# Supplementary material for: Physiological and Transcriptional Responses of Sesame (Sesamum indicum L.) to Waterlogging Stress
Source: Int J Mol Sci. 2025 Mar 13;26(6):2603. doi: 10.3390/ijms26062603 (PMC11942034; doi:10.3390/ijms26062603)
Supplement: Supplementary file 1 [file ijms-26-02603-s001.zip › Table S1.xlsx]

## Sheet: Sheet1
Table S1. The primer sequences used in this study
Gene ID	Forward Primer (5'-3')	Reverse Primer (5'-3')
Sin27220	GTCCACTGGAGGAAAGGCTC	ACGGACAAGCCTCTGGAAAG
Sin01376	AGGGAAGAGCACATCAAGGC	TTGTGGGGTGAGGATGGTTG
Sin02533	TGTGCGGACTTTATGAGCGT	GCGATGAAATCCGCCAAGTC
Sin09603	CAGGGAGTTGAAGGATGCGT	CAGTCCTTGACGGAGCACTT
Sin11620	CCCGTCAGCTCAAGGTTGAT	AGCGGTGAGATTTTGGCTGA
Sin16185	ATTTCGGTGCCGGAGAATGT	GTCGCAGCTCTTGAGGAAGT
Sin17554	GTTCGTTGGTGGGCTTTTCC	GCTGGGATCCCAATAGCTCC
Sin19945	AGCCTGCAAGATTCCAGCTT	CTTTTGTGTGCGTGCAGTCA
Sin22629	GTTTGAGACGAAGCCCCAGA	AGCCATACTCGACTCCCCTT
Sin22728	GTCGCTATCTTCTCCGCCTC	CTCCATAACGCCACCCCTTT
Sin25349	GTGTTTGGGCTGCACTCAAG	CCTCTGGCTGAATTCCGGTT
