# Supplementary material for: Physiological and Transcriptional Responses of Sesame (Sesamum indicum L.) to Waterlogging Stress
Source: Int J Mol Sci. 2025 Mar 13;26(6):2603. doi: 10.3390/ijms26062603 (PMC11942034; doi:10.3390/ijms26062603)
Supplement: Supplementary file 1 [file ijms-26-02603-s001.zip › Table S10.xlsx]

## Sheet: Sheet1
Table S10. The hub genes of brown module
Gene ID	Gene Description	K within1
Sin09950	F-box protein At3g08750-like	303.314
Sin16370	exocyst complex component EXO70A1	334.924
Sin00091	basic leucine zipper 9-like	297.691
Sin04465	bZIP transcription factor 53-like	317.217
Sin12912	F-box/kelch-repeat protein At1g80440-like	310.071
1 K within: The connectivity of genes within a module.
