# Supplementary material for: Physiological and Transcriptional Responses of Sesame (Sesamum indicum L.) to Waterlogging Stress
Source: Int J Mol Sci. 2025 Mar 13;26(6):2603. doi: 10.3390/ijms26062603 (PMC11942034; doi:10.3390/ijms26062603)
Supplement: Supplementary file 1 [file ijms-26-02603-s001.zip › Table S2.xlsx]

## Sheet: Sheet1
Table S2. Statistics and comparison of RNA-seq data
Sample ID	Clean Reads	Error Rate(%)	Q20(%)	Q30(%)	GC Content(%)	Alignment rate(%)
C177-0h-1	43831228	0.02	98.08	94.27	45.22	0.9562
C177-0h-2	44119142	0.03	98.01	94.14	45.28	0.9551
C177-0h-3	41358912	0.02	98.13	94.39	45.26	0.9562
C177-12h-1	45365240	0.02	98.1	94.35	45.31	0.9553
C177-12h-2	39220918	0.02	98.08	94.25	45.31	0.9557
C177-12h-3	41511070	0.02	98.13	94.41	45.34	0.9553
C177-24h-1	44002214	0.02	98.1	94.34	44.99	0.928
C177-24h-2	43131818	0.03	97.99	94.06	44.92	0.9269
C177-24h-3	42551052	0.02	98.23	94.65	44.95	0.9273
C177-36h-1	39683400	0.02	98.23	94.66	45.16	0.9676
C177-36h-2	42823964	0.02	98.08	94.31	45.14	0.9665
C177-36h-3	44385130	0.02	98.28	94.78	45.17	0.9688
C177-42h-1	47449294	0.02	98.12	94.42	44.98	0.9591
C177-42h-2	39617094	0.02	98.1	94.29	44.95	0.9596
C177-42h-3	43866568	0.02	98.19	94.57	45.05	0.959
C177-54h-1	46739392	0.03	98.01	94.16	45.14	0.9614
C177-54h-2	47111726	0.03	97.95	94.03	45.24	0.9218
C177-54h-3	49317972	0.02	98.1	94.39	45.2	0.9616
C177-6h-1	41020148	0.02	98.14	94.48	44.69	0.909
C177-6h-2	39778070	0.02	98.07	94.34	44.74	0.9058
C177-6h-3	43436238	0.02	98.11	94.4	44.68	0.9034
C177-96h-1	43931680	0.02	98.19	94.36	45.45	0.9712
C177-96h-2	50771436	0.02	98.42	94.98	45.64	0.9727
C177-96h-3	43742620	0.02	98.54	95.31	45.67	0.9728
C185-0h-1	42982978	0.03	98	94.17	45.12	0.9483
C185-0h-2	44087100	0.02	98.05	94.24	45.11	0.9492
C185-0h-3	42452866	0.03	98.01	94.18	45.06	0.9487
C185-12h-1	42579550	0.03	97.98	94.15	45.33	0.9526
C185-12h-2	43220242	0.03	97.94	94.01	45.31	0.9531
C185-12h-3	44684184	0.03	97.99	94.18	45.35	0.9519
C185-24h-1	42692932	0.02	98.11	94.38	45.38	0.9633
C185-24h-2	44383818	0.02	98.04	94.27	45.35	0.9623
C185-24h-3	43396846	0.02	98.15	94.58	45.33	0.9632
C185-36h-1	42808934	0.02	98.21	94.68	45.19	0.9671
C185-36h-2	43067472	0.03	97.98	94.14	45.12	0.9659
C185-36h-3	42233670	0.02	98.11	94.46	45.16	0.9673
C185-42h-1	45656052	0.03	98.01	94.21	44.96	0.9602
C185-42h-2	38726616	0.03	97.98	94.12	44.95	0.9598
C185-42h-3	42864534	0.02	98.1	94.43	45.01	0.9608
C185-54h-1	43431796	0.02	98.04	94.25	45.01	0.9427
C185-54h-2	45355762	0.03	98.05	94.22	45.03	0.9436
C185-54h-3	47452452	0.03	98.01	94.19	45.02	0.9429
C185-6h-1	42351172	0.02	98.13	94.47	44.67	0.9084
C185-6h-2	38941188	0.03	97.94	94.07	44.66	0.9068
C185-6h-3	43689608	0.02	98.14	94.51	44.75	0.9108
C185-96h-1	44560944	0.02	98.11	94.38	45.31	0.9704
C185-96h-2	45806984	0.03	98.02	94.21	45.31	0.9694
C185-96h-3	42388416	0.02	98.24	94.79	45.35	0.9693
