# Supplementary material for: Physiological and Transcriptional Responses of Sesame (Sesamum indicum L.) to Waterlogging Stress
Source: Int J Mol Sci. 2025 Mar 13;26(6):2603. doi: 10.3390/ijms26062603 (PMC11942034; doi:10.3390/ijms26062603)
Supplement: Supplementary file 1 [file ijms-26-02603-s001.zip › Table S3.xlsx]

## Sheet: Sheet1
Table S3a. The core DEGs in group C177_vs_0h and C185_vs_0h
ID	C185-0h-1_count	C185-0h-2_count	C185-0h-3_count	C185-6h-1_count	C185-6h-2_count	C185-6h-3_count	C185-12h-1_count	C185-12h-2_count	C185-12h-3_count	C185-24h-1_count	C185-24h-2_count	C185-24h-3_count	C185-36h-1_count	C185-36h-2_count	C185-36h-3_count	C185-42h-1_count	C185-42h-2_count	C185-42h-3_count	C185-54h-1_count	C185-54h-2_count	C185-54h-3_count	C185-96h-1_count	C185-96h-2_count	C185-96h-3_count	C177-0h-1_count	C177-0h-2_count	C177-0h-3_count	C177-6h-1_count	C177-6h-2_count	C177-6h-3_count	C177-12h-1_count	C177-12h-2_count	C177-12h-3_count	C177-24h-1_count	C177-24h-2_count	C177-24h-3_count	C177-36h-1_count	C177-36h-2_count	C177-36h-3_count	C177-42h-1_count	C177-42h-2_count	C177-42h-3_count	C177-54h-1_count	C177-54h-2_count	C177-54h-3_count	C177-96h-1_count	C177-96h-2_count	C177-96h-3_count	C177-0h_vs_C185-0h.log2FoldChange
Sin00073	572	660	578	1781	1595	1734	14134	14354	14710	13025	13376	12955	12538	12844	12279	14438	12271	13456	11856	12351	12831	12019	13014	11333	45	59	46	3142	2742	3139	12221	10779	11323	12370	12469	12034	10990	11547	12462	14263	11684	13214	12259	11875	13156	3094	3414	2876	-3.66043
Sin00089	2816	2681	2630	5286	4584	5157	11410	11412	11812	12314	12536	12524	11590	11456	11267	11677	9987	11329	9464	9634	10124	10752	10927	9861	2785	2728	2526	4756	4482	4983	11652	9858	10334	10493	10717	10493	9978	10742	11211	11530	9627	10401	10828	10319	11534	7309	8105	7190	-0.0842958
Sin00132	834	943	851	1766	1590	1777	3495	3572	3675	3482	3601	3539	3347	3567	3284	4209	3656	4098	3141	3315	3477	3159	3186	2962	765	749	703	1829	1756	2014	3944	3483	3724	3406	3333	3118	3625	3848	4003	4088	3449	3650	3929	3818	4184	2216	2302	1953	-0.313015
Sin00146	485	485	537	149	155	154	66	45	83	83	72	97	58	64	50	26	11	8	38	29	42	18	25	25	512	475	432	71	76	87	83	55	70	93	77	78	1208	1665	1313	36	30	41	59	32	36	79	108	87	-0.15617
Sin00147	2792	2959	2783	763	724	839	336	364	412	350	338	332	236	279	240	54	62	57	126	117	117	141	122	151	3845	3922	3660	817	800	948	315	215	293	340	372	317	125	149	149	96	69	74	117	133	109	100	164	121	0.353334
Sin00149	268	286	279	60	67	54	21	32	33	42	47	30	11	10	19	2	0	0	24	39	57	29	31	44	387	392	377	54	44	42	19	24	13	32	19	24	2507	2825	2643	11	18	13	20	23	30	52	53	48	0.405116
Sin00264	84	101	96	28	31	37	15	17	17	9	7	11	16	17	6	8	7	2	6	4	9	21	20	23	146	191	164	76	63	56	42	23	17	24	33	20	19	6	10	19	22	34	10	19	27	51	83	54	0.76694
Sin00303	115	144	119	53	43	54	32	26	21	15	16	18	20	7	7	0	5	8	9	7	8	10	4	13	93	113	68	148	125	189	12	9	12	19	20	27	18	17	19	15	6	4	9	16	18	15	15	9	-0.534803
Sin00308	180	176	151	815	672	855	1310	1324	1516	1459	1529	1463	1215	1149	1089	1231	1139	1164	1525	1683	1716	1336	1329	1391	21	25	25	946	1033	1013	1034	874	846	1280	1206	1191	1130	1203	1269	1267	1013	1196	1117	1218	1358	720	831	760	-2.90302
Sin00317	225	273	259	78	71	56	31	28	35	34	27	30	39	24	34	7	8	3	1	8	13	6	3	7	265	209	228	30	28	23	37	21	27	18	20	23	7	6	5	6	3	5	18	13	10	9	29	16	-0.176052
Sin00326	223	213	235	87	36	53	22	20	27	25	10	19	47	36	71	21	10	5	0	3	3	16	14	15	285	263	310	86	80	102	43	49	40	24	30	32	11	33	19	18	9	11	7	10	17	53	68	45	0.288366
Sin00336	124	139	98	721	642	684	1468	1566	1602	1369	1499	1628	1442	1386	1391	2137	1796	2010	3837	3909	4348	1281	1248	1237	23	27	9	439	447	548	2312	1941	2095	798	727	832	1596	1873	1858	1599	1328	1540	2033	2034	2202	3098	4411	3500	-2.68467
Sin00568	726	817	740	1462	1261	1351	1566	1525	1623	1329	1251	1362	1894	1804	1812	2547	2178	2391	1353	1353	1440	1503	1500	1285	835	820	791	2045	2081	2284	1952	1843	1702	2242	2094	2040	2580	2784	2929	3061	2526	2760	2880	2786	3122	1300	1494	1232	0.0321117
Sin00631	365	436	381	111	107	119	13	27	20	53	37	39	13	9	20	8	13	2	22	37	33	17	12	11	760	746	659	70	70	81	93	47	75	28	36	41	37	51	68	37	32	28	34	37	47	168	168	145	0.804862
Sin00735	34	31	43	7	12	13	10	7	7	5	3	2	5	10	4	2	0	1	1	9	0	1	2	0	59	54	58	8	21	12	13	4	4	17	9	12	7	11	9	1	4	4	5	7	14	1	5	1	0.5947
Sin00773	77	75	69	791	689	812	2239	2329	2304	2003	2036	1924	1782	1879	1839	3390	2917	3215	1852	1848	2011	1518	1452	1487	19	12	12	824	807	875	2574	2328	2473	2857	2885	2745	1663	1739	1848	2546	2107	2490	2194	2175	2413	1549	1744	1438	-2.43061
Sin00862	652	686	687	1584	1455	1702	3277	3284	3535	2782	2954	3021	4027	4017	4072	3592	3259	3707	3456	3743	3894	4539	4478	4527	558	560	498	1845	1762	1945	2127	1876	1968	1799	1717	1694	2536	2883	3119	2793	2310	2714	3809	3793	4253	2252	2706	2508	-0.39414
Sin00899	1070	1036	1020	1918	1695	1935	7629	8178	8102	10462	11119	10808	10471	10527	10353	8181	6883	7964	7162	7604	7789	13895	13455	11932	921	959	794	1836	1710	1837	7566	6629	6982	7880	7848	7611	8262	8886	9072	8258	6793	7498	7023	7471	7846	7196	7759	6928	-0.294784
Sin00949	10	6	6	39	41	31	110	130	96	120	121	146	81	90	88	125	110	118	131	125	147	79	75	67	4	6	6	20	22	35	96	85	59	100	91	96	71	98	92	114	84	98	127	91	120	50	65	57	NA
Sin00986	89	76	90	219	163	204	728	742	718	907	1002	905	885	783	777	805	681	715	1113	1224	1213	1240	1184	1183	76	68	55	195	204	215	547	430	509	507	480	491	702	752	816	788	702	760	959	939	1027	1065	1230	1135	-0.428892
Sin00987	65	86	84	282	258	345	261	259	343	194	164	205	237	271	256	365	303	373	180	175	181	208	183	231	169	122	122	283	260	295	341	223	265	302	327	293	390	447	473	327	291	320	315	318	392	209	329	205	0.744586
Sin00988	48	69	50	312	267	308	1104	1130	1167	970	914	927	929	1014	960	1081	919	1064	770	792	875	814	744	754	39	38	29	272	279	318	1002	840	888	940	922	903	1011	1065	1192	1327	1020	1070	1044	1029	1139	655	916	761	-0.723955
Sin00999	39	31	31	249	259	250	740	752	771	696	714	688	712	706	694	771	644	726	656	696	632	1215	1140	1045	30	33	21	181	171	156	360	321	302	494	518	519	557	661	677	952	865	884	686	699	698	536	598	502	-0.337971
Sin01002	591	658	616	232	192	238	50	70	81	72	88	74	85	59	71	57	38	25	39	45	38	48	50	28	1914	2087	1770	251	263	271	78	60	54	220	167	202	79	74	71	43	39	49	79	92	87	57	76	73	1.561
Sin01009	117	122	137	22	26	27	38	14	19	11	9	11	24	10	15	5	1	1	3	3	5	3	0	2	186	195	198	23	16	17	9	11	10	22	17	12	4	3	10	1	0	2	16	12	8	18	8	29	0.555558
Sin01020	24	26	11	71	66	79	78	87	96	65	82	112	152	154	148	81	82	93	60	94	108	77	90	73	8	13	9	40	52	59	51	36	53	97	101	79	160	212	200	138	140	156	129	134	134	139	148	117	-1.08991
Sin01046	578	611	586	105	137	127	24	38	29	55	45	50	41	41	41	13	8	14	34	49	45	66	84	87	574	634	589	106	112	110	83	64	74	66	48	67	1039	1190	1061	44	17	27	43	54	42	192	250	209	-0.0497587
Sin01111	120	131	105	44	31	49	13	23	17	14	24	20	19	19	24	5	1	0	7	14	18	11	15	11	198	191	139	57	53	54	33	22	38	41	42	35	15	9	17	6	9	15	26	19	14	37	26	30	0.498185
Sin01129	588	593	525	3721	3437	3974	15195	15764	16280	13496	14176	14129	15602	15176	15312	16444	13968	15491	14689	15335	16251	18644	18465	17987	39	39	27	3898	3803	4007	13049	11420	12033	12830	12287	12734	13823	15076	15691	18458	15284	16533	18852	18396	19919	7949	8800	8008	-4.09066
Sin01165	597	657	625	2219	2032	2218	6120	6360	6517	8323	8911	8883	4713	4604	4860	4856	4231	4658	7830	8144	8703	6454	6544	6069	1178	1085	1090	3330	3142	3553	10839	9249	10202	9094	9084	8854	8096	8720	9258	9327	7975	8723	11106	10331	11197	12632	14011	12417	0.76799
Sin01236	41	42	33	143	116	117	466	464	518	309	352	301	303	297	328	370	307	355	128	182	176	108	124	91	39	60	45	182	189	212	647	595	532	276	216	246	291	340	373	237	239	262	281	213	240	117	143	111	0.244091
Sin01251	74	90	81	27	37	28	4	2	6	3	17	8	15	5	4	1	0	0	2	2	0	3	3	3	106	113	112	20	25	27	9	8	6	31	33	38	13	7	10	9	5	1	10	5	18	4	7	0	0.367557
Sin01376	1190	1223	1275	2188	1986	2293	8558	8882	9103	8405	8583	8484	4379	4249	4380	4128	3731	4037	7951	8368	8609	5316	5238	5193	595	555	591	1458	1368	1442	11191	10011	10321	4708	4417	4464	3932	4327	4410	4010	3537	3828	5586	5619	5932	5231	5819	5000	-1.15031
Sin01454	110	108	88	809	706	823	1076	1003	1092	971	1039	1050	948	947	920	1207	994	1156	656	772	785	637	621	561	19	16	14	516	488	520	479	419	461	848	865	845	603	634	658	888	680	738	509	577	608	307	455	349	-2.71094
Sin01459	309	303	310	58	47	81	22	33	31	66	71	73	9	20	12	4	3	3	68	99	76	97	102	135	395	393	312	68	79	79	44	37	27	55	43	48	900	1187	982	25	21	21	51	46	45	126	194	110	0.184388
Sin01482	217	187	178	85	80	81	46	57	51	47	45	53	60	58	70	16	21	25	11	11	12	44	17	29	370	436	407	123	136	120	175	134	147	73	101	109	84	96	66	74	54	51	44	37	50	90	126	70	0.992052
Sin01564	266	255	296	76	64	95	46	79	80	54	44	64	57	34	54	16	20	20	33	29	27	29	32	30	382	373	340	138	137	136	73	57	82	64	43	39	37	29	31	23	15	21	6	27	38	51	72	71	0.353267
Sin01607	2885	3043	2796	697	687	746	471	516	572	649	653	552	634	624	651	576	450	503	496	460	533	907	886	818	3471	3314	2962	1168	1095	1339	605	587	573	979	975	1026	657	770	837	895	825	853	807	738	799	994	1201	971	0.0912376
Sin01626	183	208	190	503	419	478	911	982	840	453	536	505	712	742	738	1195	906	1129	450	512	534	462	406	396	112	113	112	444	355	367	880	741	796	483	451	470	806	911	902	1036	934	1045	541	502	502	282	333	232	-0.85281
Sin01668	676	719	702	1778	1606	1818	7335	7270	7838	7316	7527	7332	7894	7673	7903	10013	8531	9445	8793	9235	9807	5137	5130	4887	287	320	262	2203	2152	2227	7294	6433	7065	6442	6769	6632	7827	8412	8699	9619	7761	8817	10026	9814	11254	2951	3484	3057	-1.33962
Sin01684	515	474	448	113	98	116	116	106	137	12	20	27	21	22	11	59	46	71	45	52	71	12	25	21	599	573	515	97	103	97	63	37	34	17	25	21	50	59	66	28	29	27	124	111	167	69	73	58	0.16243
Sin01685	409	442	398	986	888	932	2445	2518	2654	1985	2176	2032	2539	2683	2390	1861	1624	1783	1805	2000	2079	1939	1979	1928	574	532	500	1029	963	1107	3140	2754	2887	1684	1704	1639	2262	2291	2700	2663	2408	2482	2590	2450	2727	1662	1846	1667	0.294595
Sin01697	1363	1427	1296	2931	2607	2956	4744	4818	5122	3758	3842	3536	3199	3208	3260	3324	2848	3121	3123	3242	3438	3288	3363	3073	874	852	823	2605	2560	2935	4642	3988	4149	3140	3122	3066	3534	3816	4002	3542	2906	3289	3754	3825	3937	3759	4342	3650	-0.748325
Sin01736	1338	1461	1267	3617	3310	3718	18273	18452	19007	24701	26607	25723	34007	33583	33164	33163	28925	32161	27425	29775	30953	24806	26456	26078	443	427	416	2744	2813	3014	20573	17008	18501	17138	16277	16652	31341	32822	33924	42540	34933	39847	27994	27841	31730	16220	20108	18066	-1.72794
Sin01739	350	448	403	1351	1264	1293	2075	2045	2234	1823	1801	1931	1836	1670	1709	3176	2785	3204	2585	2685	2909	1248	1240	1286	69	86	71	1049	1014	1037	1216	1013	1116	1409	1322	1444	1832	2032	2153	2612	2055	2441	1992	2057	2449	1510	2185	1772	-2.47713
Sin01740	111	100	81	581	489	550	369	378	377	292	258	266	306	312	267	548	446	520	274	269	315	140	194	177	36	30	33	339	325	377	248	249	233	333	346	287	741	840	859	345	278	337	380	450	394	345	371	326	-1.62764
Sin01745	287	264	245	2317	2138	2375	4514	4315	4615	6916	7092	6653	7703	7676	7606	10345	8907	10176	9356	9523	10073	7121	7033	6674	103	62	67	1648	1684	1601	3230	2850	2896	4516	4494	4455	7365	8114	8557	7864	6521	7369	8972	8829	10072	6449	7348	6333	-1.84793
Sin01748	5	8	11	66	61	96	41	42	33	61	92	67	74	74	66	174	131	162	145	155	140	61	49	45	15	4	13	51	45	34	27	26	20	57	62	65	121	113	141	165	137	168	135	116	177	179	219	185	NA
Sin01749	61	86	40	460	457	506	406	446	532	652	771	731	580	561	524	520	363	460	641	716	758	474	473	472	58	53	60	346	323	353	379	435	342	827	839	744	580	724	737	776	625	688	764	716	699	1003	1085	906	-0.191727
Sin01750	30	19	15	224	200	235	98	113	116	60	68	87	85	81	91	62	67	52	62	91	75	67	56	63	11	15	14	150	146	120	61	44	77	142	151	163	100	113	105	86	53	96	118	97	115	137	182	146	NA
Sin01800	592	598	586	2147	1946	2221	1815	1798	1827	2931	2902	2910	2497	2488	2322	3677	3106	3670	3617	3980	4137	2611	2595	2541	389	506	387	1607	1518	1462	1684	1438	1660	2523	2303	2509	3388	3831	4075	4429	3451	4255	4296	4244	4772	3144	3795	3253	-0.539387
Sin01847	1218	1301	1355	4434	4137	4391	9964	10215	10775	10169	10540	10235	6908	6763	6629	6958	5927	6666	10428	10812	11453	8688	9047	8695	198	220	228	4364	4311	4544	13193	11596	12128	9844	9283	9563	8902	9703	10193	9145	7334	8121	11065	11008	12113	7019	7874	7226	-2.65143
Sin01863	2035	2078	1824	835	784	831	517	483	515	425	463	428	557	581	580	409	364	370	409	440	404	513	541	511	2480	2400	2205	786	725	829	562	485	553	528	478	502	390	485	513	487	359	459	526	459	558	666	712	642	0.186857
Sin01885	402	440	404	1062	902	1057	1843	1965	2005	1694	1798	1732	1872	1852	1831	2173	1839	2105	2066	2233	2315	1800	1911	1719	397	426	389	1047	1086	1051	1960	1704	1833	1725	1744	1624	1954	2005	2234	2178	1905	1969	2781	2551	2826	1267	1388	1320	-0.107564
Sin01968	17	27	23	3	1	8	0	2	5	2	0	0	2	3	1	0	0	0	0	3	1	3	0	5	50	69	34	4	8	6	3	3	2	1	6	6	0	1	0	1	0	2	3	2	3	5	7	5	1.11853
Sin02006	36	35	24	5	8	13	5	3	6	2	4	1	3	2	0	2	2	0	2	1	0	0	0	0	77	75	50	12	2	12	3	9	3	8	14	18	1	0	2	0	0	0	1	5	9	6	13	16	1.01695
Sin02036	644	672	551	1395	1432	1519	1195	1083	1188	1115	1115	1137	1302	1290	1260	2176	1849	2013	1684	1668	1810	1137	1035	965	487	489	469	1455	1423	1500	1052	1019	980	1117	1198	1074	1818	2041	2073	2011	1670	1913	1648	1622	1789	1029	1251	1087	-0.436759
Sin02044	11	14	23	31	38	37	225	212	218	196	185	174	234	261	205	254	191	203	113	122	145	170	169	153	12	17	23	36	31	36	244	209	245	132	107	141	123	152	129	199	150	158	179	166	161	135	175	145	0.0521923
Sin02112	39	34	25	14	4	8	18	9	8	11	14	10	5	2	6	1	4	0	7	8	6	3	14	9	91	115	88	4	12	7	18	15	12	11	0	6	2	4	1	2	0	2	1	8	8	5	10	13	1.51599
Sin02250	47	41	57	110	112	127	219	238	253	199	171	193	279	205	256	196	193	173	231	231	328	192	184	133	38	34	30	67	70	79	104	97	105	94	107	84	215	264	276	195	135	165	245	225	239	157	139	137	-0.578291
Sin02267	1370	1332	1373	5184	4743	5136	8309	8919	8828	10010	10167	10037	8993	9502	9318	11228	9568	10353	9468	10160	10399	7890	8066	7212	1106	1106	1052	3618	3402	3838	8969	7847	8443	7485	7294	7113	8416	9228	9561	10594	8472	9468	8967	8483	9219	6712	7378	6387	-0.388402
Sin02333	863	901	843	368	313	380	254	205	223	86	105	113	163	160	169	8	13	9	13	24	25	45	46	32	928	1028	994	155	144	167	113	103	129	120	110	151	10	12	15	5	2	2	19	36	28	275	261	228	0.111401
Sin02366	1723	1847	1637	6675	6152	6946	24598	24485	25389	24567	25605	24811	21719	21613	21762	24251	20929	23275	32388	33113	35301	31216	33375	29934	1149	1131	973	6824	6674	7139	19036	15860	17545	14299	14197	14089	20932	22457	24023	25186	21609	23518	29242	29573	31406	25203	28088	24490	-0.747313
Sin02455	1548	1506	1378	487	420	542	145	147	149	300	288	340	204	194	191	58	73	70	208	201	244	202	216	219	1570	1734	1459	433	451	476	115	120	166	173	218	179	222	319	282	105	79	114	128	145	145	185	168	140	0.035116
Sin02469	622	685	671	2219	2148	2370	4097	4020	4331	5977	6426	6218	6563	5674	5799	9702	8220	9687	6821	7695	7969	5791	5539	6678	242	336	269	1952	2356	1874	3740	3019	3265	5994	4947	5645	6816	7439	8004	10670	8183	10447	8613	8750	10656	2504	4529	4043	-1.29167
Sin02470	827	978	907	6524	5979	7102	15898	15904	16309	20015	20870	20443	24286	23172	22948	28091	24144	27645	25744	28025	28406	22076	25767	28211	113	118	138	5673	5888	5893	15232	12727	13764	16779	14504	15629	25466	27303	29743	32525	26053	31305	30336	30945	36461	12910	20309	17921	-2.94359
Sin02532	1	5	3	19	20	21	101	89	88	375	333	337	464	485	493	92	69	106	287	297	344	533	418	444	4	1	3	26	29	31	105	77	89	101	73	108	270	320	307	322	294	268	221	205	251	118	160	166	NA
Sin02533	34	17	13	137	113	79	604	516	636	2008	1996	2054	2899	2948	2903	528	472	539	1792	1794	2050	2679	2887	2542	4	20	10	120	144	135	773	723	685	621	533	544	1502	1665	1736	1895	1579	1777	1370	1212	1250	943	1108	994	-0.983724
Sin02552	84	91	108	211	197	185	225	202	251	345	321	345	384	417	419	720	590	743	1014	1132	1188	402	478	436	44	34	28	233	228	192	408	298	323	279	220	234	874	952	999	841	636	769	848	763	863	1273	1563	1326	-1.48759
Sin02567	960	1029	874	2292	2103	2456	3527	3532	3591	2923	3019	2867	2821	3199	2873	4622	3884	4441	3258	3466	3798	1549	1716	1529	747	633	695	2273	2270	2461	2441	2167	2205	1845	1915	1784	2327	2463	2607	2556	2101	2412	2638	2428	2718	1342	1676	1316	-0.530891
Sin02570	26	25	33	237	263	329	1155	1109	1314	449	485	397	698	599	594	83	63	70	158	140	166	547	555	632	53	57	61	372	310	404	1969	1474	1820	779	615	743	256	265	294	92	81	108	313	335	487	1434	2122	1852	0.958546
Sin02577	823	787	666	280	277	326	75	91	77	131	129	121	107	111	122	53	40	56	51	79	70	100	124	98	874	868	855	314	270	332	88	79	96	138	139	129	73	74	86	75	74	71	148	136	148	273	309	262	0.123193
Sin02618	607	660	646	2392	2160	2550	3736	4092	3907	3684	3594	3592	2640	2720	2654	5920	5030	5543	3542	3650	3865	3409	3335	3203	268	253	235	2221	2126	2217	4639	3986	4271	2887	2832	2777	5687	6274	6364	7229	5982	6534	4532	4478	4653	2877	3209	2541	-1.40762
Sin02620	447	524	426	1154	1143	1311	6787	7061	7106	12300	13347	13551	11403	10822	10628	9572	8138	9434	8752	9779	9882	21517	21004	22353	19	28	31	1039	1128	959	8726	7320	7804	10804	9421	10396	8014	8580	9299	10301	8279	9879	11358	11461	13419	7514	11134	9914	-4.22849
Sin02636	394	445	393	30	45	34	53	87	108	16	16	10	12	3	15	11	10	11	11	11	7	13	17	11	692	711	668	59	47	43	97	98	112	29	27	21	31	49	33	20	19	17	33	21	22	18	15	7	0.681927
Sin02641	1724	1820	1673	10251	8984	10120	23042	23752	23955	29547	31314	30805	26712	26267	25810	25579	22015	24990	25053	26641	28062	34050	35252	33430	783	890	787	8242	8306	8425	22605	19867	21155	24812	23888	24153	25556	27373	29470	28245	23274	25542	26306	25408	27544	22069	25903	22957	-1.15231
Sin02673	2579	2695	2413	705	548	670	826	794	791	633	805	781	657	718	719	626	620	638	659	631	652	824	729	800	3082	3116	2819	880	822	869	787	805	777	632	617	680	723	717	725	597	618	562	847	819	843	1032	1101	1021	0.162114
Sin02693	39	43	18	7	15	16	8	10	8	8	3	4	0	4	2	0	0	4	5	1	1	0	0	2	419	382	424	79	62	70	57	56	39	68	46	54	22	14	33	7	9	16	27	12	32	1	0	2	3.55129
Sin02706	770	779	792	2942	2592	2876	6952	7170	6854	6734	6805	6670	6020	5992	5888	5267	4312	4966	4032	4033	4403	4015	4205	3815	697	756	661	2477	2436	2661	8190	6990	7429	6667	6441	6349	5368	5762	6167	6592	5426	6031	6121	5656	6253	2843	3154	2751	-0.215756
Sin02781	152	148	147	880	796	888	3169	3293	3469	1362	1404	1276	927	869	898	309	257	335	459	498	558	1232	1179	1095	103	104	114	1088	1028	1190	3201	2679	2828	1834	1836	1832	604	662	648	268	187	223	609	646	728	1386	1819	1464	-0.544303
Sin02803	2120	2227	2158	718	590	752	127	116	110	369	340	296	186	219	172	34	20	19	29	30	32	66	62	63	2216	2371	2155	884	883	827	158	151	136	429	377	351	61	67	59	62	37	24	62	41	59	171	203	138	-0.0163677
Sin02856	30	34	26	107	84	128	0	5	3	2	7	7	3	8	0	0	0	1	0	0	0	2	0	0	99	132	96	196	201	266	5	8	2	30	29	20	2	2	0	1	1	2	0	0	1	0	3	0	1.79232
Sin02858	903	941	891	169	143	148	84	107	89	19	29	23	30	46	49	16	16	12	4	9	10	28	23	20	849	894	818	185	186	207	64	62	53	63	82	66	9	8	11	5	2	4	8	26	40	65	61	47	-0.162768
Sin02915	79	69	84	27	15	20	11	7	12	2	6	2	1	0	0	6	3	2	5	1	5	1	10	0	150	193	179	4	8	17	15	4	11	14	17	21	0	0	0	0	5	3	7	6	1	10	35	34	1.10225
Sin03505	130	146	147	382	358	416	2211	2420	2387	2888	3026	2946	2787	2850	2706	616	504	590	1798	1905	1961	1743	1689	1836	112	142	81	1030	961	1021	958	824	830	885	843	865	1003	1163	1305	692	613	609	648	614	709	826	896	843	-0.40869
Sin03662	4787	4912	4630	11613	10709	11859	16439	16653	17507	10715	11116	10557	9891	9811	9599	11132	9461	10733	12971	13362	14008	12882	13811	12865	5312	5647	5211	10923	9744	11192	13991	12411	13330	9713	10209	9627	10427	10906	11724	10478	8435	9597	10984	11014	12081	18654	21394	18625	0.106604
Sin03664	19	10	13	31	34	39	388	411	441	60	49	54	375	368	321	429	270	369	77	120	102	124	104	109	11	16	13	33	27	45	300	273	296	62	51	70	316	343	331	310	292	315	90	84	85	46	48	29	NA
Sin03705	31	14	26	11	6	9	0	0	0	0	0	0	0	0	0	2	1	3	0	2	3	1	4	0	58	80	53	7	8	1	4	0	1	22	8	4	3	0	0	0	0	0	0	4	6	10	15	4	1.35406
Sin03763	1118	1145	1028	1899	1751	2010	3267	3408	3507	4834	5057	4999	4764	4631	4576	6132	5298	5787	6836	7128	7529	4199	4322	3838	783	916	900	1755	1565	1875	3334	2768	2880	2976	3104	2876	5173	5721	5820	7286	6180	6657	5776	5497	6025	4851	5270	4598	-0.406791
Sin03773	275	264	189	84	51	76	50	85	58	50	38	55	48	47	58	15	14	16	18	15	21	24	17	35	299	299	327	109	127	147	72	54	59	63	49	65	19	26	9	14	11	22	22	24	29	82	121	97	0.280417
Sin03805	2112	2344	2097	9249	8503	9508	23640	23681	25556	25882	26502	26574	36471	35700	36089	62604	53758	60983	56676	60203	64145	50505	51425	50845	830	918	912	10161	10348	10853	14043	11672	12676	18767	18151	18415	37815	40776	43420	57337	46910	53662	49509	49473	55120	30845	37943	33286	-1.36703
Sin03837	666	666	631	1471	1348	1363	3369	3368	3740	3547	3690	3570	3173	3257	3205	3577	3071	3441	5172	5365	5528	4951	4887	4321	375	349	358	1225	1141	1275	3481	2969	3170	1754	1801	1728	1893	1943	2098	2446	2105	2379	2326	2178	2366	3198	3412	2840	-0.92685
Sin03945	2006	2158	1942	4148	3945	4316	7457	7434	8037	11017	11473	11405	12220	12194	12024	4475	4004	4373	15360	15838	17096	15235	15454	14890	1634	1726	1598	3780	3959	3895	4567	3773	4150	4739	4593	4722	7627	8193	9053	7221	5979	6684	10173	10431	11239	12524	15801	13892	-0.367958
Sin03949	121	142	116	185	250	246	742	661	720	2764	2879	2845	3828	3509	3607	887	778	807	9892	10222	11590	9266	9586	9519	38	50	34	196	178	193	110	79	73	262	271	229	436	434	405	697	566	609	674	585	567	5314	6507	5381	-1.70383
Sin03954	342	408	411	2010	1973	2083	5229	5494	5688	3939	3950	4063	3645	3386	3395	1154	881	1063	3137	3025	3354	3126	3155	2913	42	71	70	365	400	370	260	199	257	139	134	128	146	126	215	155	110	104	188	201	212	672	937	861	-2.73134
Sin03957	319	317	310	1221	1186	1426	4269	4292	4400	3970	3962	4006	2708	2626	2505	556	518	515	4271	4105	4627	2068	2137	2100	15	19	22	103	122	114	92	61	67	86	63	79	58	67	64	55	45	32	73	77	62	191	262	198	-4.14557
Sin03959	65	69	43	576	557	665	2539	2573	2687	1580	1556	1610	991	904	978	301	264	281	1266	1255	1293	648	630	663	11	16	10	322	389	379	372	328	365	371	318	334	189	229	160	155	108	148	127	226	169	329	414	429	-2.32593
Sin03960	548	627	625	3152	3215	3387	11712	11554	12258	18053	18286	18492	22017	21221	21338	12644	11242	12420	25792	27468	28188	47651	46492	44798	78	77	75	3212	3163	3312	7422	6677	7101	9569	10003	9746	29082	29539	32023	32487	26791	30219	37699	38676	42229	27967	33892	29823	-3.03598
Sin03961	3165	3305	3204	15564	14466	16382	75988	77389	79384	121928	124154	124265	160705	158351	157333	165187	141581	156666	186686	197363	205317	224309	218814	212800	325	365	321	15660	16539	16734	57255	49892	52937	70336	67472	67120	144436	159160	168545	183434	147565	171089	208698	207942	233330	110906	136155	117512	-3.32634
Sin04070	1420	1338	1255	4464	4136	4682	7574	7616	8061	8087	8411	8156	7971	8274	7800	7481	6342	6897	6941	7287	7551	6823	6808	6418	1755	1792	1754	3239	2956	3316	7107	6125	6527	5727	5738	5502	5987	6369	6806	6916	5698	6016	7318	6687	7420	7068	7801	6572	0.334127
Sin04122	55	46	53	24	16	22	0	3	0	5	3	13	2	4	1	1	0	0	1	4	2	0	0	3	39	39	25	7	3	10	2	5	1	12	9	8	4	5	6	4	3	0	1	6	3	2	1	0	-0.652908
Sin04125	112	107	120	17	17	18	4	8	5	6	3	1	14	14	6	0	2	2	10	15	8	16	6	7	180	171	156	12	12	6	11	8	7	6	11	6	2	7	2	0	6	2	7	2	12	22	14	11	0.511469
Sin04150	88	72	92	282	269	279	389	486	366	1920	2074	2038	1620	1617	1525	2152	1834	2058	5072	5409	5756	4388	4498	4008	29	35	39	121	105	128	77	72	79	157	187	182	814	986	1072	635	650	588	956	877	841	1352	1364	1145	-1.35804
Sin04151	17183	16991	16409	4179	3907	4338	5730	5791	5885	5173	5259	5153	1803	1882	1943	924	794	817	2018	1925	1983	1266	1261	1181	15617	15470	14912	3891	3842	4188	5574	5031	5318	3181	3161	3036	492	576	656	535	451	601	1685	1426	1376	2362	2741	2260	-0.204872
Sin04169	215	220	242	55	48	69	20	24	16	18	19	11	12	17	16	1	3	5	7	9	8	10	2	3	156	158	133	40	37	43	22	22	17	15	9	14	4	2	4	6	7	3	6	7	8	6	7	3	-0.668394
Sin04252	9213	9490	8884	32562	29363	33953	50176	51511	53148	48761	50233	49115	43752	43982	43273	60947	51484	58060	40551	41945	43449	57295	59675	55026	4915	4803	4733	28414	26702	29628	55548	47006	50183	48446	47479	46281	51420	54120	56148	59057	49315	54905	46780	44204	49698	53817	60240	52929	-1.00022
Sin04254	43	57	57	198	175	172	319	346	328	542	613	608	585	610	615	357	308	338	894	933	995	379	377	306	18	22	24	120	106	135	191	157	168	242	240	201	400	452	478	431	354	408	643	650	675	558	549	532	-1.36006
Sin04255	624	737	661	2050	1758	2157	3694	3813	4048	15562	16293	16146	14889	15282	15615	9448	8111	8671	22988	23973	25414	24959	26333	24055	223	221	186	1609	1518	1863	2358	2121	2229	6698	6981	6672	10245	10478	11483	13446	11432	12052	13689	13378	13535	32790	35747	31541	-1.75061
Sin04257	2191	2175	1930	8177	7392	8235	23206	23262	23885	36872	37897	37782	44332	44772	45033	31355	26153	29249	55382	57714	61959	59570	58196	51493	600	620	520	7608	7309	8400	8144	7212	7353	14747	15510	14942	32425	34519	36765	33417	28517	30712	39595	38804	39759	53425	58956	51118	-1.92399
Sin04258	5120	5196	5027	11767	10587	11502	21086	21451	22755	23649	24616	23978	25559	25961	25110	17242	14458	16999	37269	36777	40974	25176	26697	25521	847	876	811	9613	8898	10061	12002	10098	11135	9485	9493	9413	18709	19527	20991	19369	16308	18657	19063	19658	19999	27203	29888	27012	-2.66611
Sin04267	46	44	35	7	8	19	7	3	7	10	9	11	6	3	2	2	1	1	4	2	2	1	1	0	82	72	73	19	24	21	9	10	5	5	16	7	5	1	4	2	4	0	6	3	7	10	21	10	0.79327
Sin04304	1616	1661	1686	2988	2796	3165	3806	3759	3744	3884	3842	3721	4042	4294	4064	6070	5119	5817	3937	4008	4238	2808	3106	2698	1058	1120	938	3817	3476	3988	4042	3465	3739	4216	4168	4090	4433	4757	4844	6261	4950	5810	4851	4815	5286	2486	2724	2504	-0.740699
Sin04314	18	38	33	2	1	0	1	0	0	0	0	0	0	0	0	0	0	0	0	0	0	0	0	1	42	47	43	0	0	0	0	0	0	1	0	2	0	0	0	0	0	0	2	0	0	4	0	8	0.502701
Sin04334	456	456	454	72	77	89	55	75	76	48	56	40	47	43	59	47	32	49	50	39	45	87	82	88	880	882	793	112	107	116	95	92	100	65	59	74	35	45	52	61	45	34	72	47	64	131	157	120	0.834686
Sin04399	75	58	71	13	12	11	4	7	5	8	8	6	10	9	10	4	2	2	9	11	19	13	10	17	293	320	283	83	101	106	43	27	37	36	20	21	8	14	19	32	22	22	23	25	21	25	27	22	2.06579
Sin04431	1695	1804	1682	4483	4187	4656	9582	9859	10216	12627	13493	13167	10677	10790	10621	11395	9627	10742	12479	13262	14102	9856	9203	9196	1129	1162	1090	3657	3935	3803	9485	8172	8216	9792	9420	9409	9009	9921	10395	12427	10045	10951	12018	11834	13036	8376	10070	8530	-0.683441
Sin04449	117	137	126	52	60	39	16	15	20	20	19	23	8	9	5	5	1	1	6	8	12	17	6	10	152	156	187	41	34	42	25	39	30	31	32	25	3	8	8	7	1	8	3	12	19	45	58	32	0.317047
Sin04465	1319	1399	1232	2303	2200	2452	3371	3645	3608	6988	7110	6934	8114	7823	7745	10661	9148	10106	10585	11138	12117	8369	8625	7984	369	413	348	1638	1723	1774	3114	2623	2757	5364	5297	5332	8647	9238	9813	13193	11055	12044	9174	9273	9718	7748	9106	7863	-1.87352
Sin04490	5707	5887	5717	2136	2096	2305	907	937	983	636	694	693	326	273	279	160	112	163	143	217	178	152	139	151	6402	6814	6298	2544	2660	2726	2365	1916	2140	601	589	610	180	241	224	148	149	164	123	166	167	86	158	114	0.104965
Sin04606	133	124	137	345	357	339	366	364	412	276	250	225	353	328	290	387	311	395	367	374	349	284	334	400	30	30	33	334	366	372	274	224	258	283	229	270	273	267	338	374	251	325	228	225	267	178	261	226	-2.15059
Sin04636	514	489	524	114	100	116	113	127	139	48	72	63	55	56	64	17	13	10	24	40	45	71	76	72	590	636	532	135	161	135	168	145	160	98	91	109	34	40	36	41	41	30	62	51	61	99	139	106	0.133744
Sin04637	163	178	157	436	371	455	692	696	798	640	622	689	737	737	784	874	927	854	722	726	771	321	306	297	102	102	106	309	254	312	497	513	539	668	587	610	573	679	748	899	778	883	798	782	837	482	544	498	-0.750436
Sin04697	197	220	173	52	43	44	9	14	15	7	14	15	38	29	30	3	2	1	0	1	4	1	0	1	123	128	135	24	25	24	9	8	6	33	16	24	3	1	3	0	0	1	1	1	4	9	32	27	-0.677756
Sin04722	276	324	263	633	575	739	1422	1462	1524	2407	2411	2330	2867	2792	2765	4798	3849	4515	2971	3121	3327	2681	2581	2507	253	279	237	506	593	583	1581	1398	1476	1454	1381	1469	2950	3079	3303	3882	3089	3512	3557	3641	4110	1776	2110	1763	-0.234048
Sin04733	291	244	287	52	80	101	15	11	24	12	11	19	11	11	20	10	2	3	2	4	14	14	23	10	394	377	362	26	23	26	31	35	14	20	25	16	11	10	5	8	15	12	7	2	8	15	27	17	0.393868
Sin04976	57	67	59	119	111	93	179	147	181	126	134	117	361	384	452	611	647	695	404	424	429	345	376	298	26	32	32	95	99	94	50	58	52	98	106	105	558	611	682	462	355	441	543	543	505	223	291	248	-1.08976
Sin04981	661	640	658	282	262	290	114	96	129	151	162	166	95	107	122	32	11	37	58	42	65	131	143	127	1080	1169	973	215	261	217	191	154	186	158	194	144	44	50	75	36	19	20	58	68	59	152	217	142	0.648418
Sin05034	43	61	63	139	98	134	191	160	189	215	240	226	489	484	487	508	379	462	393	464	432	176	179	190	21	20	20	72	82	102	59	44	49	187	143	115	306	373	373	359	320	333	364	379	374	210	291	237	-1.5202
Sin05045	35	32	25	98	79	72	164	187	175	269	261	254	191	144	185	94	70	90	294	275	308	246	283	258	32	41	37	58	56	79	145	146	156	164	121	151	179	198	201	173	129	142	232	222	258	415	382	401	0.190956
Sin05065	67	65	45	147	145	117	119	121	134	135	183	141	140	142	98	153	136	150	223	253	267	147	121	130	30	46	37	109	92	111	183	154	152	156	134	122	118	123	128	289	224	252	169	159	181	84	74	90	-0.714153
Sin05101	927	965	941	7749	7179	7891	6796	6805	7166	4266	4348	4379	3854	3967	3842	5663	5076	5162	3988	4330	4456	3064	3170	2932	600	522	566	6161	5932	6506	5285	4612	4989	5086	5106	4635	5239	5428	5799	5280	4504	4804	4725	4463	4911	3703	4006	3413	-0.814241
Sin05120	224	209	163	48	26	43	0	0	0	3	0	3	4	2	8	0	0	0	0	0	2	0	0	0	760	844	728	63	50	74	2	2	6	9	5	7	0	2	1	0	0	1	2	0	1	7	2	2	1.89999
Sin05154	142	115	109	359	321	393	1156	1173	1148	661	699	626	869	853	812	1065	841	1008	602	525	642	748	676	664	111	169	96	402	410	375	1286	1016	1164	770	819	764	936	956	1069	1040	829	865	780	834	812	354	431	358	-0.0336233
Sin05172	624	597	569	1237	1067	1226	2548	2542	2612	1835	1834	1916	2139	2246	2194	2632	2156	2336	2185	2410	2552	2477	2621	2325	410	435	375	1529	1332	1500	2239	1944	2096	1871	1999	1850	2187	2405	2497	2389	1852	2106	2549	2462	2693	1391	1690	1351	-0.621804
Sin05173	829	760	787	1548	1328	1631	3066	3295	3299	3071	3344	3054	3189	3197	3139	3521	2819	3185	2808	2871	2917	2926	2950	2564	568	630	607	1583	1469	1611	3336	2744	2883	2932	2917	2854	3100	3455	3689	3724	3187	3531	3770	3667	3773	2298	2527	2077	-0.464246
Sin05185	3164	3359	3156	7313	6747	7387	17506	17972	18288	15903	16512	16143	13855	14088	13794	16366	13993	15340	15498	16335	17052	14586	14616	13728	2882	2922	2802	7340	7282	7921	14642	12629	13743	12823	12490	12557	16140	17067	17909	17407	14455	16105	15276	14775	16378	11538	13338	11327	-0.237015
Sin05244	727	730	712	2721	2438	2851	3778	4111	4140	5827	6416	6280	4784	4810	4469	2772	2336	2590	4898	5018	5062	6643	6548	6106	480	499	475	2497	2478	2607	3143	2809	2917	3747	3687	3341	3411	3647	4157	2196	1982	1997	4626	4489	4915	3402	4008	3623	-0.644783
Sin05265	133	124	104	40	23	39	25	19	21	10	25	11	17	28	22	1	0	1	1	1	6	0	7	5	271	272	234	49	70	83	15	11	7	31	17	17	8	6	0	4	3	1	9	9	10	23	20	27	1.03703
Sin05271	141	93	109	401	282	423	302	376	360	504	480	431	418	414	397	995	797	850	519	544	634	216	228	195	50	62	49	244	257	306	336	303	283	386	434	369	627	611	667	1007	827	905	548	484	624	242	251	225	-1.16171
Sin05298	1575	1542	1587	3803	3486	3867	3324	3493	3698	2933	3165	2874	2387	2524	2505	3876	3188	3619	3588	3737	3932	2441	2510	2168	604	528	570	3066	2876	3287	2393	2054	2189	2735	2596	2604	3362	3789	3816	3355	2980	3128	2667	2482	2766	3293	3359	3010	-1.53436
Sin05325	373	404	409	831	787	883	3214	3255	3474	2163	2157	2113	1386	1472	1323	1377	1183	1388	3063	3048	3445	2610	2646	2568	201	196	212	907	982	1019	4702	4103	4229	1700	1674	1575	2294	2505	2588	1934	1505	1762	2538	2457	2665	4210	4750	4240	-1.02842
Sin05364	139	125	114	513	456	461	1439	1490	1634	934	1084	1059	590	666	606	1222	980	1109	489	543	577	852	840	826	142	174	138	632	653	671	1532	1212	1256	1578	1463	1499	881	961	1021	911	748	870	1135	1082	1362	497	621	563	0.195287
Sin05367	11492	12283	11187	89633	82378	93609	195256	198775	205480	125324	130463	129714	135641	136647	135269	69499	58089	64547	121532	125090	135955	177456	185961	165670	13082	13430	12710	88695	82914	93890	144144	125165	132949	87377	89801	86014	106221	117477	121308	93550	79588	84550	109561	105197	109207	192236	207975	182902	0.0985496
Sin05387	295	314	312	680	589	675	1058	1117	1173	1117	1215	1228	1099	989	1073	2481	2174	2375	2063	2229	2281	881	801	776	55	31	47	276	360	343	459	382	427	495	495	490	1080	1181	1223	1336	1229	1314	819	895	1009	1499	1735	1515	-2.85886
Sin05392	574	606	608	240	231	283	142	136	166	127	126	134	115	104	120	106	111	118	98	100	95	169	215	188	1063	1078	950	396	341	425	168	152	157	192	162	150	56	60	78	86	68	81	115	104	120	193	253	175	0.720936
Sin05419	344	342	396	848	868	956	1946	2045	2181	1512	1620	1665	1600	1782	1621	2347	1947	2057	1619	1683	1767	1233	1274	1104	595	549	498	927	901	996	2128	1795	1833	1348	1336	1402	1571	1625	1763	1902	1518	1718	1504	1507	1691	1517	1871	1409	0.532107
Sin05439	301	349	276	75	67	77	1	7	7	4	7	2	5	2	7	2	0	0	7	11	4	1	0	1	1845	1969	1799	7	12	12	16	8	1	11	16	11	0	1	0	2	1	1	0	1	1	6	7	2	2.53229
Sin05451	1000	910	985	1847	1687	1869	2608	2805	2648	2533	2697	2508	2722	2730	2782	3348	2989	3325	2576	2886	3128	2885	3007	2933	720	747	765	1768	1746	1923	2753	2303	2482	2643	2504	2467	3122	3327	3367	3726	3052	3259	3456	3126	3521	2297	2720	2327	-0.442742
Sin05473	640	689	652	4698	4565	4937	15619	15784	16368	15808	16218	16639	16453	16642	16305	15160	12762	14601	20965	22442	24016	24464	25463	23152	166	203	209	4833	4470	4836	14603	12845	13695	12381	12448	12222	14003	15186	15842	18252	15046	16738	20054	20154	21545	19655	21721	19317	-1.84331
Sin05480	429	468	425	1695	1757	2008	4266	4109	4480	2292	2527	2283	1823	1635	1564	1992	1715	2020	2435	2789	2780	3933	3686	4170	63	79	60	1943	2234	2022	4318	3726	4002	2564	2097	2405	2229	2521	2483	3034	2388	2956	3102	3058	3738	1836	2539	2305	-2.77845
Sin05549	38	37	43	145	157	157	382	372	409	277	258	307	689	680	681	1685	1494	1577	566	516	594	153	196	171	26	17	28	152	140	118	231	252	225	171	205	192	624	679	688	606	628	697	415	405	419	214	229	173	-0.7983
Sin05551	65	83	81	40	27	16	8	13	17	17	11	1	27	15	14	0	3	2	0	5	9	2	0	1	46	32	41	18	10	9	11	4	18	14	10	16	5	17	1	0	5	1	5	2	2	6	5	3	-1.01078
Sin05601	1549	1588	1556	2936	2702	3105	3832	4078	4091	3867	3962	4070	3698	3640	3683	4198	3624	3838	4978	5359	5618	5204	5168	4999	741	714	654	2422	2232	2588	3215	2862	3062	3065	2854	3040	3896	4214	4413	4696	3985	4192	4118	4106	4407	5176	5793	5326	-1.22241
Sin05617	755	772	762	53	53	81	20	28	34	30	37	25	33	12	26	0	2	0	5	2	0	12	6	2	781	810	781	126	143	113	31	24	19	33	28	32	18	9	29	4	4	1	9	12	12	12	13	23	-0.0162271
Sin05634	197	182	166	46	45	65	56	77	81	30	30	39	28	48	42	22	12	20	11	9	18	33	19	28	541	583	486	88	113	96	61	40	73	51	55	48	19	14	14	10	12	17	20	22	22	63	96	81	1.49357
Sin05637	37	28	32	6	11	5	2	6	13	4	1	6	2	4	4	0	1	3	2	1	3	11	19	2	42	44	35	9	14	6	8	0	2	7	7	6	0	0	0	2	0	0	0	1	1	6	7	11	0.248255
Sin05649	324	373	343	115	87	142	23	42	37	41	14	31	60	55	55	5	6	13	10	3	21	25	22	14	337	290	266	119	94	119	11	25	35	48	58	36	12	13	12	12	14	14	16	22	27	11	21	16	-0.288497
Sin05674	20241	20686	18947	72562	66240	75197	153298	154701	158452	127248	131978	129004	124663	126660	124095	102535	87016	96933	91698	96339	100568	106088	111630	104407	27322	27188	25405	61594	57328	64379	128616	109202	117558	96717	95699	93916	95033	102024	104135	99778	83730	91783	101607	98540	108259	80840	93790	81063	0.348616
Sin05687	12951	13561	12820	31902	29196	32419	86057	86988	88676	70305	73521	73362	56099	56012	54178	43344	37479	41061	52682	53827	57614	59455	62145	56396	19939	19646	18404	32222	32016	33948	86927	74619	79365	66377	64804	64054	53942	58362	60864	55908	47343	51936	62785	60966	66516	56106	65653	56305	0.492039
Sin05700	297	341	263	3403	3223	3506	8650	8659	9045	9665	9814	9518	10041	9785	9667	11818	9948	11622	9351	9919	10176	12840	12508	11839	77	46	69	2990	2815	2940	7034	6221	6484	8232	8067	8018	9602	10271	10848	11331	9625	10418	11478	11140	12079	5609	6192	5452	-2.2956
Sin05703	76	90	81	464	466	580	913	810	896	1294	1336	1308	983	1037	1077	654	581	609	1095	1109	1221	222	239	237	79	101	69	618	688	760	253	253	230	486	533	462	613	672	683	511	420	490	633	692	747	288	277	301	-0.0580619
Sin05723	452	499	470	2101	1858	2061	7307	7476	7878	5959	6159	6034	6290	6148	6152	2835	2517	2742	8441	8366	9564	7505	7505	7061	199	240	244	1648	1596	1731	4277	3744	3800	2339	2194	2278	3440	3669	3925	2654	2483	2585	4428	4507	4696	6064	6849	5864	-1.123
Sin05751	366	316	332	95	132	134	48	57	59	21	34	19	33	38	31	0	2	8	15	26	22	59	49	59	983	1085	909	208	166	235	83	46	58	96	79	70	4	3	7	5	3	7	19	78	17	170	198	185	1.48429
Sin05818	780	753	766	1831	1446	1699	3559	3625	3921	2926	3177	2822	4840	4996	4716	8556	7351	8032	5270	5188	5522	2523	2464	2177	485	520	432	1519	1546	1723	2694	2455	2431	2810	3015	2758	6267	6837	7175	6456	5363	5936	7737	7581	7856	1137	1149	964	-0.747216
Sin05979	825	878	837	1609	1445	1646	2521	2609	2596	4622	4993	4674	3733	3766	3563	3022	2592	2640	3068	3054	3324	2408	2353	2222	682	650	612	1298	1220	1363	2682	2255	2310	3286	3562	3407	2455	2884	2916	3214	2860	2942	3734	3610	3872	1330	1442	1282	-0.453902
Sin06113	206	237	258	442	359	401	1319	1491	1452	1222	1226	1193	568	583	567	374	339	423	1005	1042	1115	700	735	711	147	170	162	395	396	396	2137	1768	1950	823	875	850	854	1013	903	772	639	670	1074	1208	1155	1015	1094	960	-0.61675
Sin06134	851	876	815	2696	2455	2855	3502	3318	3642	3250	3316	3214	2765	2785	2751	3072	2550	2800	4187	4376	4786	3281	3436	3126	398	386	432	1872	1813	2102	3554	3117	3170	2707	2476	2469	3006	3383	3446	3255	2699	3016	3502	3491	3789	4518	5006	4348	-1.13005
Sin06652	6178	6564	6001	2143	2015	2343	1390	1227	1339	1210	1319	1209	1365	1411	1330	2015	1572	1773	1114	1152	1254	1521	1692	1437	7921	7989	7114	1941	1978	2112	1194	1078	1005	1004	903	947	1136	1338	1201	1681	1421	1544	1113	1107	1226	1418	1555	1368	0.228365
Sin06658	1131	1106	1060	235	190	215	135	125	148	170	184	204	143	127	115	20	33	26	85	114	73	95	97	82	746	788	704	232	205	274	109	83	127	243	227	254	82	94	79	110	101	131	85	82	112	192	220	214	-0.6273
Sin06734	764	710	700	302	267	332	122	126	108	124	147	143	99	96	101	60	52	48	56	93	66	111	142	118	897	879	873	214	239	211	205	153	171	188	158	170	95	70	106	121	103	106	105	104	106	323	296	281	0.217336
Sin06815	38	50	45	90	83	79	0	1	1	7	4	2	8	4	4	0	3	0	7	6	4	13	5	4	152	129	155	37	58	52	7	1	1	12	5	7	7	8	9	4	4	2	2	2	13	24	21	23	1.64761
Sin06836	12	13	8	66	84	84	267	230	270	130	159	118	168	144	139	175	155	167	110	98	118	56	66	51	7	6	9	163	134	150	259	195	223	230	237	225	154	191	201	250	199	200	115	151	119	132	174	169	NA
Sin06861	31	34	21	6	14	10	1	1	3	0	0	2	0	1	0	0	0	0	0	0	0	0	0	0	30	29	21	6	6	8	0	0	0	14	2	5	0	0	0	0	0	0	0	4	1	0	7	0	-0.17357
Sin06868	26	23	18	1	3	4	0	1	1	0	0	0	3	0	0	0	0	0	0	0	0	0	0	0	40	39	31	1	2	3	0	0	0	5	3	1	0	0	0	0	0	0	0	1	0	0	5	3	0.645488
Sin06940	645	645	684	1410	1268	1407	1314	1281	1428	1903	1963	1913	1748	1692	1791	3130	2580	2890	2525	2595	2851	3057	3069	2738	435	404	370	1038	1067	1117	1219	1024	988	1732	1820	1669	2059	2117	2305	3283	2518	2830	2379	2293	2420	2208	2434	2047	-0.776353
Sin06946	140	153	152	669	626	665	5302	5212	5440	2540	2701	2665	402	420	369	279	212	253	3285	3345	3706	1332	1459	1257	97	97	95	653	596	633	7216	6126	6597	1345	1383	1385	245	301	314	267	237	244	1385	1341	1436	2371	2736	2369	-0.690308
Sin06948	64	34	47	223	205	241	2070	2134	2231	890	1018	929	176	176	122	159	106	118	1190	1302	1241	224	218	208	52	48	37	254	219	243	3031	2512	2665	450	466	410	67	81	87	88	78	92	410	333	402	824	887	821	-0.155124
Sin06951	123	144	115	362	351	312	1571	1517	1612	732	735	741	452	401	366	246	173	235	1291	1149	1302	759	864	765	143	133	145	535	442	477	983	839	919	577	604	555	202	194	267	233	244	232	617	649	647	1306	1398	1231	0.0744592
Sin06952	130	116	121	283	301	368	1798	1818	1911	1284	1187	1339	1256	1190	1197	924	760	795	2237	2251	2462	1431	1411	1327	129	108	94	508	431	494	1182	1069	1042	707	657	559	623	702	742	775	640	758	1380	1355	1436	1581	1836	1686	-0.219277
Sin06977	695	652	610	1250	1194	1293	3325	3362	3348	2351	2509	2454	1673	1652	1577	1872	1654	1817	1438	1492	1468	2130	2128	1907	689	613	671	1193	1176	1278	2966	2445	2619	2516	2398	2408	1479	1617	1809	1445	1206	1374	1430	1339	1415	1210	1265	1112	-0.0551986
Sin06986	3332	3571	3388	6690	6074	7019	7154	7325	7534	7566	7955	7748	8260	8548	8395	11246	9685	10378	8270	8685	9006	9847	9951	9181	4039	3944	3723	6446	6485	7188	9188	8129	8492	9807	9571	9499	9334	10016	10254	13453	10627	11666	9415	9419	10268	6378	7362	6396	0.117929
Sin07002	377	424	427	1734	1616	1733	3918	3997	4181	7916	8349	8433	8084	7963	7892	6421	5269	6018	11040	11533	12450	11516	11833	10865	247	264	218	1080	1043	1130	3072	2715	2982	3918	3901	3767	5681	6016	6295	6688	5707	6393	7882	7810	8085	7218	8045	7101	-0.82124
Sin07013	1055	1030	1045	191	166	197	22	19	19	22	26	24	7	12	13	9	11	10	18	21	19	17	27	23	342	294	348	35	30	27	28	24	30	16	12	21	10	5	6	13	8	5	5	6	14	37	35	29	-1.73636
Sin07017	376	364	335	37	42	32	1	0	6	7	3	6	4	1	0	0	0	0	1	1	0	0	0	0	382	309	315	2	4	1	1	0	0	8	5	9	2	0	0	2	0	0	1	0	1	0	0	0	-0.163985
Sin07059	12802	12922	12382	4874	4589	4970	3932	3706	3953	2660	2792	2500	1721	1866	1697	861	734	776	1792	1950	2178	2890	2914	2604	20094	19891	18314	2881	2711	3104	5024	4483	4637	2810	2634	2690	943	1064	1038	1088	895	1092	1524	1454	1551	5533	6560	5620	0.545009
Sin07076	51	63	46	139	126	153	161	175	203	90	114	86	127	134	115	223	229	214	156	189	189	114	93	99	60	33	40	157	144	162	166	103	124	136	99	117	186	180	160	218	184	198	198	157	190	133	189	177	-0.333975
Sin07093	2357	2313	2144	6459	5788	6307	15915	16355	17184	20044	21250	20301	14727	14912	14858	12230	10577	12024	19964	20225	21628	25498	28474	25000	1156	1082	1041	4839	4438	5114	10083	8588	9091	11145	11230	10802	11994	12651	12854	12344	9948	11242	16340	16480	17352	24369	26831	24238	-1.1233
Sin07096	4439	4672	4276	8956	8154	9232	18554	19236	19840	16273	16449	15871	13357	13734	13522	13714	11644	13234	12832	13466	13903	20683	20693	18503	4909	4611	4320	9426	8701	9734	20207	17927	18652	17904	18836	17983	15714	16994	18186	14439	12471	13618	20700	19326	20860	14246	15161	13493	-0.0201798
Sin07101	16	20	31	6	6	5	0	3	1	6	0	1	4	3	2	0	0	0	1	0	0	3	0	3	22	24	23	8	10	4	5	2	1	2	7	3	0	0	1	0	1	0	0	1	0	6	3	1	-0.0263758
Sin07161	28	40	45	86	68	74	319	260	293	90	155	122	420	427	374	344	270	325	120	156	148	80	135	129	16	19	22	60	33	42	157	187	167	117	104	97	360	386	334	306	238	307	149	117	169	80	76	42	-1.05244
Sin07173	33	32	29	15	8	7	5	7	6	7	17	9	1	3	5	0	0	0	2	7	4	0	10	8	106	79	77	9	17	1	2	9	0	7	6	7	0	10	1	3	0	2	3	4	4	20	25	21	1.40945
Sin07187	722	788	744	6479	5383	6527	5805	5802	6109	14920	15432	14808	14953	15053	14771	42898	36295	40730	28125	29602	31188	13943	14388	13896	88	95	103	4511	4415	4824	4415	3750	3902	12485	11903	12207	23254	24766	26709	35589	29114	33056	19174	19012	20697	23645	27688	23876	-3.04522
Sin07188	9	4	5	53	31	34	109	131	157	155	162	150	135	126	137	219	221	235	279	246	240	179	186	195	29	15	17	40	51	54	89	87	83	108	93	101	169	142	169	236	198	197	223	229	229	91	88	78	NA
Sin07200	14	21	19	1	0	7	0	0	2	1	0	0	1	2	0	0	0	0	0	0	1	0	0	1	12	23	19	5	6	4	2	3	0	3	4	1	3	0	2	1	3	0	2	0	2	3	4	4	-0.0654905
Sin07223	193	183	159	2056	1816	2186	3671	3736	3861	5306	5607	5617	4551	4269	4324	5352	4958	5753	5806	5981	6462	8077	7912	8352	159	146	184	1975	2118	1993	3904	3373	3821	4596	4011	4379	4855	5259	5509	6620	5343	6300	6370	6330	7475	4998	7390	6599	-0.194531
Sin07224	87	71	92	732	715	895	1301	1306	1392	2403	2576	2431	1775	1645	1670	1707	1512	1752	2477	2839	2818	3243	3251	3753	27	24	24	631	611	630	1327	1073	1191	2096	1792	1919	1520	1656	1732	2141	1693	2150	2655	2680	3002	1881	3176	2829	-1.80658
Sin07225	107	155	123	1880	1871	2079	2518	2472	2686	3362	3634	3407	3439	3057	3147	3604	3066	3468	3817	4102	4122	4595	4541	5053	36	37	42	1554	1583	1557	2275	1948	2103	3331	2935	3191	3357	3741	3902	4223	3290	3977	4273	4259	5206	2598	4089	3826	-1.80781
Sin07226	228	237	227	2984	3018	3324	3543	3693	3859	4158	4481	4445	5096	4946	4507	5535	4502	5625	5130	5437	5822	5752	5682	6524	116	100	112	2546	2971	2580	3297	2643	2866	4163	3396	3860	5153	5474	5946	5982	4559	5754	5837	5654	7076	3293	5631	5022	-1.1441
Sin07251	184	194	168	906	914	968	1703	1849	1932	2156	2446	2282	1779	1703	1735	2283	1918	2163	2918	2934	3329	2452	2555	2402	126	120	88	518	509	564	1287	984	1069	968	941	887	1174	1239	1247	1661	1322	1420	1025	1120	1137	1318	1514	1325	-0.779187
Sin07258	334	346	306	636	549	582	1771	1986	1866	2285	2311	2340	1173	1161	1175	898	875	942	1838	1857	1895	1493	1540	1413	222	257	241	415	405	428	4157	3686	3851	1239	1144	1188	1825	2004	1863	1332	1214	1221	1549	1593	1682	1337	1520	1249	-0.52057
Sin07318	400	417	437	849	793	841	1115	1243	1268	1109	1236	1158	1087	1049	1066	921	700	803	768	763	881	1450	1333	1389	604	620	577	988	995	1093	2684	2212	2304	1937	1734	1682	1677	1846	1808	1783	1339	1538	2012	1833	2068	1610	1905	1663	0.454041
Sin07326	1988	2050	2063	499	498	557	185	193	196	147	143	140	209	237	206	91	56	86	60	72	74	79	85	73	2026	2303	2091	477	550	523	266	259	266	249	186	272	155	199	185	89	102	95	135	127	127	126	176	123	0.0056813
Sin07380	264	262	281	108	109	118	5	10	2	18	39	23	30	26	20	0	0	2	4	7	4	6	23	15	439	534	453	85	82	78	25	12	10	60	43	66	1	8	0	0	0	0	2	3	0	33	64	39	0.752731
Sin07397	28	32	26	274	182	255	916	1058	994	1141	1082	1137	925	982	963	433	341	411	416	438	497	422	412	370	20	27	27	213	258	217	672	602	654	551	503	521	606	577	667	536	426	480	477	399	446	237	256	227	-0.281896
Sin07473	1972	1992	1995	3972	3517	4210	5033	5076	5294	6727	7221	7110	7977	8400	7809	13236	11427	12897	11695	12520	12838	10316	11072	10715	583	617	603	3325	3173	3471	4172	3556	4006	7646	7529	7790	11004	11600	11764	15786	12944	14983	13746	13838	15507	7793	9533	8228	-1.79231
Sin07537	426	384	377	837	621	806	1255	1194	1296	919	940	928	1076	1118	1105	1772	1564	1764	1186	1176	1220	631	638	726	305	309	331	669	680	628	1131	891	979	935	848	893	1418	1495	1637	1896	1448	1769	1446	1379	1502	489	610	548	-0.395769
Sin07540	40	49	38	5	8	7	4	0	1	0	0	1	1	0	0	0	0	2	0	0	0	0	1	0	32	39	36	1	13	6	3	0	2	0	0	1	0	0	1	0	0	0	1	3	0	0	1	1	-0.313306
Sin07575	26	44	38	181	166	215	670	602	617	612	670	684	1244	1213	1207	1140	1000	1150	1977	2178	2273	2607	2927	2644	11	17	24	325	271	342	196	148	181	272	272	261	575	591	611	718	537	643	719	777	748	891	1009	847	-1.11449
Sin07629	1294	1373	1304	3151	2851	3302	2426	2549	2422	6209	6555	6592	10703	10711	10013	15234	12871	14538	6654	6776	6988	6834	7077	6231	1453	1488	1485	2878	2503	2781	3849	3353	3540	6084	6383	6234	21532	22823	23381	28763	24129	26255	22563	21473	24266	5550	6160	5221	0.0894915
Sin07643	105	122	112	298	259	300	1180	1261	1322	1639	1793	1757	1741	1652	1716	1852	1495	1781	1404	1537	1584	1706	1789	1572	139	111	138	252	270	322	1104	860	946	1413	1320	1314	1667	1686	1780	2043	1721	2004	1788	1768	1929	767	836	690	0.129155
Sin07648	628	641	716	157	138	190	140	131	136	128	150	139	152	154	150	158	133	165	71	74	95	239	251	208	1057	1033	956	318	279	331	217	158	187	274	257	242	159	138	173	188	154	148	198	171	158	210	202	211	0.548898
Sin07680	555	564	536	77	74	89	15	19	16	15	15	11	18	4	15	9	16	7	3	20	15	22	5	8	1072	1083	1197	26	18	36	44	29	43	29	33	54	4	3	1	4	9	6	5	15	17	113	125	113	0.952551
Sin07692	903	962	869	1941	1744	1885	3452	3448	3619	3693	3747	3726	3256	3139	3070	2064	1719	1794	2998	3024	3328	3066	3118	2811	1140	966	918	1649	1672	1782	4064	3483	3623	3231	3276	3096	2476	2600	2740	2502	2114	2161	3788	3638	4039	2492	2845	2479	0.0768616
Sin07738	1931	1948	1916	119	133	161	379	385	377	177	196	138	130	153	103	31	59	32	89	101	83	151	124	119	2297	2217	2164	287	283	323	362	313	314	194	193	156	71	62	88	61	73	57	141	158	171	296	361	327	0.136738
Sin07817	234	196	209	437	389	468	911	929	876	1287	1339	1326	1133	1182	1170	675	579	647	1982	1996	2166	2369	2444	2405	96	111	98	258	265	287	689	588	603	640	661	649	755	827	913	855	765	831	1001	1058	1052	1985	2099	1889	-1.13582
Sin07820	626	673	729	1174	1153	1327	2480	2544	2801	1727	1739	1773	1567	1678	1560	2204	1819	2015	1710	1870	1896	1606	1612	1446	573	583	494	1180	1165	1262	2785	2352	2426	1805	1643	1769	1672	1748	1856	2154	2010	1982	2137	2132	2372	1033	1248	979	-0.367046
Sin07823	115	149	128	531	458	550	799	820	895	866	830	835	635	506	594	586	503	544	880	958	946	978	941	878	98	89	102	380	315	424	713	596	611	540	518	559	750	773	787	677	562	620	793	790	807	976	1074	937	-0.505196
Sin07824	132	167	142	991	908	1086	1901	1928	2003	1813	1916	1820	1316	1371	1383	1094	888	988	1792	1935	2052	2065	2206	1918	60	70	55	661	610	761	1535	1294	1403	1212	1234	1183	1394	1541	1729	1453	1164	1268	1807	1588	1775	2002	2152	1892	-1.32115
Sin07834	4	13	22	31	33	38	23	41	41	92	81	70	68	56	56	123	93	118	526	563	637	198	217	241	1	1	0	69	71	78	57	30	46	52	32	38	201	226	226	215	212	190	252	292	293	768	1258	988	NA
Sin07835	1752	1892	1739	3282	3157	3267	5482	5483	5570	7013	7359	7457	6813	6594	6612	7675	6816	7651	14013	14388	16001	10823	10645	10431	2102	2132	2101	3780	4001	4191	5610	5006	5261	5377	5388	5390	8273	8807	8958	9826	7780	8863	10041	9505	10684	14213	15674	13821	0.167905
Sin07836	4088	4073	3907	8133	7201	8091	9306	9482	9618	13805	14912	14613	11497	11747	11704	14058	12012	13430	25216	25965	28165	22499	24804	22322	1417	1406	1330	4911	4435	4884	8624	7498	8114	9514	9453	9180	10768	11652	11819	16559	14311	15369	15579	15355	15704	32696	34840	30407	-1.60699
Sin07843	496	508	463	935	882	939	1915	2090	1999	2285	2370	2315	1079	1098	1129	922	849	962	3294	3324	3404	1965	1839	1798	321	269	286	817	752	822	3727	3497	3538	1235	1271	1292	1357	1463	1483	1529	1340	1398	2202	2144	2472	1982	2224	1935	-0.811303
Sin07919	264	292	273	526	536	620	1309	1358	1465	1620	1735	1695	1217	1200	1149	1286	1074	1175	2543	2423	2661	1529	1424	1313	184	178	186	471	464	487	1171	990	1046	922	831	874	1315	1452	1524	1494	1179	1344	2066	2038	2135	1882	2128	1954	-0.664017
Sin07921	1607	1481	1585	5297	4911	5274	2642	2787	2650	4139	4223	4021	6808	6772	6499	11768	10201	11161	10323	11066	11842	5688	5535	5336	864	936	875	3840	4051	4243	2335	2111	2232	4968	4593	4569	7853	8485	8839	12003	10233	11505	9269	8984	9541	7327	8620	7371	-0.873153
Sin07942	385	456	421	893	857	948	1542	1636	1776	2984	3218	3080	1861	1855	1935	1449	1248	1441	2992	3169	3234	2560	2623	2522	314	310	332	921	954	924	4124	3457	3689	2403	2295	2332	1915	2109	2240	2365	1945	2275	2778	2699	3036	2556	3097	2843	-0.466749
Sin07943	2009	2165	2058	4232	3591	4119	8621	8827	8929	10731	11392	11294	9137	9043	9122	8870	7769	8317	10828	11133	11829	8181	8243	7805	1330	1345	1283	4048	3809	4144	8115	7075	7350	8877	8963	8776	8682	9478	9994	11683	9545	10459	10857	10734	11222	8469	9337	8187	-0.722534
Sin07978	32	64	51	9	7	5	6	3	2	4	6	2	0	3	0	5	2	3	1	0	8	3	2	2	57	52	64	20	20	19	20	6	16	3	8	8	1	2	2	5	3	6	0	1	2	6	6	11	0.171982
Sin07998	5376	5983	5121	46385	42803	47919	99128	100757	104110	75648	78890	78047	62033	62385	60931	39621	34469	38172	71738	74465	79765	70477	71740	65232	3300	3225	3054	43369	40832	46149	90505	79006	83118	58446	58555	57441	49863	53103	55603	50184	42112	45376	64948	64260	67725	58257	64828	56559	-0.850015
Sin08005	1041	986	949	3178	2807	3188	9016	9310	9413	7832	8164	8059	6231	6533	6022	9663	8332	9102	7648	8045	8405	6084	6182	5260	672	687	565	3066	2772	3164	6546	5604	5979	4913	4973	4728	5249	5566	5511	7151	6139	6426	5852	5577	5898	4081	4294	3791	-0.698808
Sin08033	536	523	464	3995	3600	4117	8372	8170	8594	7849	7683	7921	7206	6809	6942	6525	5568	6379	7469	8183	8306	10019	9557	9722	139	114	133	3697	3772	3858	9971	8493	8802	8357	7559	7994	8175	9055	9225	7879	6167	7182	10219	9948	11340	6985	9003	7712	-2.04713
Sin08121	139	145	124	330	258	295	1108	1207	1095	943	1028	995	976	922	929	583	515	628	573	626	676	812	821	864	188	179	205	408	358	442	1965	1705	1870	1796	1603	1689	1391	1486	1443	1647	1300	1416	1745	1770	1915	779	784	671	0.421957
Sin08171	2463	2589	2546	4876	4534	5014	5986	6528	6610	5622	5718	5840	6763	6871	6645	7948	6982	7413	7142	7599	7839	8228	8192	7619	3196	3268	3015	5793	5259	5797	8393	7377	7744	6116	6184	5912	8213	9039	9414	9254	7817	8495	8293	8106	8822	6423	7344	6215	0.250984
Sin08226	8124	8485	7736	3027	2818	3157	1656	1712	1739	360	377	425	475	530	509	427	335	361	452	482	504	430	386	375	24414	24392	22696	1530	1538	1657	648	479	634	1200	1120	1100	151	178	178	101	122	105	676	660	549	2702	3170	2626	1.48645
Sin08235	61	41	71	6	10	14	2	0	0	1	1	3	6	7	10	0	0	1	3	1	0	0	2	1	24	22	16	0	6	4	0	0	2	1	3	4	1	0	2	0	0	0	0	0	0	0	1	0	-1.55407
Sin08329	468	531	471	2737	2572	2864	6253	6365	6531	5252	5454	5218	5138	5217	5305	5671	4924	5454	4352	4520	4574	5332	5689	4933	435	434	395	2504	2411	2585	6469	5645	5928	4943	4908	4728	5544	5824	6244	6236	5251	5681	5639	5524	6202	4063	4595	3869	-0.28565
Sin08330	303	305	372	1626	1404	1563	3258	3357	3391	1980	2140	2116	1754	1769	1659	1511	1382	1556	1272	1380	1481	1410	1372	1324	329	267	223	1856	1862	1961	4664	3919	4211	2563	2342	2445	1616	1749	1869	2057	1621	1778	1728	1699	1856	905	1084	915	-0.330683
Sin08337	4011	3836	3759	1548	1558	1565	400	360	370	165	186	194	202	179	185	20	32	26	61	52	63	59	45	57	13051	13537	12939	623	516	692	423	333	392	383	420	429	30	29	35	22	20	20	97	104	115	375	500	458	1.70025
Sin08346	77	109	100	25	43	48	9	15	5	16	19	14	26	18	8	2	4	2	10	16	8	11	1	14	174	174	160	26	29	32	15	16	7	51	35	42	5	6	8	14	4	13	6	16	13	36	40	43	0.761296
Sin08348	68	89	75	280	219	277	320	328	323	450	467	435	489	516	522	751	565	680	477	520	526	432	388	362	56	93	72	256	259	289	514	447	491	384	439	361	672	691	685	807	661	663	611	617	557	338	426	337	-0.136793
Sin08349	84	86	89	192	175	228	326	321	357	300	284	316	335	280	309	303	230	273	312	317	323	258	319	189	76	72	53	234	194	199	352	304	333	265	306	304	316	331	372	415	267	337	398	378	409	212	244	195	-0.436661
Sin08350	63	73	65	152	146	164	200	241	254	179	218	204	154	179	164	170	161	170	169	248	188	143	164	147	67	61	72	154	164	192	232	208	210	177	196	247	163	214	222	243	172	174	225	221	253	125	161	123	-0.0726599
Sin08351	947	953	907	6178	5656	6304	12273	12570	12897	11889	12529	12244	9708	9732	9331	11281	9427	10579	9873	10405	11078	8565	9149	8411	740	796	736	5650	5484	5658	11456	10093	10247	10469	9823	9936	10226	11124	11478	11919	10153	11129	11512	11144	12238	8680	9857	8566	-0.372875
Sin08608	232	241	198	489	494	531	951	1012	1091	697	695	662	852	892	891	1425	1201	1346	878	933	929	375	400	354	158	155	159	426	435	458	674	646	651	446	450	491	1214	1214	1264	1459	1230	1391	711	745	811	610	765	655	-0.57412
Sin08668	101	56	64	13	22	33	2	1	17	2	3	5	12	10	13	8	27	14	2	8	7	5	20	6	417	421	439	7	5	3	4	2	3	3	1	1	1	2	4	8	2	0	1	0	0	3	4	17	2.46293
Sin08775	936	911	892	3692	3401	3732	8233	8160	8238	13021	13448	13440	15512	15853	15597	20482	17237	19092	20947	21364	22922	25333	25679	23159	33	34	42	425	462	500	826	758	815	1744	1597	1643	3724	3893	4231	4549	3876	4180	4895	4735	5005	3432	3669	3229	-4.7188
Sin08776	9357	9986	9808	24331	22417	24598	50143	51978	51621	42892	44731	44934	42019	42501	41083	51444	43511	46510	40657	41676	44373	35536	35811	32447	1611	1615	1529	9805	8885	10301	16373	13876	15272	17267	17292	17319	15530	16480	17533	17983	15887	16828	15501	14883	16457	8101	8810	7437	-2.68391
Sin08816	336	331	367	96	101	89	40	61	39	47	75	46	100	93	82	9	8	11	19	18	24	41	36	35	400	392	366	134	132	141	78	77	60	65	66	66	23	38	24	26	35	17	33	39	39	86	97	86	0.0946477
Sin08825	374	377	379	1313	1175	1335	2368	2499	2524	3338	3481	3342	3146	3087	3061	6135	5177	5701	4683	5208	5563	4225	4360	3697	451	505	530	1149	973	1110	2448	2087	2251	2924	2935	2748	2789	2889	3143	3844	3278	3582	4950	4461	4848	3620	3922	3317	0.328994
Sin08865	112	153	121	582	517	539	1778	1841	1830	4318	4471	4442	2453	2254	2347	1599	1346	1633	2588	2683	2828	4675	4602	4661	57	54	35	458	506	446	2406	2062	2335	2791	2524	2610	2118	2505	2553	2452	1864	2188	4270	4101	4587	2178	2704	2475	-1.47233
Sin08890	1067	1047	1001	3955	3618	4370	12674	12439	13397	7796	8163	7719	6219	6436	5966	3594	3032	3429	2359	2508	2719	3286	3719	3516	1117	1107	992	3233	2947	3092	10920	9301	10104	7359	6942	7094	2086	2391	2563	1525	1364	1534	2737	2604	2927	5864	7501	6280	-0.0226442
Sin08922	112	122	127	302	270	389	776	780	875	1087	1171	1077	841	846	790	456	355	469	1310	1423	1480	368	430	410	83	91	88	319	312	309	964	811	858	359	421	377	527	627	594	462	437	513	658	618	604	429	417	372	-0.529862
Sin09020	35	54	31	234	229	228	610	645	672	1143	1287	1296	833	706	664	561	486	598	992	1204	1163	1432	1542	1651	6	4	8	187	179	147	867	702	717	877	661	803	606	691	677	992	751	955	1155	1119	1363	862	1575	1385	-2.79833
Sin09031	16	36	29	70	65	48	245	281	292	264	291	282	112	109	101	53	54	57	268	219	261	139	167	171	13	13	13	40	41	46	367	331	359	130	138	141	164	166	212	93	75	79	180	162	206	137	191	180	-1.11927
Sin09043	788	708	621	1527	1442	1643	6061	6061	6207	7051	7257	7023	6594	6622	6468	7445	6297	6986	9187	9199	10207	9350	9543	8785	613	533	575	1727	1584	1761	4698	3816	4054	3466	3413	3322	6244	6653	6958	6676	5413	6386	8166	8162	8880	7303	8291	7323	-0.365904
Sin09049	707	879	678	2341	2009	2373	10339	10522	10584	11251	11462	11460	12491	12608	12282	11697	10007	11335	15322	15626	16720	20527	21288	19353	325	319	345	1880	1921	2091	8261	7086	7626	8697	8917	8862	10843	11620	11666	14030	11656	12928	14156	14218	15065	13580	14452	12879	-1.25981
Sin09086	76	66	83	32	30	33	25	15	20	19	19	13	19	10	13	15	11	11	12	3	4	6	9	10	166	155	121	57	49	56	18	21	16	41	28	32	9	10	9	17	13	9	15	23	8	47	48	47	0.902385
Sin09165	215	218	233	439	382	473	1305	1330	1373	1255	1373	1307	1120	1074	1105	629	492	515	1039	1268	1297	991	1084	994	170	160	121	444	412	486	1161	965	1202	1025	1029	1042	1052	1118	1157	1013	821	904	1881	1753	1942	1012	1051	1019	-0.633286
Sin09185	219	206	209	16	8	21	6	18	15	20	19	20	32	34	15	14	15	11	7	6	2	18	10	22	5238	5402	4809	162	122	171	7	4	3	150	135	126	19	22	17	3	5	3	4	15	8	31	44	37	4.53816
Sin09283	193	208	209	64	70	66	37	24	31	45	46	38	24	26	28	14	8	7	14	26	13	25	23	15	241	283	255	50	59	57	52	43	41	77	77	62	21	25	20	20	21	18	26	28	31	27	39	33	0.285132
Sin09355	1442	1421	1293	2504	2321	2636	9771	10112	10107	16910	17613	17831	19464	19205	19222	21834	18322	20515	22227	23318	24311	21696	22267	20979	776	828	827	2813	2874	3106	7233	6191	6536	9456	9000	8984	17061	18322	19454	22682	18609	20909	18697	18735	20639	14465	17014	15036	-0.840489
Sin09360	1338	1396	1343	6019	5398	6099	5947	6290	6428	5896	6050	5851	8344	8642	8428	16900	14384	15862	11067	11656	12168	5701	5584	5136	140	150	117	4524	4530	4844	4604	3997	4112	5540	5335	5240	10669	11300	11762	14218	12062	13293	10289	10036	10879	6226	6967	5949	-3.39295
Sin09515	130	142	122	64	55	44	38	69	47	26	42	33	43	64	29	4	10	9	15	12	29	36	47	18	313	278	287	59	45	50	46	28	56	55	62	56	17	23	15	23	10	20	19	16	11	90	119	95	1.08888
Sin09525	387	443	348	100	93	123	82	93	90	50	50	73	77	63	68	24	11	36	23	19	16	26	16	19	214	234	204	94	67	81	64	46	51	46	64	50	18	40	18	10	16	16	7	19	19	52	67	64	-0.920646
Sin09538	1450	1524	1388	6384	5694	6686	6353	6436	6806	9032	9295	9413	10300	10085	9856	12659	10952	12020	16196	16800	17673	13532	14034	13142	581	548	598	5317	5119	5456	6511	5686	6072	8637	8287	8294	11200	12181	12425	14404	12210	13883	15855	15884	17114	14542	17292	14985	-1.40323
Sin09572	967	1014	1013	2084	1764	1988	6053	6228	6426	8709	8744	8848	7665	7764	7776	7383	6138	6921	8705	8928	9528	6096	6614	5677	827	798	801	1687	1610	1702	3843	3258	3447	4441	4833	4488	6702	7169	7635	7241	5941	6255	6774	6514	6985	4620	5036	4431	-0.37105
Sin09599	424	456	420	2681	2534	2783	6736	6662	7011	6502	6671	6313	3806	3857	3826	3569	2988	3265	4539	4776	4933	3920	4281	3900	212	193	178	2086	1872	2154	4344	3674	3847	3925	3757	3853	3247	3307	3566	3388	2754	3079	3949	3961	4004	3616	4035	3547	-1.22521
Sin09608	380	408	382	42	41	57	59	70	74	32	39	41	47	38	44	0	0	1	4	2	5	7	4	4	657	704	655	149	136	164	23	14	28	22	18	25	10	15	18	1	1	2	5	2	1	8	2	4	0.71742
Sin09633	98	133	121	19	20	31	37	45	34	27	41	31	27	30	40	7	2	7	6	10	10	24	22	18	93	117	120	45	36	28	22	27	31	26	22	30	2	10	5	4	4	3	16	10	4	44	46	37	-0.15799
Sin09683	2434	2413	2178	677	643	723	190	185	230	160	192	228	205	197	192	18	13	21	67	92	70	44	37	33	2198	2140	2268	771	842	785	172	134	162	150	142	169	136	153	129	54	42	37	93	91	78	89	123	92	-0.155053
Sin09729	457	470	435	839	859	892	1519	1547	1636	1290	1387	1373	1682	1799	1680	1541	1219	1369	1225	1205	1179	1188	1243	1049	389	461	391	864	774	874	1683	1495	1558	1167	1232	1141	1612	1798	1798	1625	1448	1535	1677	1742	1772	910	1095	957	-0.20236
Sin09730	106	101	114	394	327	410	1096	1122	1130	1064	1221	1098	1589	1709	1619	2721	2323	2508	1692	1827	1812	1520	1513	1363	39	53	66	519	484	496	1121	929	1021	999	930	921	1600	1623	1853	2060	1693	1888	1798	1636	1843	733	747	698	-1.08707
Sin09749	120	143	146	31	27	38	10	12	18	14	9	25	27	16	10	14	1	3	12	2	10	4	1	1	367	366	392	24	31	27	18	13	16	22	11	8	8	4	10	9	4	8	16	13	20	22	21	17	1.39352
Sin09753	42	29	51	0	6	2	0	7	0	0	1	0	5	0	2	0	0	0	0	1	1	0	0	0	63	83	65	19	24	15	1	1	2	0	1	1	1	0	0	0	0	0	0	1	0	0	1	0	0.719065
Sin09772	217	230	214	82	44	104	47	47	66	28	29	28	57	39	19	0	4	5	5	3	0	49	39	27	354	328	301	67	63	59	53	39	44	30	24	21	3	1	1	1	1	0	6	7	9	28	35	31	0.504001
Sin09783	902	895	875	2115	1854	2014	2834	2931	2780	3403	3672	3543	2019	2043	2033	2312	1893	2236	1934	2100	2153	2002	2195	1858	788	771	777	1654	1526	1655	2815	2679	2766	3821	3596	3717	2110	2333	2325	3107	2509	2861	2451	2455	2653	1762	1608	1497	-0.261357
Sin09785	164	186	163	729	668	746	3309	3365	3512	1634	1744	1674	1566	1421	1436	2787	2443	2603	1555	1514	1540	1833	1824	1694	126	135	127	1156	1095	1175	3796	3258	3314	1598	1537	1432	1787	1942	2069	2934	2507	2671	2191	2000	2188	1494	1609	1393	-0.47
Sin09822	41	24	25	9	10	13	4	2	1	2	5	0	2	3	1	1	5	5	1	4	0	0	1	2	49	40	46	11	10	16	2	2	7	9	4	1	4	0	1	1	0	4	11	13	1	4	3	0	0.516754
Sin09880	345	389	355	106	97	102	79	71	82	41	34	36	57	63	39	20	19	35	23	22	30	15	16	21	245	310	217	89	67	87	58	42	58	80	67	62	15	26	15	31	28	34	11	32	28	46	72	79	-0.565972
Sin09904	30	27	23	12	12	5	2	8	4	1	11	7	0	4	0	0	0	0	0	0	0	1	2	1	33	48	38	17	11	6	6	9	10	9	1	8	2	1	1	3	0	0	2	4	0	4	10	5	0.504847
Sin09935	46	43	50	101	101	78	444	453	549	304	284	353	445	449	448	678	585	644	492	523	611	476	443	461	38	28	27	142	110	154	390	321	363	296	245	250	527	627	703	769	635	773	667	514	609	218	243	200	-0.649911
Sin09938	1877	1853	1740	4994	4591	5149	12684	13048	13542	9438	9430	9391	4463	4508	4666	3496	3085	3350	7894	8249	8828	5828	5766	5297	824	753	790	4167	3764	4195	13237	11412	12037	6418	6571	6174	5595	6223	6380	4510	3875	4253	6761	6839	7187	7006	7455	6551	-1.2758
Sin09948	1699	1737	1619	3019	2857	3314	5248	5268	5332	5526	6322	6073	7296	6933	6821	9871	8258	9829	8638	9657	9793	8603	8744	9557	744	836	794	3245	3405	3186	4205	3445	3558	5823	5218	5719	9247	10222	10479	10973	8733	10725	11157	10913	13216	4493	6074	5589	-1.15759
Sin09950	629	689	577	4261	3677	4174	8286	9066	9393	12721	12861	13003	14724	14750	14603	24945	20859	23537	21297	22468	23971	20145	19855	18130	117	103	113	3876	3690	4136	8814	7754	8109	13297	13232	12396	21263	22497	23737	26339	22052	24659	28503	27449	29894	18274	19903	17139	-2.57523
Sin09951	519	629	534	6308	6105	6835	14551	14403	15474	15451	16968	16199	16357	15588	14972	20450	17751	20776	15846	17758	18111	17711	18631	22038	26	31	26	4927	5796	5117	15064	12497	13588	14991	12243	13994	17740	19169	20752	22093	17246	21382	19769	19334	24716	9741	15271	13460	-4.40794
Sin09961	160	190	152	332	261	352	383	463	441	253	303	294	528	551	515	543	485	541	350	375	398	268	275	262	117	90	112	251	284	280	519	455	478	279	263	273	459	526	461	536	484	488	365	378	413	164	224	227	-0.71949
Sin10003	826	789	817	322	314	331	248	258	271	257	252	257	161	155	147	125	120	126	80	68	66	163	173	159	1538	1652	1472	393	394	431	289	337	296	303	254	229	156	146	172	161	122	107	78	89	93	166	274	212	0.870162
Sin10045	25	49	21	64	92	105	153	192	219	62	72	71	116	94	102	111	77	118	51	56	59	53	74	52	24	23	19	81	58	84	202	178	211	85	131	87	99	104	120	181	121	136	75	81	75	27	47	51	-0.590034
Sin10095	1713	1720	1484	703	653	688	607	631	655	266	220	240	335	300	276	550	427	489	162	199	173	359	318	313	2547	2593	2444	488	484	469	324	281	272	406	338	327	214	267	222	297	250	271	188	170	205	640	746	577	0.557681
Sin10125	47	45	34	17	10	19	7	2	10	1	9	2	0	1	2	0	0	0	0	1	0	0	0	2	49	55	40	16	14	27	9	10	14	14	13	8	5	1	2	3	2	1	1	2	0	0	8	4	0.123039
Sin10241	49	59	72	17	24	27	10	7	10	10	8	7	11	15	13	2	3	4	3	2	4	1	2	1	74	97	67	27	19	24	11	12	10	39	11	24	1	4	2	1	2	0	5	10	4	16	14	16	0.332199
Sin10347	20	53	33	7	5	1	1	1	0	9	8	8	3	6	0	0	5	1	2	4	2	0	1	1	27	30	30	0	2	2	1	3	2	1	6	1	0	0	0	0	0	0	1	0	0	2	4	1	-0.347469
Sin10470	10	6	8	61	52	66	107	103	120	140	164	144	142	136	148	142	137	133	267	237	329	238	226	237	17	10	11	57	52	43	94	78	69	90	80	74	148	164	168	141	103	129	158	162	178	241	300	206	NA
Sin10534	564	473	530	1233	1089	1173	1263	1327	1342	1393	1413	1362	1517	1376	1401	1573	1414	1511	995	1073	1167	1168	1130	1009	406	391	449	1067	963	1065	1308	1183	1374	1514	1551	1429	1548	1583	1658	1673	1342	1417	1399	1334	1462	736	808	721	-0.397516
Sin10559	23	19	38	0	8	2	4	1	0	6	1	0	6	4	2	0	0	0	0	0	0	0	0	4	25	23	13	5	12	5	2	4	0	2	9	7	1	2	5	0	0	0	0	0	0	0	0	0	-0.467832
Sin10568	20	17	20	68	50	76	165	138	130	220	233	243	353	329	313	190	144	183	323	361	340	322	303	297	15	11	17	34	20	36	120	107	132	133	128	122	169	184	218	197	162	191	139	166	153	182	188	182	-0.472164
Sin10587	3510	3776	3387	57047	51849	59643	118184	119579	124162	79864	81638	82085	73334	75447	74225	47337	40640	44615	46617	49097	51805	79277	84408	77976	699	669	725	56134	51006	58614	122591	106085	112648	82589	83338	81247	67353	73369	75321	54946	46433	51062	69894	68193	75008	72513	82470	71712	-2.41679
Sin10613	99	101	119	174	182	197	306	358	337	276	269	275	226	174	200	188	146	173	305	249	301	213	214	226	52	73	54	131	158	161	374	326	276	243	245	241	251	293	255	144	160	131	230	269	278	354	405	289	-0.903277
Sin10616	16	25	19	53	45	59	208	192	180	142	128	134	108	103	106	56	33	45	77	92	85	83	98	116	8	7	7	32	43	44	157	109	138	69	52	73	45	50	47	75	63	41	111	98	119	82	165	162	-1.51348
Sin10800	274	252	266	90	79	104	77	71	54	25	18	21	46	55	49	8	12	11	14	14	9	50	34	20	892	897	893	98	90	124	69	57	56	42	42	32	5	4	3	4	5	5	18	15	11	81	112	69	1.69212
Sin10817	407	495	401	1488	1203	1553	860	947	984	748	808	799	685	622	687	636	522	598	911	1090	974	686	696	719	362	361	298	910	873	903	652	549	558	1098	1007	1062	727	843	779	1036	922	1033	869	761	765	1599	1641	1620	-0.420212
Sin10853	25	19	19	140	137	155	177	224	222	2524	2620	2473	2889	2691	2747	1216	1075	1073	1445	1570	1670	1638	1643	1317	1	1	4	60	86	79	143	101	112	768	656	682	504	555	547	1209	988	1002	652	599	608	827	904	824	-3.45509
Sin10875	3235	3801	3173	36928	32509	37029	106971	109863	111596	92412	94762	95127	110252	111258	111462	71552	59934	65339	87505	90285	94518	90359	98208	87295	934	956	928	33467	31668	35185	76995	66011	68758	49704	50361	49848	73145	78787	83766	72954	61799	67412	70561	69641	75410	54457	61252	54005	-1.9235
Sin10905	758	737	672	1524	1434	1495	2494	2510	2641	2537	2620	2501	3378	3247	3323	4019	3253	3821	5516	5577	6133	3978	4137	3859	141	126	137	1190	1255	1175	2480	1879	2098	1711	1619	1649	3724	4112	4441	3426	2759	3034	3940	3945	4171	5159	6488	5530	-2.49059
Sin10921	77	101	76	21	7	9	1	1	0	0	0	2	3	5	3	0	0	0	7	0	0	2	2	2	52	59	57	5	5	8	1	6	0	2	4	2	3	1	3	0	1	1	1	1	1	4	0	2	-0.661969
Sin10962	86	92	104	2	6	8	2	3	3	12	12	24	0	0	5	0	0	0	0	1	3	1	3	2	145	145	121	10	21	64	46	38	31	14	5	5	5	4	7	3	3	6	0	5	0	3	8	13	0.473637
Sin10970	2457	2572	2545	7266	6802	7390	4906	4962	5105	6680	6840	6992	8441	8610	8843	14326	11932	13267	17531	18053	19455	12946	13344	12207	767	855	714	4543	4189	4826	3398	2848	3188	5575	5880	5505	10849	11214	11936	13851	11871	12806	11531	11097	11637	24449	26986	23066	-1.76568
Sin11007	566	499	499	1330	1336	1480	7478	7787	8054	8860	9208	9010	4069	3959	4006	2696	2301	2612	12229	12722	13433	9072	9744	9102	156	149	133	1578	1482	1534	8162	6965	7435	4003	4074	3972	2559	2598	2874	3248	2709	2966	6989	7267	7322	12934	13850	12314	-1.90533
Sin11041	394	398	433	1526	1371	1475	4424	4539	4550	3982	4166	3986	2863	2806	2763	2015	1749	1787	1769	1847	1963	2075	2046	1885	463	492	407	2073	2295	2180	4373	3900	4016	3686	3497	3559	2396	2530	2651	2243	1685	1982	2513	2577	2671	851	999	801	0.0833322
Sin11046	135	138	112	699	664	784	1435	1429	1498	531	647	580	552	571	497	415	347	346	448	523	516	515	474	451	189	149	159	712	585	649	818	730	683	687	582	635	433	483	543	390	280	377	537	514	534	595	675	645	0.301
Sin11184	979	1104	901	6681	5887	6624	4784	4696	5084	2911	3032	2998	2847	2899	2756	1599	1249	1513	1394	1384	1518	2553	2811	2426	770	766	641	6143	5853	6665	3833	3369	3475	4385	4491	4424	1651	1683	1777	1246	1066	1124	1954	1937	2115	5625	6342	5403	-0.523386
Sin11193	3715	3622	3417	18902	17467	19694	35641	36497	38249	27232	28027	27447	32037	32659	31584	18145	15224	16745	14527	15598	16612	23683	22053	21130	566	581	532	9204	9059	9589	35315	30760	32731	27865	26633	26848	7132	7730	8020	7379	6103	6759	13701	12698	14620	24557	30901	27222	-2.74733
Sin11211	141	165	163	346	290	313	852	865	852	1240	1264	1315	1237	1154	1256	1220	1050	1166	1258	1376	1416	1861	1919	1800	63	50	72	242	221	262	730	696	687	969	1005	1090	1147	1113	1174	1470	1182	1317	1073	1121	1246	834	942	874	-1.40696
Sin11230	1003	1019	958	3009	2799	3008	3655	3630	3813	1680	1637	1607	1599	1623	1566	2580	2194	2489	1354	1370	1451	1871	1904	1697	752	733	740	4017	3688	4082	2505	2130	2361	1976	1857	1869	1962	2235	2337	1662	1388	1493	1757	1787	1891	1721	1806	1469	-0.488808
Sin11309	243	255	210	1075	856	1179	1633	1777	1813	665	663	735	879	819	857	543	422	450	479	484	520	1002	968	916	255	237	213	1157	1010	1195	1936	1703	1885	1076	1146	1113	481	535	509	363	319	354	681	732	633	1191	1367	1138	-0.0744298
Sin11338	52	67	51	28	20	20	5	0	11	12	15	8	4	5	4	1	1	2	0	0	1	0	4	0	80	70	65	17	9	24	12	9	4	2	10	7	3	9	1	0	0	1	4	3	2	7	20	8	0.271186
Sin11367	74	87	92	200	190	237	308	359	399	275	282	312	356	375	367	535	438	522	377	414	388	197	217	175	91	75	78	163	136	164	218	217	238	169	186	155	289	319	344	311	234	261	245	273	324	259	335	281	-0.120272
Sin11494	7	16	10	52	46	50	94	101	114	193	156	182	191	207	202	249	209	266	393	398	443	216	214	165	19	10	12	90	75	84	142	102	155	129	102	84	330	327	383	343	336	354	312	255	269	255	274	219	NA
Sin11498	3990	3993	4038	1694	1456	1744	661	743	735	1214	1283	1239	1276	1328	1305	1207	1041	1051	898	909	936	1100	1128	1014	4173	4452	3996	1615	1448	1658	809	763	911	1214	1107	1039	997	1018	1146	1059	785	998	922	903	931	900	949	892	0.00178251
Sin11501	717	785	721	1508	1408	1511	2057	2108	2215	1613	1651	1575	1293	1237	1277	1632	1292	1578	2678	2614	2893	1337	1557	1470	275	326	317	1227	1302	1349	2002	1753	1831	1346	1255	1331	1548	1720	1733	1902	1472	1728	1975	1997	2151	2787	3098	2560	-1.34249
Sin11506	50	52	51	180	155	173	591	560	598	343	353	393	201	237	204	122	141	113	732	793	811	423	383	408	87	98	78	283	242	242	893	783	779	379	339	350	353	546	514	376	301	285	339	320	322	953	941	826	0.71222
Sin11507	25	48	20	180	169	148	941	1035	1032	519	550	626	220	234	269	134	101	135	963	913	992	650	602	563	26	17	22	245	251	342	1340	1108	1099	348	286	335	436	488	441	249	186	232	341	275	309	1456	1566	1230	-0.578624
Sin11510	25	26	26	215	186	258	722	678	686	234	304	266	297	279	293	287	276	247	780	667	833	340	331	399	46	46	49	361	362	505	421	370	383	310	357	314	557	683	700	387	314	364	672	623	572	1126	1230	1015	0.806162
Sin11511	1292	1261	1161	2479	2282	2398	2921	2712	2948	2635	2538	2663	5002	5054	5065	3379	3018	3071	3717	4122	4096	2284	2313	2287	856	902	823	1676	1614	1797	2011	1822	1882	2729	2690	2378	5813	6484	6812	4756	3886	4818	5626	5711	6140	5700	6285	5438	-0.593054
Sin11535	34	16	19	59	76	72	94	111	107	240	205	212	260	242	281	244	255	216	446	446	490	695	708	705	28	26	7	53	67	58	183	165	147	194	148	195	182	209	184	395	308	352	264	300	354	465	613	545	-0.260244
Sin11661	1381	1328	1291	2864	2562	3005	3652	3469	3942	4548	4665	4668	3297	3339	3341	3902	3202	3639	6689	7182	7583	6100	6113	5880	250	271	277	1986	1951	2135	3408	2914	3082	2836	2687	2688	3494	3696	3690	3949	3284	3514	4371	4194	4551	6855	8168	7002	-2.39287
Sin11699	548	534	437	140	148	189	144	154	179	68	78	76	93	93	79	55	39	54	14	24	26	90	106	68	493	545	533	177	200	233	192	160	173	110	137	85	96	135	115	82	69	87	95	73	117	97	92	68	-0.0178744
Sin11706	3703	4009	3645	8108	7124	8172	16586	16638	17292	20616	21241	20035	25330	26267	25411	36786	30447	33997	29186	30554	31772	20499	21286	19516	2578	2420	2328	6983	6492	7349	12323	10491	11109	18232	19064	18256	26722	28225	29041	36071	30878	33190	33166	31699	34530	19558	21624	18019	-0.700182
Sin11709	205	195	191	366	314	418	568	512	525	322	328	307	548	472	493	746	732	736	577	596	599	457	517	478	260	222	178	394	403	358	785	606	637	621	565	541	918	900	926	1284	1091	1172	935	886	946	444	483	369	0.0883379
Sin11770	390	343	354	123	172	149	120	104	118	39	29	28	94	93	113	21	11	14	10	19	27	49	38	35	816	905	893	315	307	323	114	80	91	121	75	105	10	7	20	35	21	37	17	15	17	94	130	107	1.19871
Sin11833	395	376	336	181	140	149	45	46	47	40	37	63	81	66	60	47	21	37	32	17	39	34	43	31	669	691	631	139	112	118	25	14	38	35	26	35	45	44	36	30	15	30	18	34	20	154	157	149	0.778728
Sin11840	135	145	130	337	327	356	440	423	415	421	519	454	479	460	449	476	425	470	848	917	949	772	852	821	125	117	106	383	415	454	358	317	373	320	313	273	472	524	547	486	471	520	567	547	625	689	694	665	-0.304888
Sin11843	35	50	32	163	171	199	1192	1312	1328	564	581	550	824	849	812	1663	1443	1607	569	586	666	797	834	800	17	18	31	269	252	310	979	890	907	423	422	451	1174	1358	1447	1881	1561	1789	1043	1013	1145	279	325	243	-0.884432
Sin11864	1081	1125	1011	36	47	64	10	9	23	9	5	6	8	16	11	0	0	0	0	3	12	2	4	4	2507	2482	2497	68	47	82	51	32	40	18	22	35	5	5	4	0	1	1	7	6	9	8	9	8	1.15158
Sin11866	8642	9007	8613	3417	3338	3568	1350	1443	1508	407	436	455	652	648	577	87	49	74	231	218	219	391	369	480	13426	13686	12505	2947	3122	3084	905	732	790	1156	1002	875	260	312	237	97	78	84	510	617	461	2160	2996	2471	0.524914
Sin12028	168	232	235	360	399	424	1250	1236	1399	1040	1083	1024	657	578	609	536	513	516	839	859	911	678	721	704	167	157	199	371	326	431	1911	1575	1711	765	760	670	820	847	871	689	587	591	822	886	926	662	712	604	-0.344022
Sin12108	352	357	366	96	104	130	43	31	25	21	14	11	41	28	47	2	3	14	6	17	3	20	32	26	358	416	330	126	143	144	37	33	49	42	47	52	6	9	22	9	2	6	20	23	21	46	83	69	-0.0309909
Sin12117	30	31	48	117	84	110	558	572	485	495	534	555	645	693	649	528	522	553	537	558	639	518	546	445	34	34	37	108	90	91	521	368	425	398	409	396	544	615	567	594	495	494	632	621	648	314	281	260	-0.122035
Sin12160	102	96	88	17	6	25	5	0	11	6	1	7	1	1	3	0	0	0	2	2	2	3	2	3	206	226	175	31	36	35	8	8	2	18	11	18	3	2	3	0	0	0	3	6	3	20	22	19	1.01583
Sin12206	101	93	67	29	17	23	1	8	0	1	4	5	8	5	3	0	0	0	1	0	0	0	0	1	30	16	38	0	1	3	1	0	1	4	5	2	1	0	0	0	1	0	0	0	0	2	2	0	-1.697
Sin12237	548	551	570	1377	1197	1360	2833	3005	3049	2823	3075	2820	2571	2639	2690	2690	2496	2725	2493	2471	2647	2376	2620	2469	579	611	592	1286	1190	1294	2800	2475	2644	1997	2044	1989	2320	2539	2559	3232	2790	2958	2582	2479	2600	2195	2416	2176	0.0268566
Sin12282	108	131	91	39	33	50	29	28	45	36	44	35	18	26	18	11	8	12	10	10	19	14	19	10	201	218	194	47	46	59	36	25	35	20	24	30	19	17	16	8	5	4	18	19	18	26	28	39	0.826549
Sin12330	872	867	923	276	245	335	196	188	209	183	144	143	172	163	163	22	11	12	34	26	45	26	20	40	1162	1115	1095	116	114	117	72	57	77	116	153	123	5	8	6	1	3	2	31	16	20	120	152	135	0.272961
Sin12331	14519	14755	14005	5357	5215	5781	3042	3001	3279	2566	2616	2680	2999	2924	2888	1433	1245	1322	2913	2883	3214	3467	3248	3233	16713	16911	16123	4231	4553	4639	3193	2672	2836	2500	2268	2290	2774	2976	3147	2086	1582	1793	2532	2535	2793	4448	5609	4607	0.13327
Sin12342	890	834	901	4075	3826	4344	4913	4809	5163	4747	4699	5185	4528	4667	4363	4968	4343	4934	5478	5581	6217	4326	4608	4246	281	255	257	2990	2592	3117	3235	2687	2774	3576	3881	3801	3710	4192	4115	4369	3663	3973	4561	4357	4878	4850	5338	4578	-1.79542
Sin12373	373	422	374	1009	907	925	2112	2193	2152	1454	1624	1540	1493	1589	1540	723	651	719	852	887	980	699	706	723	207	223	189	889	789	862	2125	1707	1761	989	957	971	856	923	974	695	582	622	714	712	768	743	753	717	-0.985338
Sin12472	82	110	80	569	515	621	1926	2042	1959	2828	3271	3068	3945	4081	4184	4856	4034	4343	4001	4123	4383	4188	4096	3809	2	7	3	643	644	727	2129	1811	1950	2002	1977	2057	3901	4050	4441	5469	4515	4865	4423	4245	4604	3516	3956	3416	-4.56924
Sin12503	564	526	525	1336	1237	1465	2944	3044	2916	2726	2816	2794	2871	2788	2751	3041	2523	2737	3137	3268	3450	2379	2442	2331	163	178	190	977	937	1049	2027	1834	1765	1733	1724	1733	2776	2998	3199	2631	2151	2312	3186	2710	3125	1766	1958	1836	-1.67168
Sin12535	168	215	153	416	420	410	673	627	691	497	510	492	331	316	351	341	284	374	419	421	426	321	355	279	184	185	172	331	324	390	998	879	879	555	595	519	734	779	856	665	568	574	688	647	715	425	418	409	-0.0530646
Sin12570	230	224	219	718	651	654	2328	2295	2501	1904	1939	2049	1468	1557	1557	1043	919	1028	1470	1545	1499	1246	1161	1101	199	177	203	1425	1242	1500	3925	3468	3667	3004	3051	3008	3207	3375	3557	2763	2342	2583	3811	3503	3983	1965	2025	1821	-0.283667
Sin12611	61	90	83	167	175	183	219	245	244	250	248	217	225	270	255	539	427	446	255	268	278	349	334	293	23	24	18	143	136	147	173	135	151	196	203	166	237	249	241	158	108	100	225	210	259	132	124	82	-1.91638
Sin12632	2122	2076	1954	5622	5218	5993	14479	15164	14974	24652	25806	25737	36081	36539	35663	47726	40558	45448	49341	50734	55202	51729	54255	48443	1142	1127	1012	5277	4952	5540	3505	3160	3355	10637	10913	10647	29394	31691	33428	36773	30628	33870	32419	32046	33447	51381	55784	47939	-0.9755
Sin12878	111	81	90	20	24	25	6	17	10	15	6	4	5	5	6	8	6	4	6	1	8	4	4	9	439	362	367	18	33	23	29	18	11	17	25	21	6	7	4	5	3	6	11	18	10	40	68	87	1.98109
Sin12904	344	337	293	1281	1111	1271	3754	3849	4049	2743	2873	2898	2583	2684	2503	2603	2214	2570	2468	2601	2660	2958	3118	2714	383	394	351	1177	1200	1324	4006	3486	3665	2795	2669	2558	2617	2915	3054	3613	3085	3227	3714	3524	3745	2419	2685	2288	0.14354
Sin12912	977	975	926	3976	3585	3947	10909	11015	11684	14185	14659	14621	16530	16192	16490	27472	22721	26352	26054	27651	28705	26108	26651	24807	384	346	375	4063	3881	4207	8971	7460	8070	13983	13627	13758	25821	27133	28388	35956	30011	32561	33040	33422	36162	19024	22023	19362	-1.4482
Sin12973	63	67	60	24	13	12	6	14	10	5	1	4	7	6	11	1	3	0	2	9	4	4	2	5	89	111	104	33	32	42	5	3	2	4	9	6	8	6	1	3	1	5	7	4	3	4	7	15	0.61151
Sin12990	97	98	100	45	42	38	28	19	19	6	11	6	6	9	14	14	18	9	4	1	4	17	18	19	622	585	546	152	111	140	42	54	57	42	57	50	6	8	16	8	11	9	13	7	12	30	100	36	2.50241
Sin13005	18	12	21	169	141	170	306	275	354	210	224	226	235	236	210	138	127	116	97	79	114	101	117	97	21	12	7	66	75	70	299	273	249	332	278	247	82	98	131	61	57	51	149	215	202	110	145	136	-0.428645
Sin13011	153	174	167	68	55	47	46	26	51	34	30	32	16	20	15	5	5	0	12	5	10	8	13	12	316	311	268	53	76	65	29	29	44	26	21	27	3	5	6	0	6	2	13	19	11	56	94	75	0.78845
Sin13015	22	25	32	261	241	275	856	884	856	262	240	263	295	334	245	114	92	95	105	125	127	114	151	151	24	38	31	254	271	297	823	699	764	310	286	306	108	138	143	57	47	51	175	141	170	324	365	347	0.167152
Sin13059	7	6	8	13	25	29	51	67	70	89	117	92	194	173	185	297	267	309	162	167	200	185	207	154	13	8	14	18	20	30	80	54	69	112	101	95	237	217	225	284	244	276	196	195	234	78	72	50	NA
Sin13161	2526	2595	2558	952	822	930	209	238	237	118	169	149	165	195	162	43	28	45	40	77	90	130	121	100	4270	4201	3985	1022	965	1116	201	200	216	524	459	409	58	47	69	77	52	49	185	188	152	547	629	613	0.629778
Sin13198	779	832	842	2402	2261	2713	4500	4574	4658	1812	1837	1861	1289	1393	1365	1774	1436	1486	1385	1465	1481	1582	1437	1289	516	483	457	3314	3049	3521	3588	3140	3302	1914	1953	1812	1683	1788	1854	1683	1474	1690	1786	1744	1854	1423	1592	1299	-0.820883
Sin13546	1809	1756	1783	3585	3304	3674	7868	7945	8177	6177	6495	6652	5275	5206	5270	6141	5320	5871	5386	5684	5922	5946	6097	5429	1428	1489	1405	3736	3544	3765	8615	7605	8154	6137	5784	6034	6941	7445	7710	8369	7490	8113	7695	7696	8172	5383	6092	5399	-0.375363
Sin13564	37	55	36	5	5	5	0	0	0	0	0	0	0	0	0	0	0	0	0	0	0	1	0	0	113	149	143	9	6	7	7	5	7	0	4	0	2	0	1	2	1	1	4	4	1	1	3	1	1.59748
Sin13605	845	810	684	1628	1558	1730	1908	1870	2000	2685	2949	2767	2710	2743	2910	6066	5133	5782	4413	4797	5030	3305	3328	3055	172	199	149	1276	1279	1299	1741	1452	1630	2290	2475	2295	3777	4036	4071	6009	4991	5394	3753	3768	4037	3597	3887	3310	-2.23823
Sin13630	323	352	254	798	841	822	1409	1438	1483	1430	1418	1441	1320	1261	1322	1132	991	1072	1522	1480	1555	2064	2092	2005	254	197	221	596	530	674	1450	1213	1226	942	999	976	966	1108	1151	1260	1109	1087	1079	1021	1173	2455	2634	2264	-0.533338
Sin13652	228	209	261	64	76	88	23	29	29	39	37	33	49	45	45	2	5	5	3	7	7	3	4	6	125	105	117	44	51	47	19	10	8	21	21	13	17	16	9	2	1	1	7	8	5	5	7	4	-1.07675
Sin13673	4880	5017	4650	15712	14394	16334	25010	25377	26037	28258	29306	27460	28609	29212	28432	53744	44920	50403	34000	35953	37384	34032	34121	31246	3435	3486	3158	12381	11854	12634	21287	18197	19674	27037	26956	26481	29669	31159	32055	39436	32735	35740	36254	34752	38354	14730	16437	14692	-0.597573
Sin13684	1636	1775	1670	3274	3188	3410	6045	6265	6366	8052	8773	8862	4941	4874	5011	5037	4230	4823	8033	8678	8933	11583	11879	10271	333	302	317	1423	1367	1467	7064	6283	6332	3826	3970	3822	2971	3473	3545	4770	4089	4261	5608	5293	5686	5700	6117	5565	-2.48339
Sin13747	399	441	383	896	899	955	5894	5726	6198	1917	1998	2048	1504	1546	1482	1749	1461	1544	860	944	1032	3105	3088	3066	17	29	27	4889	5015	5331	13451	11328	11603	11397	10708	10892	9317	10118	10446	10193	8087	9261	9712	9489	10433	6752	8219	7281	-4.13306
Sin13802	56	65	49	145	183	189	507	438	511	513	543	460	1211	1185	1145	997	890	954	824	937	934	530	500	434	46	35	23	256	251	283	304	291	270	366	332	354	784	809	797	654	569	645	573	590	554	79	121	103	-0.780276
Sin13828	85	126	78	286	252	376	645	707	761	800	885	911	602	628	637	610	541	622	1089	1194	1330	638	616	694	109	111	103	293	257	289	455	388	388	413	417	421	513	624	654	688	532	621	566	667	633	1074	1539	1362	0.0949524
Sin13839	41	37	34	9	7	15	9	10	10	8	10	9	7	4	1	5	0	0	4	0	7	3	5	1	85	91	71	22	32	14	14	9	8	10	2	5	2	0	0	5	0	3	1	1	1	14	7	16	1.07107
Sin13840	46	33	52	9	10	5	5	0	1	3	4	3	0	0	2	0	0	0	6	9	2	8	4	2	42	58	60	5	2	12	2	2	3	0	0	4	5	2	3	1	0	0	2	4	1	6	9	10	0.221132
Sin13852	293	338	342	597	525	568	741	754	822	850	974	859	948	1135	1029	1176	1009	1179	1251	1348	1362	1634	1726	1542	190	185	179	542	537	655	838	681	787	884	770	819	1031	1058	1069	1464	1185	1254	1277	1312	1410	606	694	653	-0.880314
Sin13868	77	76	56	309	283	297	1595	1582	1551	1817	1879	1734	1780	1896	1702	4394	3578	4073	1556	1592	1649	1453	1409	1377	108	105	110	358	378	376	1022	969	950	660	606	550	1560	1768	1702	1921	1804	1836	1562	1502	1666	760	829	686	0.561863
Sin13900	5173	5301	5368	1745	1627	1703	663	696	732	929	954	915	586	630	549	73	56	47	547	592	666	485	499	530	4730	4943	4667	1544	1757	1814	792	796	782	768	674	673	252	389	274	168	135	135	339	317	355	880	1117	945	-0.211595
Sin14059	271	245	276	86	91	82	20	40	26	27	42	50	44	25	45	24	25	35	15	40	28	60	69	57	81	102	77	6	5	7	4	1	5	2	5	4	1	3	2	2	4	0	2	3	1	3	4	3	-1.67683
Sin14174	295	219	229	88	60	80	42	48	62	35	53	39	25	14	20	10	13	8	22	37	22	37	52	61	239	244	219	37	34	35	71	55	75	32	53	25	21	36	23	9	19	12	29	25	29	56	83	79	-0.151411
Sin14264	825	740	795	312	328	363	180	198	192	120	100	93	133	144	154	44	41	32	72	110	61	164	154	118	1618	1488	1470	415	464	467	298	255	260	214	225	228	65	81	76	54	63	60	114	99	109	373	474	327	0.886757
Sin14277	31	42	34	45	66	96	178	111	202	282	287	282	241	256	220	387	301	310	282	292	340	294	228	235	4	17	7	32	58	58	230	186	194	219	169	188	260	289	309	352	314	334	262	303	315	218	221	190	-2.00335
Sin14317	393	345	359	128	98	152	26	50	55	49	33	35	30	30	42	18	9	15	17	34	34	42	36	32	331	357	307	87	56	89	36	32	34	35	30	35	9	9	7	8	3	10	9	8	21	64	64	45	-0.210009
Sin14329	3292	3250	3419	5955	5587	6169	6955	7260	7062	7112	7477	7441	6960	7223	6701	10429	8961	9975	7978	8696	9168	6049	6114	5692	2201	2261	2252	5136	4766	5343	6556	5694	5986	5738	5904	5807	5876	6424	6771	7744	6860	7230	6433	6003	6731	3923	4355	3657	-0.636707
Sin14330	7	9	3	271	231	221	1404	1399	1503	273	271	303	247	284	309	49	67	42	123	130	139	102	101	73	5	20	6	250	255	296	974	818	904	277	299	291	128	138	136	54	31	58	182	204	188	349	370	312	NA
Sin14334	9817	9878	9518	20989	19362	21645	31589	31249	32568	60499	62977	60632	66189	68022	66774	206919	172688	193958	120109	125040	128875	55951	56685	51209	1336	1329	1220	12073	11928	13061	10379	8767	9284	29971	29720	28618	73615	79852	83119	141685	117080	129313	74633	72773	78594	72169	78526	67657	-2.97884
Sin14337	312	278	295	17	9	17	6	5	4	6	4	6	19	17	24	0	3	0	2	4	1	3	6	7	513	528	494	97	84	122	20	11	13	23	18	20	2	3	3	0	0	1	1	0	5	12	23	22	0.726033
Sin14350	874	801	858	1765	1679	1882	4582	4601	4770	5541	5706	5340	6630	6648	6643	5870	4986	5595	5242	5856	5943	2837	2818	2582	540	509	481	1848	1772	2052	3839	3364	3659	3484	3339	3275	3320	3579	3795	3957	3385	3870	5585	5435	5950	1866	2147	1881	-0.796232
Sin14511	154	223	220	511	455	512	864	877	899	529	670	607	595	584	559	559	502	505	551	517	597	675	611	565	209	233	195	461	405	506	897	693	831	590	594	582	488	516	583	605	553	536	609	578	621	550	604	538	0.0254179
Sin14539	6867	7572	7262	26041	24195	27034	27758	27921	28910	27047	29216	28589	26623	26384	26059	39531	34503	37540	27905	30726	31453	19932	19752	19354	934	997	828	20060	19998	21001	23565	20191	21428	30829	28625	29265	25865	27698	29177	35271	28812	32523	28430	27685	31618	17187	21512	18652	-3.04404
Sin14547	2104	2248	2124	4487	4131	4539	4414	4289	4553	4064	4316	4084	3740	3709	3869	5649	4857	5241	4104	4293	4387	3569	3448	3272	1469	1486	1339	4164	4254	4318	4108	3527	3634	4656	4526	4408	4869	5362	5681	5917	4788	5522	4548	4381	4961	3670	4411	3726	-0.661
Sin14548	89	84	82	229	236	257	609	760	763	1108	1080	1125	1543	1485	1568	1349	1088	1304	1486	1574	1716	1650	1674	1573	102	113	84	290	287	256	564	504	494	576	579	600	1385	1412	1419	1618	1391	1559	1411	1353	1643	1208	1396	1171	0.159401
Sin14616	49	40	41	14	11	13	12	2	13	3	8	4	4	1	3	5	6	1	2	5	8	2	5	5	50	72	40	8	5	15	11	3	3	5	8	3	7	9	3	4	3	7	5	8	5	19	13	18	0.244669
Sin14624	164	162	158	64	52	70	15	11	23	14	17	14	20	20	7	1	5	0	6	4	6	6	6	5	671	520	555	51	46	50	21	23	22	93	49	60	10	4	3	3	3	8	32	24	29	87	156	118	1.78281
Sin14641	351	350	332	759	699	826	2192	2403	2426	5111	5372	5182	3533	3514	3460	3165	2637	2968	6246	6585	6768	5557	5733	5299	169	152	148	527	559	616	2019	1751	1893	2249	2084	2340	3339	3625	3815	3230	2759	3155	5181	5240	5436	6420	7452	6567	-1.20733
Sin14688	208	175	138	2916	2633	3236	6877	6763	7117	5986	6257	5914	4029	4334	4231	2617	2147	2436	2293	2638	2476	4124	4103	3867	30	26	24	2499	2418	2692	9150	8072	8207	5992	5989	5870	3373	3497	3887	2417	1851	2158	4206	3638	4043	4979	5862	5118	-2.77154
Sin14782	45	50	21	215	184	199	302	270	307	142	138	158	130	154	154	113	122	120	120	159	116	108	147	123	50	55	71	242	208	257	240	267	235	199	202	186	173	127	123	166	132	133	163	153	192	153	193	167	0.541239
Sin14784	17	12	27	101	83	107	220	235	261	89	88	80	119	126	126	119	120	123	51	45	58	97	94	77	7	7	8	82	83	77	175	132	148	101	99	70	94	102	88	63	71	86	48	59	74	29	48	28	NA
Sin14801	2276	2236	2503	7520	6899	7564	6902	6873	7243	6437	6437	6406	5992	6260	6224	8995	7737	8255	5944	6210	6264	3648	3764	3374	1201	1141	1164	5339	5140	5673	7036	6328	6336	7458	7715	7150	7553	8003	8119	8567	7186	7965	6698	6216	6757	3927	4360	3703	-1.06872
Sin14824	30	18	21	103	88	89	542	544	507	289	318	258	259	236	242	312	258	301	174	164	188	146	150	134	10	1	1	118	123	138	670	554	641	237	215	204	230	260	247	386	254	328	226	210	218	53	104	75	-2.60099
Sin14927	4667	4862	4670	1648	1478	1643	781	760	852	585	680	677	852	930	817	259	244	213	459	491	529	827	756	789	5572	5683	5377	1591	1594	1683	966	865	886	796	803	754	864	917	978	613	531	660	806	799	794	1383	1603	1349	0.160422
Sin14928	12290	12845	12275	4841	4390	4684	2803	2897	3108	1947	2056	2021	2955	3002	2956	707	578	602	1334	1353	1471	2652	2507	2435	12861	12820	11873	4662	4497	4921	3743	3217	3283	2667	2679	2516	2784	2973	2991	1701	1435	1455	2620	2517	2717	4260	5016	4178	-0.0626193
Sin14930	1200	1118	1147	309	297	299	122	134	155	73	82	67	100	93	98	2	5	5	13	6	21	34	19	32	7468	7425	6965	1915	1969	1961	1596	1221	1332	1097	926	906	512	514	552	403	292	343	718	631	747	833	931	961	2.58884
Sin14931	1039	1069	1055	432	379	448	128	101	136	60	64	70	90	76	100	6	2	11	10	13	23	16	18	14	1372	1307	959	181	199	228	271	196	214	75	54	89	9	19	8	3	2	6	14	14	17	5	42	6	0.129387
Sin14933	3766	3951	3798	816	813	888	217	239	259	212	243	213	166	179	141	34	20	37	87	114	115	136	141	152	6492	6364	6042	866	926	939	287	250	230	326	296	337	189	195	189	105	112	97	165	167	177	378	507	374	0.646771
Sin15037	650	683	756	220	231	276	222	254	221	146	142	186	136	154	149	148	142	136	186	216	191	233	209	266	1346	1476	1424	324	274	251	417	414	438	236	204	222	322	368	326	212	174	238	191	197	237	299	433	403	0.9558
Sin15164	71	63	75	151	123	142	377	362	358	166	195	207	1209	1164	1146	1566	1433	1504	393	461	496	248	255	203	18	16	12	70	82	83	335	285	297	121	142	98	1443	1486	1499	1585	1281	1357	383	362	395	269	286	236	-2.25464
Sin15213	448	474	495	1283	1172	1323	4025	4116	4227	3000	3172	3027	2701	2658	2534	2085	1779	1992	3653	3814	4146	4165	4332	3911	477	456	413	1590	1422	1616	3055	2444	2720	2084	2290	2133	2076	2152	2244	2035	1662	1783	3800	3552	3685	3375	3349	2837	-0.143036
Sin15378	226	299	249	43	54	49	33	27	62	17	18	22	24	16	11	10	4	14	15	8	10	9	17	20	322	325	344	47	48	68	41	25	26	22	27	31	35	49	47	16	12	10	19	19	19	18	20	13	0.291213
Sin15499	60	62	71	10	10	13	3	8	7	6	4	4	5	8	4	1	3	0	1	0	1	0	4	4	178	182	184	7	14	10	7	19	4	6	6	4	3	1	2	0	0	0	2	3	4	8	5	10	1.42761
Sin15704	455	528	509	915	837	981	2046	2270	2333	1663	1928	1805	1371	1355	1419	1332	1228	1376	1106	1406	1382	1491	1622	1567	410	447	369	1006	887	1063	1837	1621	1648	1381	1183	1259	1170	1254	1361	1315	1129	1258	1457	1556	1602	935	1111	985	-0.351994
Sin15720	1586	1710	1703	4766	4344	5045	9945	10050	10020	7992	8491	8455	7147	7040	7182	10630	9214	10131	8627	8882	9325	7913	7926	7487	1110	1099	1041	4652	4583	4790	11202	9669	10072	10640	9651	10257	9693	10203	10899	13032	11012	12328	10669	9997	11230	5610	6652	5360	-0.689178
Sin15739	926	937	801	1822	1640	1815	3406	3447	3730	2623	2633	2538	2465	2609	2487	1792	1476	1615	1518	1592	1616	1764	1738	1552	940	833	831	1792	1590	1717	2627	2301	2448	1877	1938	1939	1362	1556	1514	1516	1306	1415	1826	1761	1855	2189	2553	2006	-0.100453
Sin15791	20	20	19	46	38	55	88	100	75	87	87	95	74	78	68	129	90	113	53	58	42	102	119	93	4	11	10	35	32	36	59	54	56	70	92	101	47	51	82	86	72	80	46	54	69	35	47	55	-1.30376
Sin15803	44	57	38	321	367	416	1391	1335	1389	467	513	413	526	556	573	178	170	138	111	135	154	361	375	385	56	45	63	300	263	296	1301	1090	1141	495	481	496	257	286	307	131	147	145	325	282	348	993	1008	880	0.175913
Sin15828	168	155	146	27	19	24	10	16	13	16	8	13	18	15	17	6	7	6	9	13	8	6	14	10	1510	1472	1473	13	33	29	11	21	23	14	9	21	1	2	1	3	4	3	3	8	6	9	24	7	3.18037
Sin15842	372	351	332	140	118	141	101	79	65	51	75	42	55	87	86	33	33	44	31	35	41	37	46	41	629	621	633	130	100	117	72	87	63	52	80	83	28	39	40	37	39	48	48	32	49	88	90	90	0.768599
Sin15845	1015	1047	1057	446	424	439	307	380	299	173	160	151	183	177	172	80	70	86	95	120	83	109	115	122	1698	1670	1653	500	453	551	275	281	283	282	255	292	68	110	92	41	43	77	127	132	162	328	330	304	0.619285
Sin15864	396	454	371	127	135	132	60	41	49	43	46	32	21	15	10	5	0	1	61	68	71	30	41	42	1189	1114	1074	172	168	159	99	85	123	43	38	35	9	8	7	29	15	26	32	20	27	176	238	185	1.40026
Sin15895	63	62	79	138	128	129	10	10	10	4	13	15	4	5	1	1	2	1	7	5	0	9	11	11	1120	1070	1046	384	361	357	72	44	64	72	71	70	31	28	35	10	5	13	41	39	36	134	160	106	3.91947
Sin15927	403	354	419	154	116	117	62	67	56	54	68	62	100	112	109	41	24	28	42	44	33	66	39	58	636	684	563	141	137	164	112	80	99	116	130	86	58	80	93	59	55	94	53	70	66	89	115	66	0.608838
Sin15989	288	281	286	509	483	558	845	938	927	1244	1340	1425	1914	1951	1943	2661	2326	2423	4606	4495	4869	2368	2289	2223	286	294	259	490	424	538	522	449	474	949	963	887	2373	2703	2842	2050	1664	1937	2177	2118	2179	5574	6399	5156	-0.0960944
Sin16033	4169	4403	4178	1597	1366	1606	296	323	343	83	83	77	256	351	264	6	6	15	37	30	27	44	53	42	6343	6635	6074	528	475	613	413	350	365	147	180	126	54	67	54	29	25	31	27	29	55	69	70	78	0.51149
Sin16075	181	176	159	42	43	58	13	17	10	4	13	1	10	13	16	31	21	23	25	20	23	13	12	6	358	331	299	15	23	29	9	6	11	23	13	16	13	13	10	11	7	17	15	17	24	13	18	16	0.868268
Sin16160	1639	1706	1739	482	424	418	339	314	359	279	322	232	322	327	298	37	29	51	83	93	82	289	349	313	2571	2650	2446	548	418	402	747	614	656	608	544	531	86	81	119	168	172	118	191	176	286	619	801	552	0.524469
Sin16162	572	700	581	2138	1969	2328	9749	9964	10277	12795	13670	13369	13160	12886	12744	14563	12399	14502	10103	11278	11327	27623	28952	30461	18	21	26	3390	3730	3295	16785	13961	15382	15225	13189	14093	15984	17469	18289	14829	11797	13698	17471	17269	20651	11219	17380	15104	-4.89927
Sin16185	242	212	193	1472	1295	1519	1763	1782	1870	1420	1448	1390	703	767	722	971	892	970	774	859	870	1072	1192	1155	43	34	27	1493	1426	1444	1889	1508	1780	1733	1768	1770	1190	1247	1223	1137	920	1133	1404	1446	1557	1316	1745	1608	-2.70696
Sin16234	1169	1300	1232	448	405	408	289	253	282	318	254	298	200	240	231	83	75	105	241	224	232	339	348	342	1362	1359	1323	508	518	477	329	309	395	330	382	323	171	189	155	142	127	145	157	169	157	341	387	341	0.0605117
Sin16257	34	42	34	91	96	121	0	1	6	0	1	3	4	2	9	1	1	0	3	0	1	11	4	6	97	65	78	10	12	18	3	5	9	1	0	0	0	2	2	0	0	0	4	2	2	9	31	15	1.0588
Sin16288	875	994	1004	3312	3108	3559	6629	6783	7043	8462	8975	8614	7639	7559	7628	9204	7949	8963	8932	9143	9802	9150	9261	8753	623	623	617	3157	2778	3168	7078	6057	6519	8035	8226	7821	6641	7252	7544	9024	7810	8359	9637	9465	10547	5032	5529	4862	-0.692297
Sin16298	206	237	227	67	48	67	28	20	24	40	54	68	90	60	35	20	10	15	36	40	51	25	23	21	1477	1640	1408	69	59	49	93	71	79	76	54	76	37	35	39	31	23	25	74	57	78	36	54	74	2.68722
Sin16306	61	78	77	28	29	25	3	2	7	5	6	2	12	2	5	0	1	1	0	1	3	2	2	1	94	110	74	8	10	10	2	4	3	18	7	8	1	0	0	0	0	1	4	8	6	9	20	18	0.293446
Sin16325	17	20	22	47	52	93	280	337	355	172	184	174	120	129	117	39	35	51	195	218	219	137	166	162	15	19	13	59	61	60	389	319	298	138	128	137	91	97	117	68	50	42	85	111	120	74	91	72	-0.398314
Sin16486	77	86	80	148	159	175	716	855	861	612	758	673	843	836	759	817	707	872	610	645	668	859	1015	851	37	47	47	128	122	151	812	666	700	529	601	617	876	972	839	863	732	895	790	749	914	502	456	464	-0.957449
Sin16522	1015	973	950	3704	3366	3753	13091	13540	13672	12942	13212	13225	10351	10949	10486	7636	6870	7387	8933	9107	9698	9338	9835	8997	667	696	667	3575	3312	3694	11647	10162	10503	10102	10100	10208	9450	9897	10395	9132	7769	8532	9781	9369	10376	7209	7967	7185	-0.601147
Sin16700	648	786	671	2882	2604	2984	5977	6366	6127	3914	4156	3938	2666	2687	2606	1719	1388	1490	1498	1706	1648	2269	2275	2004	948	919	947	3116	2903	3150	6798	5809	6211	4292	4280	4184	2268	2461	2386	1975	1640	1813	2028	1968	2119	1769	2054	1786	0.352653
Sin16754	115	132	98	403	427	420	2408	2454	2547	1718	1755	1672	1457	1440	1455	2548	2034	2397	1820	1823	1876	2443	2400	2327	84	83	102	511	624	596	1915	1639	1774	1209	1128	1143	1820	2059	2022	1366	1152	1198	1856	1791	1999	1252	1498	1352	-0.422792
Sin16852	93	82	90	25	20	26	3	10	11	10	12	17	10	7	7	4	4	6	7	9	12	3	16	7	223	160	191	28	26	22	15	30	14	12	14	8	17	7	22	26	18	33	18	28	20	34	36	16	1.04724
Sin16854	976	1113	899	3747	3535	3930	7159	7245	7526	7184	7591	7213	6400	6327	6304	8297	7097	7974	9805	9946	10607	8449	8680	8125	656	574	509	2887	2685	3122	7899	6808	7132	5912	5989	5834	6613	6862	7128	7248	6293	7004	9573	9622	10280	6869	7813	6734	-0.849328
Sin16858	849	902	890	1974	1755	1942	3406	3413	3522	2497	2404	2454	2016	2206	2056	7179	5985	6707	5383	5839	6091	3255	3493	3157	327	318	335	1882	1755	1925	2087	1784	1857	1710	1803	1799	2889	2948	3062	4136	3541	4021	2822	2852	3020	4021	4642	3832	-1.49736
Sin16866	375	313	326	1245	1141	1299	3251	3160	3268	2559	2669	2576	2869	2785	2868	3058	2539	2969	2427	2484	2674	2291	2208	2225	252	272	292	1178	1155	1164	2996	2608	2846	2219	2065	2064	2841	2968	2978	3459	2681	3238	2494	2395	2784	1672	2061	1660	-0.380207
Sin16880	2073	2117	2000	3530	3267	3979	6407	6533	6482	6597	6657	6772	5792	6015	5828	10927	9404	10581	7667	8221	8275	7349	7284	6989	429	467	446	3040	2953	3244	7141	6197	6711	6410	6124	6184	7681	8193	8393	10919	8909	10227	9714	9165	10945	4236	4961	4287	-2.27306
Sin16945	1121	1317	1157	3571	3370	3834	11055	11199	11591	15367	15569	15493	10752	10818	10168	7445	6448	7491	11567	11662	12821	13641	15178	14190	761	816	873	3177	3144	3381	10617	9010	9796	9959	9746	9927	7568	8086	8752	8466	7076	7892	10797	10681	11292	9124	10414	9132	-0.618322
Sin16965	5067	4900	5163	1700	1530	1703	797	788	806	1003	1018	993	908	818	863	327	267	284	565	617	611	684	607	650	5243	5337	4923	1162	946	1136	854	774	769	813	782	806	308	342	402	367	274	373	552	592	664	1645	1842	1679	-0.0335684
Sin17028	117	111	131	48	37	64	7	14	14	14	19	12	20	15	13	4	9	6	5	9	9	4	1	2	80	122	85	13	13	19	16	15	9	11	17	5	4	2	6	3	11	6	8	4	2	8	14	12	-0.393218
Sin17087	1243	1335	1215	2493	2176	2565	3623	3858	3835	3048	3022	2956	3092	3103	3002	4643	3920	4020	3468	3569	3654	3419	3371	3161	1030	1070	924	2567	2499	2826	3462	3024	3061	2987	2652	2806	3484	3928	4066	4224	3396	4095	3894	3626	4181	3055	3451	2923	-0.395301
Sin17094	75	39	76	12	10	14	6	1	5	5	6	9	4	4	9	0	0	6	4	8	2	4	7	4	90	94	61	31	32	33	44	18	10	8	20	7	2	3	7	1	2	5	7	7	7	3	8	12	0.290689
Sin17130	491	463	485	3967	3589	4249	5768	5653	5823	5663	5840	5649	6283	6164	6079	8209	7036	8038	6745	6917	7485	5403	5814	5394	387	485	482	1413	1353	1485	1566	1359	1543	1716	1513	1728	2094	2395	2309	2724	2272	2722	2172	2141	2325	1425	1613	1386	-0.154344
Sin17448	142	149	142	37	41	37	24	20	28	20	13	13	16	13	21	0	0	0	1	1	6	3	3	6	104	114	97	29	34	58	18	10	9	21	10	8	1	0	0	0	1	0	1	3	2	7	19	17	-0.527477
Sin17480	3093	3283	2839	5518	5143	5621	10058	9969	10211	9841	10370	9975	9287	9103	9224	11187	9335	10729	11049	11516	12136	13024	13917	12238	2265	2284	2066	4710	4320	4970	7738	6860	7297	8434	8422	8367	9027	9495	9630	12157	10345	11132	10269	10384	10683	11437	12008	10598	-0.546129
Sin17494	1593	1591	1642	695	646	704	395	477	490	321	267	275	213	203	211	224	165	201	206	216	214	191	232	209	2339	2279	2239	786	727	846	421	383	380	431	383	362	351	392	375	366	289	300	293	279	360	338	374	345	0.438842
Sin17527	2316	2454	2296	9082	8460	9319	23980	24896	25013	19657	20587	20552	15400	15317	15065	13165	11125	12221	13729	14652	14999	14541	14604	13276	2427	2366	2285	11488	11549	11938	31874	27500	28810	23723	23331	22519	21919	23161	24556	23479	19149	21264	23798	22312	24010	17992	20669	18108	-0.0651931
Sin17545	4146	4622	4345	1213	1191	1339	253	260	261	133	150	150	415	427	440	5	3	7	21	10	15	10	7	15	1992	2137	2021	239	195	194	154	158	126	354	323	297	15	10	13	4	2	2	20	19	4	242	289	225	-1.15952
Sin17554	2967	3128	2872	9776	9009	9870	7423	7074	7640	7148	7261	7103	6401	6722	6544	19532	16359	18158	13032	13614	14770	5872	6497	5924	772	774	707	7253	6797	7498	4288	3552	3829	6804	7076	6921	10186	10957	11433	14255	12077	13424	8147	7934	8729	7670	8769	7839	-2.0607
Sin17564	1059	1017	1002	308	283	311	180	211	222	83	93	109	73	117	104	30	38	26	33	36	36	83	87	80	2512	2549	2366	757	811	895	132	125	168	222	211	195	64	72	63	23	25	45	68	65	47	169	194	161	1.2025
Sin17583	3004	3443	3076	13314	11739	14092	22977	22516	24217	30603	32416	31841	28830	27143	26630	36526	32270	36919	27142	30063	30264	21962	21704	25488	1462	1556	1592	9413	10726	9608	26368	21987	24115	26604	22642	25508	26675	28608	31181	35456	27363	34964	30643	30194	36711	10739	18840	16334	-1.11248
Sin17602	350	337	372	1289	1135	1289	1728	1709	1821	1412	1450	1475	960	981	1013	526	457	512	888	880	933	1180	1165	1131	197	252	229	1340	1382	1423	2021	1746	1880	1626	1568	1513	1612	1779	1786	1197	1042	1150	1907	1867	1938	2106	2384	2265	-0.711192
Sin17635	1825	1810	1579	23451	20986	24372	53066	54967	55195	70686	73176	70990	75406	74620	73340	122206	102094	112465	56603	57666	61290	120637	116345	108565	185	194	240	15662	15642	16477	47841	41247	43100	70013	68331	66578	73201	78533	81094	68965	56059	60951	68302	65278	72693	50705	57427	50884	-3.138
Sin17658	84	83	110	32	31	46	21	14	7	22	16	24	10	11	9	1	4	0	12	11	15	6	13	8	95	98	111	13	15	14	19	11	23	16	10	13	9	12	13	4	4	7	7	8	11	6	16	7	0.0673697
Sin17790	72	71	82	588	571	673	1196	1260	1278	1371	1310	1398	859	888	907	663	557	686	738	820	738	988	946	918	41	44	48	504	491	543	1599	1193	1257	1573	1571	1512	1313	1407	1387	804	723	704	1211	1181	1289	1507	1471	1367	-0.825478
Sin17813	1360	1346	1326	356	379	334	96	117	109	101	101	81	248	324	238	25	35	35	30	56	49	54	36	37	2668	2770	2517	132	136	135	90	99	93	136	130	119	21	26	34	19	19	19	68	73	45	165	215	167	0.911999
Sin17822	73	41	41	5	11	11	1	3	0	2	2	0	3	0	2	0	1	0	3	0	0	2	1	0	268	236	249	2	1	0	2	4	5	4	1	0	0	1	0	2	0	0	0	1	2	3	2	2	2.21204
Sin17855	18493	18299	17456	7791	7120	7935	3734	3944	3876	3146	3173	3038	2962	2976	2944	1308	1084	1218	2578	2673	2666	4189	4440	3816	35618	34405	31996	8068	7315	8491	4652	4263	4405	5176	5064	4991	1552	1612	1719	1738	1544	1566	2569	2577	2662	9579	12278	9700	0.842645
Sin17859	1122	1112	1103	2306	2049	2417	6512	6611	6575	5921	6313	6214	6828	6714	6567	7004	6029	6654	5377	5734	6059	4413	4559	4285	1086	1029	963	2254	2163	2378	6501	5502	5941	5298	4953	5001	5221	5726	6051	6410	5517	5834	6218	6084	6694	3252	3548	2946	-0.185086
Sin18002	294	301	246	2798	2477	2883	7013	6820	7019	6907	7240	7170	7670	7666	7742	11031	8798	9791	8272	9154	9254	6242	6364	6092	92	90	76	2356	2325	2490	5926	5212	5394	5840	6115	5789	8770	9388	9731	10757	8950	9856	10960	10239	10977	4424	5143	4211	-1.77299
Sin18034	220	231	270	633	606	668	943	960	1011	1066	1066	1098	771	726	657	2315	1935	2108	1439	1253	1409	521	572	537	265	258	249	930	815	934	1337	1246	1245	1470	1394	1436	1449	1647	1753	2465	2023	2267	1532	1576	1772	854	857	720	0.0301018
Sin18035	272	259	282	74	56	79	24	36	29	20	35	23	21	21	11	1	9	1	10	24	7	45	32	48	446	357	353	87	69	66	51	46	34	48	42	58	77	57	59	70	45	55	59	49	53	62	102	38	0.438449
Sin18056	42	47	32	13	9	9	4	2	9	5	9	9	2	8	5	4	0	0	2	1	1	9	4	5	54	59	68	19	19	11	7	13	8	3	8	9	6	1	5	1	6	1	2	6	5	4	6	16	0.517245
Sin18174	140	121	110	897	843	955	2096	2223	2225	3538	3702	3602	3445	3276	3382	3796	3208	3576	3279	3543	3727	3429	3177	3315	151	140	100	740	733	815	1620	1341	1516	1947	1824	1847	2798	3135	3305	3204	2560	2969	2317	2369	2641	1937	2560	2262	0.00403169
Sin18218	275	314	265	57	65	59	80	95	68	52	55	37	36	60	35	1	4	4	21	22	21	75	105	72	484	588	432	176	126	168	207	179	199	60	58	60	61	66	45	41	51	34	80	45	68	87	161	104	0.747125
Sin18223	530	611	604	3182	3008	3301	4357	4461	4425	4314	4360	4113	3424	3497	3241	4009	3228	3724	3561	3690	4021	3140	3169	2812	281	267	296	2457	2285	2446	4945	4470	4626	4705	4706	4488	3403	3732	4071	4723	3847	4186	4000	3957	4320	1991	2247	2004	-1.1143
Sin18330	79	90	97	45	29	37	33	25	27	5	18	16	14	34	24	2	5	6	3	11	11	9	29	39	84	84	113	27	21	29	34	25	16	32	28	38	5	4	5	4	10	5	3	3	3	11	13	24	0.0153755
Sin18333	37	52	39	11	18	15	15	15	6	9	14	8	18	8	15	8	3	1	1	6	1	5	3	8	66	72	75	22	23	24	31	13	6	9	1	8	5	3	4	7	2	3	0	3	1	7	19	8	0.669864
Sin18393	647	674	595	57	50	40	73	72	75	39	39	45	71	70	72	94	87	85	94	96	93	169	104	96	790	806	754	72	60	71	80	83	86	53	43	49	97	67	92	93	87	92	91	68	77	134	126	103	0.226936
Sin18401	274	248	224	92	111	102	17	27	28	22	38	28	42	40	31	2	0	2	5	7	5	5	14	7	526	548	487	57	64	81	20	27	30	98	66	75	8	9	8	2	12	8	12	15	15	41	93	43	0.996681
Sin18455	308	349	273	77	74	58	40	25	31	67	48	78	55	77	46	31	17	29	50	39	56	32	34	31	236	268	220	63	64	71	40	34	46	48	58	61	36	23	46	53	45	48	34	39	55	80	89	75	-0.429052
Sin18490	843	962	893	1749	1746	1976	2457	2667	2581	2617	2765	2797	3508	3694	3557	4632	3979	4371	3464	3688	4081	3491	3674	3448	292	340	278	1619	1547	1704	2722	2271	2477	2841	2692	2760	3599	4112	4131	4120	3392	3901	3446	3473	3743	2545	3059	2647	-1.63611
Sin18520	78	95	83	38	25	33	21	12	13	9	9	6	6	6	4	2	0	0	0	2	0	2	8	10	92	95	85	24	23	25	13	8	15	17	12	15	0	1	1	0	5	1	4	7	9	9	19	30	0.0197854
Sin18521	158	157	150	33	33	22	17	16	25	3	5	4	8	12	4	2	0	0	1	1	2	16	13	8	335	333	274	31	23	31	20	24	33	6	8	10	0	4	0	2	1	0	5	6	3	68	104	71	0.948818
Sin18609	2334	2478	2369	19600	17376	19755	43351	44121	45688	24022	24493	24498	17072	16793	16465	8598	7287	8342	9171	9728	9814	12180	13355	12851	1458	1480	1420	16253	15652	16231	43997	37545	40640	24191	23153	23680	11897	12744	13077	11935	10013	10950	12364	12088	13483	7676	9213	7845	-0.788108
Sin18626	19	23	8	88	78	95	248	293	272	785	837	786	1561	1600	1441	2284	1791	2066	1841	1930	1960	4729	4624	4306	5	1	2	149	143	203	403	432	379	621	571	610	2158	2500	2500	3070	2683	3010	3034	3081	3146	2508	2752	2494	NA
Sin18657	107	112	81	357	361	444	913	959	1024	535	665	580	356	305	301	564	491	507	667	704	720	495	437	441	111	79	81	353	341	358	1037	948	930	487	439	515	450	503	487	461	413	416	415	475	529	403	469	409	-0.214625
Sin18716	121	120	92	240	240	251	300	290	327	330	334	299	302	325	346	793	647	757	416	378	390	303	279	242	98	115	133	250	279	255	279	271	253	315	308	284	479	429	513	551	500	529	494	485	552	216	219	202	-0.00856103
Sin18791	382	398	437	55	46	47	21	23	32	11	8	8	26	32	23	5	3	5	7	8	5	11	4	9	750	780	782	37	46	31	10	10	18	17	26	19	0	1	4	3	2	4	4	2	7	59	65	55	0.858484
Sin18831	21	27	15	89	67	72	204	238	247	68	57	75	274	282	259	208	162	165	64	72	69	18	47	32	13	17	23	90	92	72	318	261	264	64	53	61	182	192	205	218	194	200	52	62	80	48	57	42	-0.309252
Sin18861	3311	3519	3379	10382	9647	10412	22440	23980	23996	18457	19272	18574	13597	13089	12736	14268	12265	13354	17194	17217	18779	23460	22672	20249	1702	1614	1567	12875	12133	13608	25124	22086	22978	16144	15763	15542	13690	14675	15094	13065	10850	11433	17466	17024	18327	13094	13700	12030	-1.13182
Sin18925	637	674	658	84	73	107	85	103	108	98	89	97	43	49	46	33	18	27	129	105	85	70	74	77	1056	1103	1133	134	106	108	234	255	230	82	93	99	48	61	45	55	23	41	119	100	119	168	186	181	0.674936
Sin18969	760	783	724	1303	1303	1312	2176	2170	2181	1706	1806	1817	1951	1792	1768	2006	1567	1822	1869	1822	1783	2278	2129	1899	874	720	818	1366	1276	1457	1987	1701	1773	1747	1701	1637	1819	2039	2044	1965	1660	1824	2010	1914	2112	1734	1937	1658	0.0228089
Sin19038	2267	2187	2128	445	460	517	287	337	401	295	262	216	231	220	240	41	37	38	29	68	65	81	94	77	2800	2643	2519	763	861	851	318	229	249	322	304	284	80	84	96	30	26	37	51	59	62	116	152	117	0.206221
Sin19096	638	658	566	1296	1112	1238	3031	3192	3302	1569	1662	1655	1206	1235	1256	1990	1811	1825	1637	1843	1785	1616	1645	1570	661	646	582	1713	1651	1896	3747	3208	3445	2730	2562	2441	1520	1641	1738	3385	2657	3026	2136	2215	2393	2014	2327	2044	-0.0474392
Sin19177	3342	3243	3221	15556	13804	15393	18429	18398	19682	22549	23293	22569	20021	19962	19615	27634	23884	26958	30824	32092	33252	21917	22905	21620	488	479	401	10761	10605	11654	13857	11927	12769	22240	22212	22137	20607	21485	22635	28788	23168	26844	28717	28675	32455	20516	23411	20292	-2.91065
Sin19199	38	51	42	209	189	214	804	853	855	318	347	278	414	395	365	331	270	368	211	206	164	330	394	326	23	35	33	337	332	329	770	738	821	407	430	376	457	459	507	474	342	403	354	343	399	167	168	139	-0.590481
Sin19215	420	465	449	1178	1061	1167	2195	2199	2349	1412	1480	1393	1850	1894	1907	1226	1017	1180	1263	1294	1343	1347	1405	1165	639	533	480	1134	1170	1241	2458	2204	2205	1460	1592	1487	1599	1681	1928	1403	1144	1371	2015	1786	2019	1378	1620	1260	0.238941
Sin19243	425	429	410	151	109	116	48	50	37	116	100	132	54	47	35	17	20	16	77	77	114	66	64	75	494	538	469	71	96	99	116	94	109	90	93	75	51	48	56	90	89	95	85	89	71	129	215	194	0.179513
Sin19249	261	241	234	576	535	634	426	394	408	730	695	700	597	586	607	793	683	774	1032	1099	1290	562	508	447	86	77	83	463	431	489	368	319	307	665	691	688	699	801	831	769	734	831	1018	1031	1175	530	519	473	-1.64867
Sin19251	248	261	240	841	720	903	2480	2633	2643	3131	3260	3229	3847	3708	3640	3886	3258	3871	3609	3984	3935	5250	5288	4839	136	143	136	763	747	764	2345	2074	2165	2569	2656	2631	4532	4783	4876	4847	4180	4476	5427	5178	5800	3182	3510	3048	-0.919292
Sin19271	749	716	717	321	253	306	203	168	216	113	100	86	115	136	126	46	35	62	79	87	89	72	65	86	2896	2718	2581	286	260	319	162	150	180	174	158	182	64	61	65	100	46	86	131	111	154	268	295	255	1.84056
Sin19277	776	776	812	2807	2527	2937	3725	3515	3717	3128	3378	3131	3597	3675	3699	3369	2876	3202	3110	3290	3444	2676	2705	2461	525	531	461	3577	3471	3799	1887	1653	1782	2338	2422	2271	2533	2644	2708	1897	1638	1811	2621	2634	2774	2542	2801	2514	-0.709128
Sin19314	131	137	115	255	226	234	417	420	442	402	367	412	327	294	329	426	335	419	625	560	725	338	324	317	98	159	109	440	470	514	498	444	477	647	678	572	1043	1133	1106	1194	1076	1154	1358	1300	1532	1146	1222	1094	-0.134294
Sin19337	968	1065	940	3239	2987	3286	7652	7772	8060	9192	9439	9232	10189	10102	10279	15339	12722	14314	12667	13181	13625	13584	13924	12015	575	642	583	3855	3534	4145	5978	5235	5464	8297	8554	8106	12401	13196	13855	15324	12857	13665	13619	12691	14116	9591	9816	8634	-0.791217
Sin19450	181	199	200	496	395	510	737	815	731	782	849	705	721	754	792	564	514	570	569	545	545	811	804	642	193	191	174	424	373	449	980	858	927	1193	1171	1174	797	838	818	826	751	685	996	929	1131	721	786	746	-0.124175
Sin19677	141	182	151	2199	2046	2340	3592	3397	3700	3844	3876	4081	3087	2779	2706	4928	4163	4950	3732	4329	4341	2505	2239	2587	84	92	54	1648	2027	1664	3148	2661	2907	3742	2977	3293	3118	3342	3607	4771	3526	4606	3991	3857	4755	1240	2009	1903	-1.114
Sin19761	34	21	30	4	5	3	0	0	0	0	3	1	0	0	0	0	0	0	0	0	0	0	0	0	24	32	22	12	2	8	0	0	0	0	1	0	0	0	0	0	0	0	0	0	0	0	0	0	-0.196236
Sin19766	99	99	78	37	26	10	13	10	28	0	6	8	2	0	2	0	4	3	0	4	1	0	0	0	73	93	109	13	14	10	6	1	6	7	2	1	0	3	0	0	0	2	12	8	11	2	1	0	-0.0685006
Sin19838	539	514	528	149	172	176	89	129	110	65	82	97	114	97	96	56	43	41	66	88	99	156	120	129	722	785	763	223	193	246	132	99	83	109	110	110	140	113	168	116	102	84	145	138	132	165	173	155	0.454381
Sin19899	291	280	276	15	14	13	0	3	2	2	0	5	6	2	5	1	0	0	0	0	1	1	0	2	271	237	242	23	25	29	1	0	1	1	1	2	1	0	0	0	0	0	0	1	1	0	0	4	-0.243518
Sin19904	2591	2809	2597	810	857	881	544	547	662	556	603	591	342	287	287	54	23	44	319	335	294	859	938	726	3452	3710	3444	1111	1126	1152	317	267	329	516	464	502	157	135	155	93	89	80	226	230	228	619	696	617	0.339932
Sin19945	510	577	475	1929	1780	1982	1754	1726	1948	3088	3268	3163	3901	3834	3872	6748	5689	6437	5462	5791	5977	3276	3326	3196	370	452	360	1206	1181	1269	1593	1448	1603	2596	2565	2524	4248	4355	4814	6285	5158	5574	4385	4429	4649	4140	4472	3938	-0.470154
Sin19974	695	774	689	3215	2928	3194	3845	3925	3959	4036	3976	3958	6081	6016	6126	10083	8742	10083	8950	9171	9697	7484	7715	7505	173	145	152	2641	2738	2737	2724	2365	2429	3424	3221	3292	8017	8829	9056	10765	8668	9802	8513	8261	9353	6234	7841	6809	-2.26625
Sin20010	4893	5105	4885	1478	1436	1602	407	510	488	1339	1347	1339	940	925	894	540	437	547	592	658	697	1349	1372	1289	3014	2842	2723	357	323	328	194	167	178	246	238	238	195	192	182	182	153	162	237	219	252	659	894	780	-0.86282
Sin20013	196	189	189	748	658	770	1526	1677	1719	825	880	1017	865	874	908	854	681	763	472	581	564	655	596	545	220	208	237	714	762	770	1680	1584	1556	1098	1143	1134	1216	1350	1467	996	756	834	1002	965	1041	745	783	619	0.145976
Sin20166	46	29	37	1	0	5	6	2	2	1	0	1	0	0	0	0	0	0	0	2	1	0	0	0	532	422	460	11	11	6	11	2	7	1	2	8	0	0	3	0	0	0	0	1	1	0	1	3	3.58987
Sin20242	24	30	23	123	87	117	461	471	503	135	190	211	157	157	165	69	92	68	64	67	108	165	144	172	35	20	33	142	119	111	487	439	415	260	234	236	124	104	125	58	55	71	188	151	182	152	159	143	0.1289
Sin20275	203	210	190	56	48	80	38	30	30	32	25	39	31	29	43	16	21	20	12	14	7	15	10	23	278	297	264	73	75	78	42	51	42	46	40	52	34	29	17	17	18	15	6	6	16	26	30	22	0.408434
Sin20328	44	49	42	503	487	503	1693	1562	1618	498	499	453	704	676	631	259	212	211	176	190	222	506	524	526	102	87	72	404	311	404	1958	1675	1848	878	738	829	208	254	325	204	164	194	353	336	353	1114	1596	1305	0.881171
Sin20370	811	942	942	2058	1790	2117	1845	1887	2005	1921	2073	1940	2300	2289	2253	5227	4339	4855	3010	3354	3419	1683	1669	1495	264	307	226	1440	1366	1563	1605	1478	1609	1548	1760	1863	3115	3330	3684	4335	3682	4121	3082	3044	3327	1917	2085	1886	-1.82705
Sin20411	74	78	54	185	186	207	335	318	350	228	226	194	357	319	311	421	384	342	428	508	508	380	349	395	37	28	22	141	149	142	166	133	201	173	188	155	370	401	455	344	318	312	419	368	397	354	465	394	-1.31296
Sin20418	482	484	559	2211	2056	2248	3251	3135	3244	4248	4573	4565	3767	3911	3841	9336	7852	8938	9461	10252	10699	5981	5758	5750	98	112	98	1552	1688	1678	4739	3969	4149	3106	3018	3217	5583	6023	6276	6718	5515	6141	7393	7524	8069	6654	8127	7005	-2.37669
Sin20430	369	391	419	107	81	110	151	125	149	76	59	54	131	103	122	31	35	27	67	66	61	50	70	55	742	745	642	137	134	184	129	141	133	89	89	102	116	120	135	117	90	66	85	87	89	105	153	104	0.783258
Sin20466	605	637	601	132	94	116	35	31	42	38	20	45	94	88	84	4	1	6	7	3	3	11	7	3	83	83	75	6	10	15	1	1	5	17	10	14	5	1	0	2	0	0	0	3	9	4	12	15	-3.00295
Sin20473	40	33	26	12	9	17	2	1	1	2	2	3	8	3	6	10	2	2	2	7	9	4	9	9	95	82	64	9	9	14	2	2	3	4	2	7	3	4	8	3	4	4	10	1	2	14	17	11	1.21245
Sin20502	84	58	81	13	12	8	0	3	4	1	3	7	2	9	2	0	0	1	0	0	0	0	1	2	69	75	57	14	19	17	6	7	5	3	0	0	0	3	3	3	0	0	4	1	4	5	4	1	-0.221818
Sin20554	307	284	312	23	14	36	21	33	18	25	18	21	15	17	17	1	7	1	11	3	14	16	10	9	524	495	520	28	33	23	18	25	25	20	20	29	4	3	1	3	0	3	14	9	20	35	62	35	0.701619
Sin20723	32	28	33	63	67	65	221	218	268	136	148	101	157	138	157	73	61	69	212	238	246	257	219	232	19	47	39	106	88	119	164	134	153	116	95	105	99	132	121	104	88	88	345	319	343	389	452	388	0.108699
Sin20745	30	25	24	7	8	7	1	10	8	4	7	3	3	3	0	4	1	0	0	1	0	1	9	1	35	31	26	4	2	5	8	3	2	2	4	2	0	0	1	2	0	1	3	10	0	5	15	15	0.149504
Sin20746	129	118	162	49	45	33	23	29	16	23	25	20	14	19	11	8	3	5	5	2	3	39	11	16	158	153	154	37	34	24	36	35	15	16	34	30	6	9	4	3	4	7	4	4	10	47	68	38	0.116263
Sin20776	42	30	25	161	129	174	422	418	475	351	384	371	156	161	162	157	123	116	261	303	318	407	385	307	6	14	14	140	154	160	804	676	794	527	529	480	530	543	663	372	334	375	585	632	636	314	271	257	-1.57746
Sin20782	112	141	143	26	46	63	18	15	13	16	20	15	12	18	16	9	5	10	10	1	6	20	23	15	150	191	196	25	19	11	25	18	23	27	42	34	11	10	23	26	28	27	43	27	35	44	49	20	0.374203
Sin20842	34	28	35	108	98	116	77	97	68	193	227	173	407	432	376	518	426	437	311	312	328	432	455	470	28	34	37	59	64	64	63	68	91	134	138	132	471	483	523	510	404	482	372	317	380	308	342	244	-0.0371962
Sin20883	52	50	47	26	14	21	6	4	10	2	5	6	1	10	7	1	0	2	2	5	2	5	9	2	63	87	82	12	15	12	13	14	7	11	9	2	14	2	4	2	2	8	2	4	2	15	13	12	0.572512
Sin20921	21	54	24	4	9	19	1	2	1	2	0	0	0	0	3	0	0	0	0	0	1	0	0	0	75	58	70	2	0	4	0	0	0	9	10	6	0	1	0	0	0	0	12	10	3	4	5	5	0.974668
Sin20930	914	1056	824	3471	3234	3572	14610	15314	14492	19386	20079	19876	18823	19381	18857	18496	15636	17571	15715	16005	16899	30131	30829	27598	1974	2032	1919	3390	3335	3567	20729	18079	19099	21522	21799	20386	21551	22863	23745	24407	20884	21725	26106	24767	26536	26305	28366	23726	1.0178
Sin20933	3	5	0	38	16	31	48	42	52	48	80	79	50	73	50	189	142	145	254	271	269	60	77	67	0	6	2	34	22	32	39	41	31	59	40	37	116	102	111	179	163	181	161	169	149	75	83	72	NA
Sin20934	1478	1582	1572	12822	11898	13177	28486	28945	29790	30184	32323	30953	23616	23000	22940	21655	18366	20721	27826	29981	31703	20143	20401	19410	334	355	325	10884	10849	11268	26733	22924	24584	27849	26732	27699	22655	23752	24913	26752	21724	24592	28080	27945	30901	20189	23791	20824	-2.25956
Sin20951	874	901	887	1960	1850	2124	3168	3229	3344	3782	3789	3739	4088	3921	4028	6079	5182	5859	4918	5145	5579	4226	4079	4061	584	479	529	1627	1691	1617	3311	2844	2929	3013	2543	2896	4356	4896	5007	5412	4391	5186	4887	4663	5448	3749	4733	4294	-0.809064
Sin20971	758	687	633	1386	1404	1437	5210	5150	5285	5242	5157	5315	4545	4595	4555	4225	3569	3963	7323	7716	8386	5534	5376	5247	597	559	558	1400	1468	1567	2682	2374	2587	2872	2770	2735	3068	3057	3440	4685	3921	4254	4070	4011	4392	5043	5880	5103	-0.345653
Sin20972	266	305	327	1091	911	1098	1051	1072	999	729	847	741	548	594	621	1260	1054	1142	633	638	701	618	664	560	256	250	220	1179	1004	1189	1258	1192	1259	1246	1244	1201	843	774	821	1413	1128	1298	619	629	762	557	607	496	-0.375751
Sin20975	2300	2468	2424	7167	6496	7565	12833	13078	13444	16889	17818	17533	11960	11611	11230	10936	9120	10642	12793	13794	14385	14910	15178	15364	1065	1179	1066	5609	5807	6209	10958	9090	9651	14198	13154	13260	10854	11913	12674	15279	12105	13840	14914	14327	16016	10921	13024	11512	-1.18743
Sin21018	63	53	59	241	231	255	945	956	1037	391	393	422	194	182	154	241	213	212	229	228	211	410	421	399	74	72	61	333	317	321	1123	1059	1118	556	505	488	270	264	277	427	329	376	450	467	517	381	391	347	0.17216
Sin21445	63	77	64	553	464	481	805	830	803	2757	2724	2718	1812	1844	2097	2669	2288	2563	2074	2401	2426	1642	1709	1652	20	16	14	380	365	438	983	815	898	1863	1949	1855	1625	1640	1817	2331	2124	2249	2194	1838	2161	1703	1881	1811	-2.09668
Sin21509	524	671	622	211	220	225	68	82	70	53	73	61	81	125	104	4	9	9	19	14	19	56	32	39	1004	976	917	366	384	351	128	90	68	132	120	110	33	25	22	9	18	8	38	36	26	127	168	114	0.605445
Sin21540	579	583	561	1601	1468	1544	2432	2378	2536	3301	3610	3442	2767	2878	2787	2880	2461	2669	4800	5027	5496	4157	4186	4107	170	176	167	1329	1227	1295	1919	1735	1739	2104	1951	1962	2986	3267	3577	2475	2060	2374	4008	4252	4571	3140	3959	3352	-1.81573
Sin21544	212	212	207	1295	1097	1302	4029	4099	4137	4042	4169	4119	3323	3124	3200	3231	2762	3156	3541	3835	4053	3025	2942	2752	115	127	100	1350	1252	1428	4303	3515	3823	3452	3221	3171	3187	3476	3517	3806	3228	3645	4405	4446	4684	2505	2697	2349	-0.952925
Sin21553	89	78	70	189	138	184	510	479	441	665	739	711	391	391	370	134	83	109	334	381	407	250	217	253	39	28	38	262	263	271	584	489	438	505	504	475	250	291	332	271	191	235	364	399	418	232	240	198	-1.24085
Sin21554	68	55	39	473	469	558	326	202	286	583	608	585	533	580	525	408	338	412	635	650	746	1443	1374	1212	4	12	6	363	379	465	425	292	367	785	811	806	752	772	869	930	829	774	983	977	1022	752	828	781	-2.94933
Sin21555	16	27	34	240	242	279	128	133	125	250	325	291	282	277	233	222	216	206	337	334	385	738	694	551	2	3	8	204	205	213	258	232	219	383	402	381	353	384	331	450	339	441	445	487	481	434	474	399	-2.62604
Sin21708	2701	2718	2670	1028	919	1064	247	225	253	283	289	259	145	150	152	51	23	51	67	81	88	127	169	134	5201	5503	4962	857	827	943	204	183	210	394	316	350	54	60	76	59	34	41	94	99	98	431	582	408	0.885263
Sin21781	72	65	75	7	11	12	1	4	3	0	2	3	3	7	3	0	0	0	3	6	3	5	3	1	105	106	92	28	20	15	2	1	0	6	3	5	4	3	0	0	2	0	1	2	1	1	2	2	0.445614
Sin21791	921	892	809	121	131	109	70	72	58	13	8	5	4	3	1	0	1	1	13	9	10	4	5	4	1729	1810	1665	514	499	593	440	318	425	20	18	43	5	4	4	0	1	2	13	21	15	15	26	13	0.921006
Sin21830	138	147	143	41	37	25	19	31	27	8	8	5	18	20	11	3	0	1	3	5	12	8	6	12	393	396	477	16	22	26	13	9	15	25	25	25	1	2	3	3	4	1	11	15	7	51	56	51	1.5002
Sin21860	508	566	508	174	208	229	76	76	103	88	78	133	127	106	101	69	52	84	85	84	90	72	71	51	1282	1219	1121	197	200	223	87	108	86	147	123	120	83	103	81	95	102	95	132	111	138	133	149	112	1.1268
Sin21863	21	36	13	233	252	291	822	812	847	813	906	886	626	643	525	676	626	667	616	624	688	888	918	853	0	1	1	242	223	241	1056	908	950	776	717	720	480	537	525	730	569	703	676	686	764	319	445	404	-5.19007
Sin21866	78	66	73	39	25	23	7	12	16	8	10	9	12	7	14	9	5	3	5	10	6	10	18	9	99	104	101	31	15	12	13	18	15	9	5	5	0	2	1	9	3	7	5	1	3	26	48	44	0.41823
Sin21919	307	313	289	67	79	95	52	69	55	29	25	44	30	30	25	17	13	14	38	38	28	13	13	11	369	368	399	81	65	92	89	113	95	45	37	63	32	43	33	60	38	43	48	37	33	25	50	18	0.255425
Sin21947	3555	3653	3489	9680	9035	9660	18497	19012	19349	26724	27246	27159	31210	32134	31267	66831	56537	62826	42271	43472	45776	18171	18399	16538	1032	986	1017	7503	7072	8069	15374	13243	13924	23533	24066	23287	42000	44708	46485	61967	52157	57152	52026	49038	54260	13779	14558	12604	-1.88476
Sin21969	613	600	646	158	177	204	88	74	106	78	89	78	46	39	33	31	24	42	47	70	54	86	88	67	1397	1439	1358	314	288	258	160	144	166	136	136	167	61	50	45	73	69	53	109	93	103	197	218	184	1.1056
Sin21974	544	526	490	2506	2250	2595	3962	4012	4123	6827	7174	6867	9785	9618	9763	17111	14193	16450	12463	13222	13517	16770	16679	15224	365	309	343	2067	1848	2110	3799	3259	3593	6699	6727	6586	13042	13962	14292	18506	14835	16999	14472	14129	15687	12804	14279	12247	-0.684349
Sin21978	66	75	61	13	34	25	3	9	7	17	9	7	26	16	13	4	0	0	1	4	4	6	11	12	43	61	61	9	5	10	21	10	16	22	6	9	12	6	10	7	7	6	2	6	15	12	10	8	-0.356653
Sin22013	205	183	219	48	60	70	10	21	12	5	9	8	16	17	8	0	1	0	1	3	0	3	3	6	139	161	153	50	52	53	16	12	12	12	13	5	4	3	7	1	0	2	5	2	8	1	4	3	-0.490436
Sin22065	1091	1120	1076	2102	1981	2220	2696	2855	2884	2224	2219	2272	2182	2221	2201	2434	2074	2430	2090	2237	2284	2346	2477	2168	664	643	596	2079	1888	2095	2584	2230	2278	1963	1911	1892	2456	2433	2683	2560	2131	2348	2475	2370	2645	2062	2127	1932	-0.856763
Sin22302	410	441	439	804	735	817	689	661	717	675	684	737	866	844	751	924	870	967	967	957	998	751	789	751	254	249	266	855	764	983	665	679	628	995	1031	1027	963	969	1030	2049	1593	1790	753	776	842	857	933	740	-0.813144
Sin22534	356	337	374	60	78	90	19	27	26	56	28	43	24	25	34	14	12	24	16	12	35	27	23	25	765	794	729	156	125	164	32	57	46	76	73	60	24	28	43	44	33	45	23	28	27	28	31	35	1.03189
Sin22637	265	250	270	80	67	86	33	30	31	32	37	32	30	57	28	39	21	25	28	16	23	70	39	58	349	369	408	152	151	118	55	46	26	62	47	57	27	32	22	16	30	43	38	30	42	56	76	90	0.454291
Sin22666	888	820	852	130	141	152	53	32	50	117	157	123	82	104	100	50	45	55	67	101	105	66	67	57	308	315	288	98	63	82	32	31	30	78	70	90	65	79	84	100	76	95	74	77	88	97	130	120	-1.55931
Sin22676	29	38	39	8	13	12	1	3	5	3	5	6	3	3	6	0	0	0	0	0	0	5	4	0	21	17	43	8	11	9	2	0	6	4	4	5	0	0	0	0	0	0	0	0	0	3	0	1	-0.444411
Sin22706	66	76	49	214	205	237	217	274	271	284	274	252	270	235	246	311	235	318	366	388	457	348	286	303	61	65	113	322	310	343	189	197	196	228	208	205	477	567	554	519	385	490	541	495	560	253	235	217	0.266654
Sin22707	1026	1172	1008	5484	4992	5480	5627	5629	6329	4441	4656	4562	3301	3308	3293	5131	4511	5047	3796	4117	4185	4262	4705	4653	316	294	250	5308	5254	5455	4485	3809	4191	4169	4025	3981	4396	4596	4865	4246	3443	4002	3691	3665	4341	4934	6412	5352	-1.96668
Sin22826	746	783	722	1395	1282	1459	3167	3346	3238	4168	4623	4327	4237	4282	4282	5250	4352	4931	5918	6525	6613	3629	3761	3503	823	839	919	1409	1644	1638	3564	3038	3203	3700	3761	3714	4270	4656	5163	6956	5571	6322	6922	6483	7252	3486	4210	3551	0.131689
Sin22908	91	73	74	206	201	202	200	187	162	277	246	275	266	262	288	345	278	295	454	471	538	641	644	573	46	50	40	148	123	136	144	109	118	192	165	195	200	231	251	381	283	350	264	269	298	556	663	598	-0.877242
Sin22933	2870	2923	2863	575	492	566	304	309	293	223	251	228	291	337	254	139	137	140	124	161	142	180	147	180	5024	5137	4884	473	399	434	334	301	276	341	317	323	184	188	178	126	89	121	289	218	237	475	500	461	0.729719
Sin23002	1088	1107	1173	490	439	462	298	282	289	196	256	217	306	322	290	185	168	182	209	192	214	325	348	285	1307	1406	1306	485	514	534	354	331	323	301	293	310	317	284	291	217	172	231	283	282	297	412	537	396	0.186846
Sin23023	649	679	603	1156	1026	1206	3227	3153	3141	3466	3488	3560	2382	2365	2333	2692	2388	2584	3527	3682	3856	4553	4492	4293	414	436	409	1023	988	983	3811	3064	3286	2771	2709	2651	2399	2780	2722	3344	2521	2827	3149	3179	3516	2834	3198	3033	-0.684492
Sin23083	1186	1241	1207	304	301	344	70	61	63	24	30	19	87	79	76	6	9	8	6	4	8	5	9	7	1421	1426	1414	106	82	112	32	37	47	65	72	54	15	18	9	3	3	0	5	3	2	50	49	62	0.162295
Sin23084	148	138	118	24	20	45	14	16	12	0	3	4	8	3	5	0	1	1	2	0	0	2	0	0	534	565	554	12	15	28	10	5	1	4	6	5	0	0	1	0	1	1	0	0	0	21	11	14	1.96567
Sin23106	1071	1086	1044	4152	3768	4014	5445	5669	5955	3621	3755	3527	4048	3968	4020	5032	4441	4759	2898	3115	3174	2830	2982	2707	753	766	704	2649	2417	2656	3966	3485	3592	3251	3142	3134	3048	3542	3429	2902	2437	2738	2668	2712	2677	2213	2748	2323	-0.594177
Sin23145	2047	2105	1842	3537	3177	3648	4633	4582	4965	5475	5715	5347	5622	5793	5491	8144	6653	7060	5011	5343	5307	5671	5521	4864	1480	1319	1389	3173	3094	3620	5911	4846	5238	6046	6023	5709	6315	6817	7029	8173	6802	7220	7419	6933	7295	4085	4532	3981	-0.584115
Sin23199	34	46	25	168	173	175	342	307	314	235	255	221	203	290	274	405	372	357	588	606	663	382	365	379	34	18	29	160	145	146	423	325	350	237	271	278	291	339	355	346	227	339	292	352	341	670	714	749	-0.437433
Sin23201	556	562	522	997	857	1053	2282	2169	2137	2518	2642	2697	3676	3946	3925	5299	4616	5170	5990	6014	6682	6828	7231	6425	380	412	347	888	918	1027	2199	1916	2008	2383	2358	2245	6011	6295	6425	7991	6547	6981	7724	7419	8266	6568	7299	6157	-0.594559
Sin23251	341	320	289	3436	3179	3439	11888	12056	12695	2878	2758	2811	4556	4748	4542	799	697	715	1017	989	1175	3329	3054	2789	412	394	396	3643	3627	3942	13947	11731	12634	5084	5076	4875	1457	1465	1502	885	653	742	2687	2615	2939	10175	11388	9936	0.271976
Sin23307	21	28	29	7	5	14	7	1	1	6	7	1	0	3	0	0	0	1	0	0	1	0	0	1	89	73	100	12	8	20	10	5	11	20	6	15	0	0	0	3	0	2	5	0	4	6	27	20	1.68395
Sin23335	79	96	84	979	992	1073	1548	1638	1657	1438	1676	1540	1161	1180	1176	1061	911	1042	1183	1276	1232	852	937	859	31	27	41	688	700	754	1172	1002	1008	1647	1591	1648	1029	1127	1206	725	608	670	1374	1453	1447	1327	1452	1288	-1.45092
Sin23359	930	883	904	324	340	348	325	282	370	183	176	196	89	82	82	0	4	3	17	29	13	36	16	8	1424	1403	1431	374	463	501	199	163	185	190	165	191	15	31	25	10	7	9	13	14	28	86	123	82	0.580741
Sin23403	855	935	847	1756	1444	1634	1859	1831	1940	2071	2028	1895	2615	2644	2824	6006	5265	5709	3275	3556	3530	2252	2025	1886	544	593	530	1059	1145	1174	1363	1072	1194	1375	1298	1333	2727	2983	3029	3543	2832	3198	2445	2395	2556	1792	2013	1688	-0.729353
Sin23434	486	546	570	1217	1067	1108	1154	1240	1258	904	913	1007	991	953	965	2333	2051	2072	1155	1236	1243	1400	1386	1203	361	350	347	1059	1021	1170	1168	1070	1199	1292	1321	1307	1130	1249	1252	1618	1299	1393	1331	1195	1454	905	1006	929	-0.666234
Sin23473	448	430	424	1339	1268	1304	3154	3266	3160	3455	3630	3620	2369	2440	2473	2066	1760	2078	3016	3290	3186	5145	5150	5118	423	493	459	1713	1637	1679	2640	2346	2508	2880	2649	2568	2232	2571	2675	2664	2084	2258	3626	3535	3892	4189	5285	4635	0.0111817
Sin23699	142	154	127	35	43	34	32	34	36	21	37	18	15	32	26	12	24	15	17	10	21	14	17	21	113	122	127	45	48	37	23	18	24	26	18	19	33	32	28	20	19	15	15	33	22	15	31	21	-0.290502
Sin23739	70	71	64	171	190	181	512	490	554	637	598	562	520	478	490	521	410	507	635	679	630	527	513	467	34	26	25	115	84	108	460	391	398	246	213	226	297	338	363	324	293	338	387	319	342	281	286	289	-1.33878
Sin23776	2410	2213	2186	738	676	721	335	414	363	475	481	435	305	343	296	33	32	34	134	157	153	428	328	328	1929	1933	1694	168	172	174	226	186	189	383	337	355	92	79	80	82	86	68	167	163	170	387	459	402	-0.362699
Sin23783	783	875	820	215	162	214	2	2	4	0	0	0	6	4	0	4	2	2	4	2	6	1	0	0	2257	2488	2440	3	3	6	6	1	0	4	1	0	0	0	0	1	1	0	0	2	0	3	2	1	1.46936
Sin23784	4821	4314	4505	922	923	947	321	293	321	116	194	143	136	67	127	109	72	74	39	129	63	16	5	3	1629	1547	1402	247	320	180	618	371	341	82	148	130	14	31	12	54	35	43	17	82	39	32	26	15	-1.64459
Sin23822	6205	6307	5977	634	575	645	1609	1669	1693	1357	1365	1455	417	447	458	129	107	119	451	441	413	391	458	401	6422	6467	6296	1108	1059	1131	1594	1338	1429	667	770	752	220	214	231	136	107	120	677	568	593	1036	1253	1097	-0.0141248
Sin23850	200	167	182	70	56	73	33	30	29	21	15	27	23	36	19	14	11	19	20	15	17	15	20	22	160	149	138	45	44	67	40	42	49	45	44	33	15	18	17	14	11	18	8	16	19	17	37	25	-0.365932
Sin23865	170	140	147	306	266	278	541	556	609	854	831	896	683	718	762	642	559	664	1144	1249	1340	873	1029	958	99	102	124	208	202	239	790	661	732	389	379	342	574	631	664	581	482	580	867	872	859	858	951	908	-0.557543
Sin23887	146	162	162	50	59	88	17	22	18	35	52	45	22	23	12	10	7	7	5	2	4	7	16	3	137	152	128	24	25	33	17	16	7	16	9	22	5	3	6	4	7	4	4	7	5	29	30	18	-0.24122
Sin23906	75	79	48	28	26	26	16	32	26	13	8	11	5	13	18	6	1	6	0	4	1	8	12	7	123	136	120	48	49	58	31	34	50	35	14	25	7	4	8	2	8	6	2	10	6	10	16	25	0.841005
Sin24152	239	215	183	536	450	511	1221	1238	1290	994	1078	944	1057	1016	1062	868	668	750	1292	1300	1413	1160	1012	1001	136	170	157	358	302	384	688	650	710	619	615	597	906	1031	1016	1110	827	1020	1217	1190	1405	931	1008	824	-0.527245
Sin24269	17121	17879	16770	78751	71938	79763	152314	155283	160612	121143	127098	123198	105308	105508	103450	85894	72688	81228	71711	76440	78913	98623	110114	99346	27654	27279	25020	75713	68598	77135	163722	142176	152120	113966	113479	110100	96452	101965	105755	98771	81571	89982	91936	89246	97594	95453	112059	95269	0.558692
Sin24347	24	29	23	65	69	49	337	355	366	240	236	250	240	281	275	218	179	160	237	286	283	491	438	372	36	38	18	77	89	78	269	199	227	85	115	125	142	129	145	186	138	176	173	261	235	237	271	194	0.201945
Sin24350	213	213	209	50	47	46	32	28	23	22	22	17	11	15	11	10	12	7	12	17	18	23	34	17	238	277	278	104	90	97	33	27	26	37	56	39	33	38	36	8	11	14	19	12	15	31	41	46	0.254066
Sin24376	559	576	491	1248	1183	1367	3402	3502	3856	3990	4075	4034	3805	3848	3724	4747	4063	4401	5443	5703	5867	3850	3904	3596	376	410	390	1350	1371	1454	3052	2639	2717	3509	3450	3477	3674	3774	4052	5557	4332	4975	5857	5731	6157	4145	4622	3979	-0.534403
Sin24386	84	65	99	858	757	866	2185	2251	2302	1476	1528	1434	1471	1573	1527	1605	1365	1500	1444	1518	1578	1702	1806	1745	88	62	69	1008	858	926	2579	2261	2397	1740	1721	1662	1956	1983	2295	2100	1861	2081	2147	2299	2516	1466	1698	1473	-0.249849
Sin24404	1998	1989	1755	8935	8056	9586	20359	20370	21457	25010	25800	24359	21027	22260	21014	32254	27361	30582	22387	23642	24277	9712	10154	9111	1936	1839	1731	8461	8166	8775	15473	13498	14128	13946	14138	13818	17117	18350	19701	24184	20092	21919	16788	14814	15899	10622	11641	10269	-0.128594
Sin24418	83	87	66	177	131	154	204	211	259	323	333	352	266	262	278	239	205	206	528	546	574	418	452	424	41	72	33	90	107	95	135	132	144	213	192	170	327	286	335	295	202	216	335	389	424	284	322	300	-0.764833
Sin24466	1545	1580	1562	684	598	705	211	213	236	315	322	260	180	188	172	144	151	142	134	133	166	150	184	158	1607	1669	1587	516	488	507	262	181	197	443	411	359	132	164	157	94	96	96	107	125	183	285	352	374	-0.0145779
Sin24506	187	132	176	60	52	44	24	22	18	24	22	20	30	22	19	14	13	16	21	14	11	27	30	31	175	159	128	27	37	53	24	19	22	20	18	17	13	14	13	15	12	14	11	9	4	43	42	62	-0.171936
Sin24518	482	490	461	143	118	135	101	114	120	60	64	63	100	111	104	63	31	30	70	71	54	98	97	91	555	543	509	229	214	220	63	79	93	118	102	73	99	95	85	57	49	51	102	99	80	96	140	118	0.0972386
Sin24534	480	485	428	4233	3764	4265	17180	17504	17698	15075	15733	15018	13541	14023	13936	17289	14593	16001	15129	15305	16658	16193	16870	14989	60	46	50	3923	3849	4059	14473	12426	13165	12055	12299	11771	17138	17655	18784	18676	16260	17273	20495	19902	21339	11544	12094	10581	-3.22618
Sin24550	1973	1900	2028	661	561	726	143	156	157	113	107	112	44	41	55	3	5	4	12	10	18	14	31	14	1636	1696	1513	283	224	295	73	77	96	82	121	70	19	22	10	2	6	7	2	2	3	26	30	21	-0.353458
Sin24604	134	147	115	15	31	12	4	1	2	0	2	1	0	4	6	0	0	1	1	1	0	10	3	8	104	106	105	6	11	10	2	2	1	3	3	8	0	0	0	0	0	0	3	0	0	18	9	13	-0.396621
Sin24613	4181	4180	4343	831	820	918	313	309	372	166	191	176	231	226	241	12	3	8	66	62	75	104	96	121	5637	5719	5471	871	855	848	196	170	174	243	206	211	49	71	66	30	18	20	50	76	68	516	678	530	0.337453
Sin24619	49	33	33	14	16	19	4	6	2	2	6	0	5	6	5	3	4	9	6	0	0	0	0	0	121	86	84	13	2	11	16	3	3	22	16	19	2	8	0	2	0	3	1	3	5	12	16	13	1.26867
Sin24638	121	116	111	48	43	50	13	19	26	29	23	22	13	12	17	5	1	7	4	2	5	12	12	11	137	130	138	53	25	20	27	25	27	28	18	20	7	3	9	4	2	2	4	18	9	54	57	32	0.151786
Sin24714	109	115	108	233	224	249	992	1002	1009	919	988	857	872	891	858	686	621	682	1303	1374	1435	1817	1750	1675	108	126	101	371	355	370	820	673	759	534	581	526	612	590	604	749	645	640	940	905	958	1781	1781	1724	-0.0558192
Sin24748	740	854	827	165	134	170	88	92	129	116	129	127	118	120	121	78	47	63	73	69	70	141	157	162	893	813	872	188	225	243	166	109	125	179	127	136	62	51	56	47	64	65	105	112	116	138	233	146	0.0239896
Sin24761	362	264	345	604	641	638	1777	1849	1893	1757	1900	1937	1208	1246	1252	904	809	924	1086	1150	1271	1424	1517	1422	216	261	204	529	565	540	1937	1707	1801	990	871	903	910	948	1047	958	834	944	1011	955	1110	1153	1564	1497	-0.583062
Sin24788	475	577	547	12057	11617	13204	20028	19659	20599	13002	13522	13200	11056	10781	10844	9442	8244	9504	9278	9905	10343	8553	8509	8551	162	137	175	10094	10327	10288	18625	15511	16776	12033	10826	11261	9425	10105	11050	10735	8719	9849	10152	9999	11617	7131	9103	8063	-1.81962
Sin24985	60	82	79	455	438	461	604	577	598	251	173	185	399	411	390	401	376	396	412	382	445	165	169	164	49	76	38	311	342	358	222	197	229	244	273	211	617	695	786	422	371	416	546	509	546	422	460	459	-0.511186
Sin25064	1268	1602	1337	6721	6045	7061	18437	19708	19958	23736	25704	25569	25321	24075	23850	29718	25229	29588	27778	30007	30628	49033	47018	48999	455	469	465	5887	6418	6145	26043	22702	23716	23132	20746	21546	28345	29775	31414	37067	29681	34956	33486	32738	37198	27767	37944	33762	-1.66473
Sin25112	320	227	266	67	51	63	12	24	19	50	43	26	24	12	22	2	9	3	14	8	5	52	48	29	493	526	516	110	110	88	60	51	53	54	54	49	9	6	11	10	5	4	7	15	13	72	66	69	0.848461
Sin25114	237	178	176	92	65	75	11	12	8	9	17	18	5	13	12	2	5	9	17	31	33	27	31	15	476	578	510	82	81	66	14	16	26	28	16	20	10	5	6	7	3	7	6	6	12	35	47	47	1.3356
Sin25176	1089	1283	1143	4297	4047	4612	6207	5988	6453	7425	8000	7871	8266	7771	7562	9394	8004	9161	7399	8118	8463	8425	8181	9300	1154	1107	1040	3149	3474	3255	5069	4139	4423	6606	5665	6073	6769	7315	7820	8398	6628	7933	8042	7688	9145	4161	6031	5546	-0.158224
Sin25179	162	148	185	18	13	26	12	6	12	3	1	8	2	3	6	0	0	2	0	3	1	5	4	5	205	188	199	21	10	16	11	6	8	8	7	10	3	4	3	1	0	0	0	1	1	8	18	8	0.189945
Sin25207	31	37	31	4	5	12	10	2	1	1	0	5	1	1	3	12	0	6	11	7	4	2	6	5	70	87	64	7	10	4	10	5	5	2	5	6	3	7	4	6	3	3	3	5	3	9	20	6	1.08944
Sin25215	429	383	321	744	771	848	1443	1523	1538	1743	1923	1822	1990	2019	2020	2896	2566	2681	2357	2398	2544	2762	2962	2458	361	315	316	716	672	638	1149	1024	1116	1272	1303	1317	1969	2227	2345	2495	2111	2297	2555	2581	2726	1688	1989	1728	-0.259634
Sin25230	343	315	373	143	145	124	67	53	67	110	112	59	36	47	26	7	8	10	9	12	10	24	25	29	369	388	340	156	135	107	91	97	53	107	102	99	13	12	8	18	12	13	18	21	15	82	101	68	0.0200105
Sin25254	250	284	243	849	722	831	837	880	927	780	757	778	683	648	628	394	378	422	474	543	530	776	757	710	239	161	185	460	420	507	1570	1391	1411	928	886	769	503	572	495	676	574	634	525	488	520	546	587	625	-0.476824
Sin25335	4608	4793	4326	7852	7357	8306	15987	16534	16780	24093	25702	25674	26121	26440	25626	21245	18030	20051	26985	28043	29661	25006	25845	24605	2802	2891	2661	6721	6392	7067	13692	11804	12373	14488	14300	14018	19425	20318	21828	23241	19220	21512	20340	19589	21892	21317	24732	20959	-0.784236
Sin25351	282	284	272	981	888	983	1042	1004	1023	917	947	818	1027	1090	1090	2345	2044	2253	1661	1674	1801	808	756	656	211	225	205	764	791	856	837	629	713	871	880	824	1308	1529	1610	1818	1508	1728	1401	1152	1266	885	1058	929	-0.454654
Sin25358	1452	1491	1520	493	483	484	225	258	236	231	243	236	165	151	121	71	74	67	152	160	176	85	112	100	2582	2642	2428	373	383	458	332	269	284	264	249	192	69	75	51	106	81	82	121	115	170	246	286	236	0.709473
Sin25362	3355	3420	3151	8474	7518	8671	11754	12263	12267	14936	15838	15283	13465	13465	13178	26033	22008	24228	19081	20021	20867	15229	14731	14083	900	928	946	7367	7612	7945	10119	8801	9286	18099	17229	17297	16674	17719	18683	28299	23286	26393	22323	21553	23878	10553	11686	10492	-1.90615
Sin25366	228	202	217	532	528	566	669	714	753	599	572	523	497	497	516	493	397	407	671	756	784	572	570	558	152	113	128	456	404	451	789	632	676	478	487	425	785	888	895	729	535	551	635	690	781	792	972	814	-0.787643
Sin25376	1078	1266	1080	22666	21808	24481	53363	53378	56002	35127	37858	36739	34882	33782	33879	25645	22645	24846	23604	25586	26451	38673	38983	39931	127	146	139	19517	20428	20503	46717	39466	42971	28450	25310	27544	24443	27347	28719	17516	14025	16872	30389	29686	33279	34445	47904	40851	-3.12156
Sin25390	766	679	655	8176	7190	8401	34132	34189	36956	10820	11227	10685	7436	7639	7037	2702	2076	2285	2523	2596	2724	3510	3753	3515	522	448	493	5967	5901	6226	30845	26282	28060	14638	13721	14160	3147	3468	4088	1916	1680	2015	5202	4721	4998	9339	11869	10262	-0.588883
Sin25435	186	183	198	50	39	47	16	30	40	62	62	56	10	6	12	7	15	8	13	32	15	47	35	34	405	351	341	108	89	112	31	29	41	111	87	65	4	5	19	8	6	5	46	47	59	42	52	54	0.883238
Sin25437	426	432	449	175	168	186	87	94	50	36	43	30	45	37	46	7	13	10	12	24	26	38	42	41	567	549	496	201	198	209	66	81	76	60	58	63	11	7	19	2	6	13	14	34	23	139	182	136	0.233682
Sin25471	1001	981	933	2884	2550	3023	7971	7958	8153	6798	7155	6818	5729	6034	5783	5970	5305	5861	10185	10491	11067	10056	10005	9377	550	524	490	2513	2340	2586	7721	6721	6895	4998	4910	4777	5565	5909	6101	7689	6236	7202	8360	8266	8630	9840	10715	9439	-0.966589
Sin25542	693	797	787	245	212	254	86	70	96	81	72	63	77	58	60	12	13	19	33	21	22	45	39	22	1296	1375	1321	174	164	139	71	71	66	79	83	84	22	19	14	21	18	13	47	55	51	160	220	167	0.74278
Sin25549	22	14	31	14	4	3	4	4	5	5	0	1	2	0	0	1	0	0	2	1	0	0	0	0	35	59	46	2	4	13	1	1	3	0	1	1	1	1	0	4	0	0	0	1	2	3	5	0	0.992315
Sin25550	109	130	105	41	22	18	45	37	45	20	20	19	22	14	10	0	3	1	1	1	3	3	6	8	253	295	227	64	58	82	22	19	27	25	24	21	4	6	3	6	0	1	8	6	7	19	27	24	1.10296
Sin25573	1691	1855	1853	14606	13581	14769	32523	32368	33366	28126	28691	28431	22115	22146	21880	15720	13647	15009	28175	28896	30965	33186	33853	30562	1261	1270	1223	12643	11839	13337	27678	23838	24899	23483	23874	22861	26643	29293	30470	22386	18885	20973	30832	29873	31384	39912	44791	39095	-0.591932
Sin25577	1307	1361	1232	2626	2412	2878	4301	4257	4487	4533	4734	4490	3796	3659	3771	3868	3300	3526	3105	3193	3312	2560	2862	2564	1014	1037	1017	2450	2427	2578	4354	3727	4006	4103	4006	3971	3221	3449	3570	3551	2842	3093	3641	3539	3991	2282	2882	2500	-0.41331
Sin25615	227	255	181	443	465	437	3141	3388	3256	6227	6824	6299	5003	4990	5118	3210	2548	3104	5754	6060	6510	5027	5051	4771	27	26	40	436	511	538	2186	1863	1959	3482	3383	3407	3240	3523	3778	4364	3818	4098	4906	4862	5324	3127	3727	3287	-2.89706
Sin25618	7784	8116	7651	16604	15386	17163	38851	39215	41044	37260	38760	37905	32131	31753	31958	28604	24567	27284	47064	48505	52473	52998	53970	49265	4212	4111	3915	16210	16067	17660	24058	20910	22596	28537	28788	28314	32517	34306	36197	28293	23442	25775	44505	44621	47909	34984	39552	34519	-1.01226
Sin25620	489	519	473	969	928	1032	3379	3308	3590	2912	3130	3111	2610	2508	2491	2857	2400	2729	3153	3448	3626	3840	3880	3799	842	870	891	1689	1808	1792	4203	3537	3787	2995	2598	2780	2300	2534	2636	2944	2373	2703	3672	3637	3973	1953	2641	2166	0.747134
Sin25741	173	152	165	2668	2430	2737	2288	2433	2628	2853	2812	2718	3550	3305	3408	5270	4451	5167	4630	4853	5181	4651	4532	4374	20	17	19	1987	1896	2044	1680	1549	1606	2894	2631	2633	4092	4090	4431	5006	4083	4740	4841	4829	5476	2395	2971	2586	-3.19772
Sin25742	75	65	63	635	594	687	2045	2155	2221	1666	1704	1614	1161	1132	1137	909	837	881	1365	1441	1596	1207	1202	1119	18	16	28	630	642	656	1192	958	1056	1081	1045	1115	1058	1255	1249	1091	856	1015	1171	1273	1450	965	1179	1134	-1.77482
Sin25783	69	78	56	127	118	167	254	232	205	151	174	161	157	173	174	217	207	228	163	191	201	182	236	200	50	53	62	101	120	124	205	189	184	115	129	125	129	152	139	145	125	160	149	156	205	127	151	146	-0.363027
Sin25806	65	46	56	277	241	275	385	398	437	154	179	191	160	209	235	226	217	210	136	134	173	97	93	112	21	39	23	228	252	231	296	302	248	234	230	224	184	257	240	169	184	207	158	186	200	163	208	173	-1.08047
Sin25830	170	167	158	800	731	858	487	521	491	402	423	400	267	263	272	483	439	516	1449	1369	1585	862	856	874	81	106	74	726	701	728	378	344	345	481	440	419	588	617	624	777	539	695	486	465	489	2180	2468	2148	-0.993058
Sin25880	1461	1501	1445	3144	2738	3164	6195	6200	6314	3285	3353	3537	5056	5017	4991	4456	3599	3948	8539	8292	9088	5798	6154	5526	1117	1094	1100	3521	3242	3804	2309	2130	2111	2679	2694	2622	4980	5567	5715	5431	4766	4906	6095	6180	6150	6675	7247	6224	-0.479898
Sin25893	2201	2320	2194	1021	855	986	670	774	770	568	709	672	652	657	624	367	355	398	493	600	547	646	675	622	2960	3003	2774	1013	957	1173	957	768	786	744	736	677	643	663	706	457	375	428	791	742	850	959	1283	1004	0.311737
Sin25927	730	679	657	3746	3420	4182	4100	4221	4413	4930	5164	4956	5192	5007	5079	9997	8537	9515	7368	7993	8243	4798	5101	4871	299	308	295	2452	2336	2551	2927	2448	2682	3272	3300	3198	5782	5838	6323	7631	6350	7149	5586	5385	5882	6616	7234	6180	-1.26359
Sin25951	1181	1364	1228	2555	2456	2748	4504	4660	4471	5278	5459	5489	4763	4875	4719	5706	4582	5126	4895	4995	5282	4183	4437	4075	856	861	762	2443	2249	2520	5312	4441	4772	6249	6586	6138	5034	5570	5903	6485	5544	5895	6148	5960	6578	3767	3875	3254	-0.674012
Sin25971	101	95	86	11	6	20	5	3	1	8	5	7	2	1	1	3	3	0	3	0	0	1	3	0	131	129	119	11	16	10	8	3	0	6	10	6	7	0	3	9	0	2	2	1	0	7	0	3	0.35821
Sin26043	5	13	9	13	25	25	45	43	45	123	117	101	153	138	171	77	57	82	85	138	112	95	143	139	2	3	2	37	25	48	24	25	15	45	36	31	74	100	64	71	70	72	42	41	68	73	79	64	NA
Sin26079	62	51	59	23	13	18	4	6	11	15	6	7	15	16	10	1	2	4	6	4	9	11	5	17	69	86	54	14	25	21	4	1	3	6	3	11	5	8	2	1	5	3	1	5	3	14	11	13	0.208674
Sin26184	101	144	101	232	219	259	432	435	445	406	407	353	396	400	444	556	483	561	326	410	364	334	304	277	118	141	139	270	269	322	660	621	544	568	546	552	582	558	681	782	643	721	610	638	627	279	241	264	0.137563
Sin26228	115	117	81	23	23	16	15	6	12	0	5	4	2	5	7	5	4	7	8	9	1	2	4	2	162	206	181	16	13	22	10	9	11	6	3	15	8	1	3	2	3	5	4	0	3	17	9	11	0.744154
Sin26250	326	342	316	684	584	783	1048	1062	1212	1152	1180	1188	798	889	871	1251	1076	1122	2114	2216	2454	1816	1898	1721	209	254	217	708	659	778	1430	1345	1306	1383	1420	1369	1495	1467	1582	3056	2384	2848	1967	2043	2219	1530	1825	1550	-0.600987
Sin26295	79	69	76	33	27	35	1	3	6	6	4	5	0	1	0	0	0	3	2	0	0	1	0	0	61	46	67	8	16	12	0	1	2	3	3	9	0	0	0	0	0	0	0	0	0	0	0	1	-0.429996
Sin26321	70	88	77	35	28	29	4	1	1	2	3	3	3	4	3	6	2	3	0	3	3	2	9	3	200	173	164	30	23	24	4	2	5	3	12	10	3	2	0	7	6	8	3	8	2	36	29	37	1.12411
Sin26330	764	848	800	1809	1631	1816	3183	3137	3540	1959	2053	2081	2137	2089	2050	1689	1413	1540	2223	2241	2497	2139	2184	2061	543	611	552	1820	1670	1889	2853	2302	2644	2086	2006	1947	2062	2149	2198	1963	1694	1857	2549	2405	2683	1950	2242	1748	-0.567179
Sin26379	732	668	660	2329	2138	2526	3520	3642	3651	2306	2411	2234	3349	3387	3328	3839	3326	3768	2513	2582	2718	3427	3364	3356	443	442	445	2544	2475	2744	2893	2547	2637	2682	2454	2457	3758	4118	4295	3173	2591	2849	2789	2723	2966	2477	2886	2576	-0.69888
Sin26395	131	132	103	306	281	321	296	260	311	399	366	400	332	354	393	285	206	251	352	390	473	209	208	214	43	57	39	152	143	146	283	281	269	286	252	283	394	420	461	369	291	340	408	394	475	206	243	264	-1.46561
Sin26411	164	201	186	23	34	33	33	35	29	31	26	30	22	30	31	11	4	5	16	16	30	28	26	30	393	440	448	57	25	42	75	71	104	30	30	27	18	13	19	16	11	10	11	10	10	78	67	81	1.15136
Sin26422	649	645	619	1656	1454	1701	3321	3302	3394	8743	9385	8768	11514	11260	11230	17344	15374	16750	16944	17698	18317	8406	8680	8286	245	240	301	1119	1096	1210	3186	2695	2759	4581	4136	4506	9486	10254	10800	16924	13916	15618	10331	10289	11515	8738	10005	8904	-1.34837
Sin26433	192	202	218	68	86	79	50	30	33	20	18	15	16	16	27	8	11	7	19	5	5	15	28	12	324	278	228	64	105	115	47	43	38	47	24	31	8	9	8	6	2	15	6	19	6	34	50	17	0.368654
Sin26473	86	74	53	16	19	17	8	19	14	5	12	1	13	11	4	8	0	1	5	4	6	8	8	6	88	91	88	18	22	13	5	12	3	14	7	12	5	4	4	4	5	6	7	4	8	28	22	17	0.258972
Sin26490	954	940	925	385	359	410	113	82	90	78	96	64	64	60	33	19	19	11	31	37	27	11	9	9	1198	1297	1110	373	332	376	142	111	99	386	301	336	13	31	26	24	10	27	63	146	62	62	68	50	0.285953
Sin26618	2089	1961	2035	4606	4247	4700	13988	14098	15047	14824	15066	15461	12747	12550	12656	12331	10637	11530	15209	16459	17365	15428	15127	14534	1105	1104	1073	4064	4098	4463	10943	9184	9827	9568	9020	9654	13130	14023	15148	15249	12590	14232	14778	14630	16331	12988	15744	13579	-0.95885
Sin26717	169	181	205	44	64	71	22	25	32	9	25	9	16	19	6	3	2	7	4	6	6	9	9	3	233	200	212	58	55	63	20	16	33	18	17	20	4	5	5	5	7	3	14	12	14	25	41	28	0.148836
Sin26814	85	93	89	305	248	309	458	442	405	391	392	352	496	553	517	504	422	373	1357	1420	1494	930	859	896	90	96	59	229	223	287	290	265	313	270	278	201	789	800	908	924	747	805	838	802	814	1362	1503	1343	-0.195983
Sin27082	763	774	708	2488	2482	2765	1638	1565	1666	2061	2231	2093	2085	1787	1779	3733	3135	3568	2591	2949	2985	1760	1724	2223	208	265	219	1513	1794	1538	1436	1221	1273	1885	1465	1725	1910	1985	2119	3390	2538	3300	2426	2470	3052	1608	2549	2349	-1.76585
Sin27128	321	337	336	87	103	105	39	50	37	38	45	37	37	29	25	21	16	11	9	25	8	30	27	22	1060	1116	1059	253	237	275	59	36	57	63	61	63	23	44	34	27	7	23	24	35	49	47	69	88	1.63482
Sin27169	66	67	65	14	7	7	3	13	6	24	26	10	15	15	17	5	1	6	22	8	16	11	5	8	141	123	119	10	12	9	6	12	19	12	10	10	8	18	10	16	19	27	9	9	13	50	36	37	0.883337
Sin27228	357	376	334	799	721	753	4208	4466	4417	5309	5509	5424	6707	6932	6747	10123	8732	9458	8571	8942	9242	9663	9911	8605	178	193	182	1002	993	1104	4975	4298	4671	4485	4772	4453	7670	8068	8328	11168	9056	9803	7229	7288	7509	5096	5307	4599	-1.01546
Sin27234	300	270	250	2781	2546	2874	3933	4025	4257	2621	2734	2602	2250	2483	2306	2251	1713	1969	1494	1543	1640	1900	1930	1799	296	329	307	2522	2404	2553	5107	4271	4642	3394	3314	3407	2007	2178	2246	1262	1095	1223	2342	2356	2580	2802	3284	2884	0.117024
Sin27259	204	232	199	89	94	72	38	49	45	68	42	57	12	23	18	8	10	5	2	3	4	24	16	25	336	305	259	81	56	75	60	43	67	36	32	46	3	12	5	9	12	18	8	17	8	79	76	72	0.434015
Sin27429	1297	1221	1243	2212	2005	2196	4260	4197	4330	3830	4000	3755	3475	3536	3398	2835	2392	2752	2690	2636	2866	2205	2302	2058	941	1040	880	1929	1760	2046	4383	3582	3826	3328	3364	3156	3090	3200	3308	3057	2675	2900	3588	3299	3664	2128	2128	1935	-0.463708
Sin27443	21	23	26	63	86	80	108	156	151	118	147	148	98	102	109	123	83	102	153	169	171	131	155	133	14	12	7	93	81	98	128	75	106	117	105	103	159	161	157	226	157	176	205	209	233	372	472	422	-1.15767
Sin27445	93	90	64	990	937	1014	2719	2758	3042	2646	2697	2612	2476	2412	2397	3520	3066	3314	3517	3713	3829	2168	2333	2160	14	18	10	767	825	813	2696	2265	2508	2180	2126	2122	3110	3323	3246	4030	3370	3655	3857	3917	4324	2133	2710	2308	-2.6253
Sin27466	842	781	773	174	133	174	65	78	63	123	104	111	105	140	96	34	16	26	36	37	32	139	149	118	778	780	660	226	192	227	207	167	172	243	242	237	79	78	69	117	97	115	86	77	113	214	284	215	-0.180921
Sin27494	666	673	602	3982	3361	3965	11093	11499	11682	8473	8794	8595	7792	8141	7735	8131	6848	7725	8336	8578	9172	7314	7467	6965	419	440	405	3774	3547	3818	10795	9306	9795	6387	6357	6123	7555	8051	8582	9545	8326	8555	8666	8286	9147	5746	6164	5241	-0.686545
Sin27515	398	409	366	1777	1603	1886	6057	5863	6073	5289	5460	5338	4891	4949	4871	5105	4223	4538	7110	7212	7581	5235	5522	5045	232	211	181	1770	1682	1890	3688	3106	3312	3040	3076	2976	4849	5412	5766	5664	4719	5179	6787	6579	7100	4161	4590	4021	-0.979593
Sin27523	430	502	438	882	868	931	1610	1565	1763	1374	1375	1391	1463	1421	1474	1433	1217	1392	1417	1501	1520	1592	1611	1473	287	299	272	699	592	677	1369	1184	1343	1113	1072	1083	1476	1696	1629	1417	1089	1209	1577	1512	1587	1113	1313	1169	-0.742567
Sin27549	596	637	601	1063	969	1163	1907	2092	2088	1668	1779	1811	2239	2153	2304	2215	2062	2306	2054	2104	2171	2285	2452	2109	665	563	528	1245	1129	1293	2077	1855	2036	1754	1761	1634	2212	2594	2683	2533	2045	2321	2613	2892	3032	1483	1693	1484	-0.131535
Sin27590	146	157	148	433	351	450	1131	1220	1292	3050	3256	3110	2608	2464	2491	2350	1987	2212	4147	4277	4437	3288	3666	3333	85	103	87	230	215	301	725	618	651	1009	1121	996	1471	1537	1628	2125	1787	1904	2169	2146	2093	3702	4109	3575	-0.781689
Sin27609	1954	1901	1838	669	615	622	401	421	446	285	271	267	228	220	224	62	48	66	201	174	204	335	348	340	3155	3390	3341	472	441	447	1249	1116	1097	399	372	435	130	163	146	49	45	90	153	187	162	389	432	418	0.729218
Sin27625	575	646	617	7408	6808	7502	13494	13669	14557	14018	14209	14216	11138	11320	11239	9461	8119	8964	11468	11934	12407	14369	14762	14236	112	85	82	5823	5563	5902	11554	10124	10702	11768	11521	11318	8084	8494	8925	10190	8261	9785	10189	10130	10733	7065	8213	7363	-2.78814
Sin27626	152	132	132	456	391	469	1417	1503	1462	1831	1951	1864	1482	1399	1492	2144	1797	1929	1763	1744	1785	1293	1345	1326	135	143	129	638	569	643	1457	1358	1397	1665	1747	1669	1663	1722	1991	1486	1196	1386	1674	1564	1584	624	668	681	-0.100191
Sin27637	1005	989	909	2040	1867	2024	4140	4381	4488	2620	2594	2408	1948	2135	2050	1412	1307	1364	1345	1469	1501	1564	1728	1390	1237	1226	1199	2435	2221	2443	5942	5175	5441	3091	3097	2917	2439	2754	2863	2707	2211	2490	3087	2988	3170	3321	3922	3141	0.267576
Sin27697	92	117	76	299	299	305	427	384	347	677	686	654	610	605	565	872	751	840	668	695	753	524	498	481	33	37	35	149	163	173	321	270	253	571	486	493	536	529	497	963	745	817	577	542	695	299	314	297	-1.50589
Sin27750	129	181	114	695	662	689	2060	2069	2025	2950	3170	3123	5191	5098	5149	7409	6034	6650	6349	6660	6959	4800	4596	4277	85	77	66	582	598	604	1455	1218	1287	1730	1755	1678	4518	4700	4884	6247	5312	5830	6306	6267	6572	2662	2983	2525	-0.961846
Sin27778	165	203	209	784	686	742	1449	1566	1402	1685	1637	1661	1731	1891	1722	2599	2169	2460	1926	2117	2131	1542	1491	1503	95	108	70	627	617	724	1323	1207	1151	1127	1132	1049	1862	2044	2060	1963	1851	1798	1825	1757	2066	998	1120	1009	-1.15043
Sin27779	408	432	393	1837	1719	1874	1067	1103	1062	1810	1788	1825	2141	2143	2185	4182	3479	3844	7813	8151	8764	3873	3896	3631	126	91	153	966	967	1095	574	619	581	685	697	672	2082	2205	2378	3418	2818	3154	2390	2442	2641	11563	12981	10694	-1.79996
Sin27793	299	298	304	715	568	683	525	591	598	738	758	797	766	785	728	1547	1265	1499	984	1072	1130	960	900	878	211	183	170	559	589	588	725	587	583	746	729	790	932	1047	1073	1643	1242	1376	915	865	930	811	948	800	-0.744903
Sin27820	286	249	231	67	112	69	48	29	49	46	22	27	53	30	42	9	3	0	5	8	7	26	24	42	439	491	383	146	120	159	77	63	49	66	64	70	8	11	6	7	4	6	16	12	4	64	84	51	0.707475
Sin27821	49	41	58	175	188	154	113	107	94	161	149	198	141	132	145	134	107	116	200	225	242	198	173	173	48	36	29	169	126	168	92	57	84	131	141	131	204	199	230	194	185	211	315	324	278	190	234	196	-0.462128
Sin27822	1120	1330	1204	2643	2275	2630	2172	2200	2259	2774	2973	2994	2243	2444	2331	2163	1936	2064	3028	3071	3338	2832	2872	2602	807	822	722	2255	2086	2302	2235	1783	1934	3071	3083	3040	2069	2056	2228	2569	2078	2309	3324	3160	3672	2900	3294	2759	-0.704231
Sin27826	769	726	682	227	160	182	188	166	154	185	180	189	99	110	68	22	12	16	49	62	55	136	140	126	1095	1045	944	138	126	159	173	112	121	106	112	109	40	39	74	31	7	17	31	37	33	167	245	206	0.43357
Sin27863	119	135	130	389	358	344	1665	1607	1715	958	931	976	980	972	940	920	817	829	1077	1118	1254	1115	1289	1167	111	123	150	546	569	575	950	770	912	671	650	670	831	922	1050	902	755	839	1127	1221	1218	396	517	466	-0.0640271
Sin27864	137	126	125	309	278	295	919	947	965	857	997	932	1148	1173	1157	1309	1109	1250	1494	1642	1624	1716	1696	1544	92	112	99	352	351	376	499	482	476	514	539	499	1363	1420	1381	1303	1000	1164	1658	1687	1844	716	823	695	-0.424797
Sin27872	57	64	69	238	254	255	491	509	514	644	665	639	236	214	206	165	203	194	565	631	631	359	304	312	34	35	37	191	156	192	757	616	743	341	328	292	214	195	249	211	141	184	412	443	429	365	395	299	-0.908928
Sin27880	171	244	205	1222	1146	1326	4856	4687	5016	6159	6466	6408	6568	6186	5988	6077	5146	6083	6198	6339	6621	8454	9038	9222	85	96	114	1106	1234	1238	4426	3689	4118	3874	3595	3826	5189	5623	5643	6537	5071	6065	6733	6757	7585	4453	5714	5256	-1.13491
Sin27897	708	646	620	273	260	306	118	101	104	156	189	184	117	118	101	77	47	56	129	159	156	126	102	138	1019	966	936	387	341	390	139	93	101	106	106	134	72	53	83	117	63	107	195	201	197	160	191	129	0.497138
Sin27957	859	967	811	1758	1562	1763	5321	5267	5532	4570	5003	4925	3415	3278	3254	4568	3836	4405	3409	3694	4010	1587	1574	1545	677	715	670	1570	1577	1638	6562	5564	6078	4584	4242	4382	4271	4493	4445	6525	5716	5947	4218	4181	4677	2110	2698	2299	-0.421821
Sin27958	151	187	200	458	380	407	617	582	629	674	750	692	383	407	415	588	510	557	662	732	758	438	455	423	115	123	114	390	405	404	865	738	760	622	528	517	512	576	588	816	611	779	980	936	1198	566	724	602	-0.679849
Sin28036	0	5	8	60	48	49	51	54	82	114	111	93	79	102	99	29	38	22	81	93	92	47	41	40	7	10	6	30	43	50	95	107	92	48	70	72	51	84	90	51	48	78	66	62	54	45	41	37	NA
Sin28039	527	506	529	3130	2913	3384	12050	11970	12449	15730	16362	16234	17382	16429	16319	19942	17044	18996	20512	22754	23117	25307	23376	24302	48	54	35	2822	2976	2902	14080	12265	12653	13535	12287	12684	17126	19601	20817	20453	15861	18931	25232	24727	28659	15263	20395	17709	-3.58075
Sin28103	1528	1536	1543	6868	6011	7031	19484	19794	20652	17226	18026	17575	15485	15327	15438	15611	13514	14926	16307	17238	17832	17162	17623	15972	1489	1567	1547	6123	5907	6460	18180	15651	16340	14071	13922	13997	14718	15547	16429	22009	18333	19816	15976	16173	17675	16244	18021	15359	-0.0685673
Sin28131	104	110	109	321	285	329	2064	2222	2249	746	802	783	2591	2560	2530	1879	1541	1697	951	967	1016	1092	1114	981	135	103	121	343	335	370	2833	2330	2511	684	744	709	2447	2594	2638	2817	2379	2534	1066	1004	1061	921	964	869	0.0853776
Sin28169	990	1059	991	8422	7597	8679	10153	10434	10892	6047	6261	6036	6912	6935	6984	9527	7865	8957	7317	7677	7940	8137	8566	7954	1050	1077	966	7949	7695	8706	11737	9985	10430	7739	7372	7300	9213	9825	10257	9486	8060	8966	10961	10561	11856	8033	9138	8156	-0.0432652
Sin28189	1041	916	964	3445	3055	3303	6488	6666	6872	7440	7489	7467	5735	5755	5788	4618	4039	4286	7430	7533	8099	8142	8638	7669	962	1020	892	3063	2777	3201	6460	5647	5834	5414	5507	5397	5057	5661	5911	6265	4984	5494	9402	9317	10122	6644	7604	6735	-0.0926647
Sin28203	759	712	735	1635	1449	1884	3879	4088	4214	5655	5966	5934	5604	5448	5483	6958	6258	6776	5563	5969	6004	5177	5144	4961	461	489	494	1737	1576	1655	3836	3398	3374	4944	4698	4799	4862	5057	5428	6743	5461	6208	6060	5609	6571	2661	3086	2740	-0.678761
Sin28259	134	133	132	41	39	45	7	22	4	24	34	32	5	9	6	0	0	3	17	15	10	17	24	15	188	203	204	23	26	19	32	24	28	22	44	41	48	52	42	4	5	4	27	15	14	31	47	37	0.509549
Sin28272	87	94	82	936	858	983	2713	2667	2688	1191	1105	1077	1388	1600	1387	894	722	815	906	820	1043	2088	2228	1877	60	56	64	1197	1109	1234	4118	3617	3982	2028	2048	1798	1070	1214	1205	827	678	662	1255	1202	1510	3384	3882	3333	-0.61297
Sin28331	92	97	153	44	31	38	3	6	14	12	4	22	8	10	19	3	0	6	2	4	6	22	13	14	244	214	228	51	52	55	19	14	14	30	23	36	33	27	9	12	17	13	13	42	18	25	31	15	0.935224
Sin28361	4456	4678	4473	10226	9273	10176	11702	12363	12692	15752	16045	16190	13871	14196	14085	15420	13343	14514	22068	23117	24415	13975	15080	13472	3855	3964	3763	9250	8635	9902	9564	7970	8989	11322	11737	11311	14832	16610	17418	20545	17443	18879	15707	14946	15974	28518	30598	26966	-0.300093
Sin28366	190	194	216	1994	1935	2212	5009	5097	5166	3056	3196	3161	2368	2447	2561	1619	1387	1564	2392	2400	2541	3006	2925	2629	164	128	126	1787	1769	1848	4571	3946	4113	2847	2879	2637	1972	2225	2510	2068	1748	1847	2909	2712	2865	2619	2869	2536	-0.590854
Sin28392	15	20	8	46	35	40	83	99	81	105	114	114	115	107	134	73	61	92	266	226	266	413	466	421	18	14	16	35	35	25	53	17	52	33	32	29	58	41	66	41	52	63	113	81	78	310	321	269	NA
Sin28393	3578	3820	3627	7819	7179	7802	14606	15065	15278	13937	14659	14582	13494	13424	13163	22180	18714	20319	14688	15578	16138	11174	11071	10360	2437	2431	2234	7448	6942	7788	16221	14423	14719	14270	14424	14238	15885	16852	17781	21355	17484	19307	17620	16712	18265	7746	8613	7229	-0.702589
novel.1076	5	3	14	21	9	23	167	147	159	51	37	59	87	96	117	68	66	80	92	99	102	263	282	239	12	4	4	25	22	26	172	144	157	48	34	33	85	132	131	113	84	83	76	115	117	94	133	73	NA
novel.1083	122	125	126	241	243	314	1293	1271	1408	504	577	562	385	336	304	306	275	302	439	470	494	374	322	363	136	125	107	263	257	293	1653	1454	1486	427	406	353	294	313	388	378	298	378	285	325	410	277	293	269	-0.0890386
novel.1084	87	104	88	17	27	12	5	7	6	2	2	1	9	4	2	2	2	1	1	2	1	1	2	3	176	218	215	15	19	17	9	6	9	5	12	12	0	0	2	0	0	0	3	2	4	13	16	12	1.06074
novel.1085	161	175	192	78	67	71	52	50	70	37	46	52	36	58	36	8	3	12	14	15	13	33	42	61	277	252	284	89	115	107	104	83	95	50	38	58	24	32	21	18	9	17	27	30	31	73	92	77	0.556067
novel.1183	894	982	874	1795	1662	1725	4618	4734	4654	6605	7126	6936	6723	6893	6775	8728	7742	8351	6547	6967	7245	5536	6024	5614	858	826	755	1551	1408	1571	4297	3816	3977	5920	6176	6027	7360	7528	7736	9525	8233	8739	8437	8041	8815	4365	4569	4051	-0.24121
novel.1190	4	6	4	32	12	29	51	63	67	80	56	54	78	80	81	100	63	75	54	45	73	71	76	61	3	2	0	18	32	24	77	57	33	91	67	74	105	146	124	122	87	80	118	110	127	18	39	34	NA
novel.133	20	25	17	35	35	57	51	46	63	3	9	5	1	1	4	0	1	2	5	1	1	2	0	5	92	88	93	22	11	22	3	3	0	21	30	22	1	3	6	0	3	0	3	5	9	7	5	10	2.07277
novel.1352	5	7	8	321	290	324	354	341	404	230	179	220	114	111	133	43	26	27	56	40	46	36	30	21	0	0	0	179	150	162	214	218	201	190	216	243	50	78	94	17	24	29	47	57	43	30	47	27	NA
novel.1377	18	6	11	75	66	90	123	154	116	366	348	368	281	262	218	160	151	159	317	289	318	434	433	353	4	2	5	74	109	66	178	132	145	320	262	326	152	182	198	153	152	144	279	256	263	335	347	311	NA
novel.1380	25	27	24	69	67	93	138	145	182	205	215	216	339	344	333	404	355	407	219	217	214	365	411	372	25	23	25	88	98	78	180	179	179	262	286	274	343	336	379	369	317	383	309	317	369	109	143	156	-0.124625
novel.1414	140	162	129	18	17	14	6	0	5	9	4	11	5	2	1	4	1	0	4	9	3	3	3	8	669	759	655	20	28	13	2	4	7	5	10	8	0	10	3	3	1	1	2	9	6	1	0	0	2.20511
novel.1512	551	552	599	220	209	200	101	92	115	106	109	78	50	45	42	15	14	18	10	10	0	91	72	57	609	597	573	152	155	115	175	128	125	77	108	71	10	15	18	23	20	13	38	37	15	144	196	178	-0.00450882
novel.1541	53	51	62	22	13	26	1	0	5	2	0	2	1	1	0	0	0	0	0	0	5	0	2	0	121	115	123	50	32	12	0	1	0	38	7	13	0	0	0	0	0	0	21	8	10	25	38	14	1.04533
novel.1634	17	9	7	68	63	92	90	114	92	242	186	203	488	463	401	563	514	488	488	468	549	145	147	141	7	8	7	73	65	58	87	56	77	126	173	126	504	545	595	594	529	541	461	467	447	150	135	133	NA
novel.1684	50	34	44	21	11	9	3	7	2	3	5	5	4	3	7	0	6	1	1	0	3	2	6	5	52	72	52	18	22	8	4	4	4	10	9	8	7	3	7	3	4	4	3	14	5	9	14	6	0.388294
novel.1688	1056	1132	1060	436	425	421	76	69	63	94	116	102	96	77	72	21	34	21	44	37	15	66	60	59	1883	2116	1871	467	478	484	87	80	99	146	159	159	48	84	76	39	45	38	54	86	70	153	163	177	0.785897
novel.1695	249	300	271	31	30	27	50	53	42	23	27	9	22	10	10	2	2	2	1	1	3	3	4	0	388	438	450	15	24	21	30	30	33	3	5	11	5	9	10	0	0	0	17	3	11	1	0	0	0.572387
novel.1727	33	32	33	79	51	64	72	68	84	103	100	139	149	149	122	281	194	256	200	264	253	122	126	121	15	10	33	47	40	65	35	38	51	102	76	89	196	225	246	427	344	373	201	244	238	86	88	105	-0.81248
novel.174	48	35	59	101	76	96	123	101	124	110	128	75	186	189	163	522	462	476	278	349	369	133	135	117	6	11	9	40	51	54	73	65	76	123	118	112	271	298	368	507	400	445	322	256	324	98	125	64	-2.51963
novel.1747	46	42	26	15	13	7	1	4	1	8	7	7	7	16	8	5	1	6	3	3	0	6	5	13	44	55	27	18	18	14	8	1	9	2	3	5	6	4	6	4	0	2	7	2	1	9	0	6	0.0714993
novel.1818	8	2	8	34	16	26	209	203	201	63	71	64	91	108	67	146	104	155	88	75	71	143	140	180	2	1	0	67	51	52	193	172	151	60	60	73	114	104	90	101	102	164	117	112	97	36	45	64	NA
novel.283	164	163	143	51	57	64	25	25	34	29	17	26	40	28	27	30	20	28	31	27	18	23	23	28	199	225	195	64	91	67	25	20	39	31	33	43	27	27	40	20	22	26	34	19	25	29	41	36	0.329217
novel.327	79	78	78	4	0	9	1	3	0	0	1	0	0	1	2	0	0	0	0	0	1	0	1	1	227	242	222	10	12	7	0	0	2	9	4	5	0	3	3	2	0	1	0	0	0	5	13	9	1.48793
novel.360	78	81	91	173	134	146	793	803	856	402	334	389	291	306	328	193	157	216	381	355	452	333	280	317	54	61	57	160	180	172	661	581	577	293	265	270	307	344	336	224	183	209	482	440	438	247	229	213	-0.60755
novel.439	36	55	35	146	121	122	111	99	122	202	201	177	211	223	204	90	69	74	205	181	218	279	301	227	35	34	29	130	114	141	102	146	140	176	165	179	195	139	206	120	117	120	178	212	215	164	187	173	-0.429185
novel.447	406	412	451	1427	1281	1385	3324	3377	3541	3701	4011	3873	4488	4294	4399	7587	6431	7333	4737	4973	5149	3443	3572	3245	185	200	209	1375	1407	1423	1990	1745	1866	3031	3002	2783	3999	4336	4502	5309	4091	4660	4406	4297	4745	998	1299	1033	-1.16231
novel.514	135	121	135	46	42	30	19	15	23	27	18	15	28	44	23	16	7	8	17	22	25	39	20	19	239	222	219	8	18	14	32	28	37	38	23	12	29	20	22	23	13	14	15	21	21	5	35	6	0.729831
novel.528	11	11	13	17	21	23	35	31	44	54	37	52	51	51	43	56	37	62	31	35	37	40	48	49	16	12	11	31	10	26	40	32	52	44	35	33	70	81	71	72	60	68	80	56	72	49	26	24	NA
novel.596	211	255	239	103	84	89	29	50	28	52	48	56	63	68	46	20	17	18	18	39	33	46	38	20	302	336	330	78	60	97	34	39	30	46	52	32	25	21	40	46	24	44	26	37	26	88	84	70	0.390953
novel.627	90	100	81	204	223	244	773	694	772	373	460	418	312	310	244	184	126	157	547	529	591	182	198	234	46	23	19	364	438	357	1958	1720	1727	372	293	375	619	654	658	216	144	234	371	414	546	138	160	133	-1.69393
novel.66	60	56	66	17	20	21	14	7	4	15	8	13	4	9	1	13	13	11	9	11	4	14	18	32	125	142	157	5	13	11	4	5	10	16	8	17	7	2	9	14	16	16	7	0	3	20	18	9	1.15429
novel.684	333	360	354	63	37	59	7	11	7	7	8	8	1	7	9	0	0	0	1	1	1	5	1	4	168	171	144	54	59	67	3	6	5	7	1	2	4	4	4	0	1	0	8	4	0	9	0	2	-1.18499
novel.706	132	157	155	34	41	53	26	20	21	13	19	11	22	34	18	7	7	3	9	11	14	15	19	14	154	177	154	35	36	40	22	27	28	13	8	7	3	12	11	2	4	10	13	13	9	34	44	40	0.0594934
novel.71	188	212	220	92	88	83	26	29	36	49	39	25	23	15	8	1	1	5	1	5	7	18	9	16	272	278	301	86	71	42	49	41	33	43	12	32	5	6	10	6	4	4	10	11	6	57	60	65	0.390682
novel.752	8	19	17	74	103	97	295	295	287	358	356	355	316	325	322	304	270	304	263	281	261	267	290	284	14	21	11	94	83	91	400	352	331	306	282	320	276	317	328	361	271	333	391	438	397	98	128	128	NA
novel.767	232	207	208	88	65	66	44	40	67	28	11	27	43	39	42	51	37	56	26	15	30	74	55	59	398	434	433	107	97	65	159	95	146	65	50	55	40	71	55	131	92	158	110	104	128	84	161	118	0.90017
novel.768	85	100	60	23	13	21	1	2	0	6	4	3	3	2	2	1	0	0	0	1	0	0	0	1	83	77	48	18	18	15	0	1	1	2	3	1	1	0	0	2	0	0	4	5	3	2	11	10	-0.306931
novel.904	3410	3855	3587	619	592	646	120	161	120	470	469	443	212	211	209	60	31	40	171	219	183	83	62	75	1738	1937	1813	409	506	430	140	114	106	157	104	137	48	63	69	82	64	66	95	96	141	486	663	544	-1.05058
novel.963	1120	1091	1151	2289	2050	2458	2837	2669	2953	2624	2722	2523	2151	2255	2297	5346	4479	4915	3376	3564	3626	1933	2120	1827	643	634	618	1924	1887	2050	2376	2147	2118	3049	3107	2896	2993	3096	3341	4472	3737	3915	3067	3039	3534	3665	4002	3393	-0.895293
[truncated: 98 more columns]

## Sheet: Sheet2
Table S3b. The common DEGs in group C177_vs_C185
ID	C185-0h-1_count	C185-0h-2_count	C185-0h-3_count	C185-6h-1_count	C185-6h-2_count	C185-6h-3_count	C185-12h-1_count	C185-12h-2_count	C185-12h-3_count	C185-24h-1_count	C185-24h-2_count	C185-24h-3_count	C185-36h-1_count	C185-36h-2_count	C185-36h-3_count	C185-42h-1_count	C185-42h-2_count	C185-42h-3_count	C185-54h-1_count	C185-54h-2_count	C185-54h-3_count	C185-96h-1_count	C185-96h-2_count	C185-96h-3_count	C177-0h-1_count	C177-0h-2_count	C177-0h-3_count	C177-6h-1_count	C177-6h-2_count	C177-6h-3_count	C177-12h-1_count	C177-12h-2_count	C177-12h-3_count	C177-24h-1_count	C177-24h-2_count	C177-24h-3_count	C177-36h-1_count	C177-36h-2_count	C177-36h-3_count	C177-42h-1_count	C177-42h-2_count	C177-42h-3_count	C177-54h-1_count	C177-54h-2_count	C177-54h-3_count	C177-96h-1_count	C177-96h-2_count	C177-96h-3_count	C177-0h_vs_C185-0h.log2FoldChange
Sin00066	156	136	160	159	121	157	195	169	233	215	229	257	207	181	199	199	190	188	132	147	166	125	120	95	20	19	20	10	11	8	5	12	10	9	11	13	11	18	11	20	11	10	18	20	17	3	7	7	-3.00628
Sin00229	1019	1061	1162	954	840	912	923	885	852	1302	1233	1312	1248	1388	1336	1410	1286	1369	1192	1149	1207	1068	1069	925	203	162	144	203	217	221	248	211	236	388	420	383	207	303	290	267	238	220	339	324	419	189	236	220	-2.74084
Sin00401	438	399	405	250	207	235	134	129	120	41	34	58	32	50	32	29	26	26	22	23	24	42	33	41	9	11	14	6	2	6	3	0	6	2	2	5	7	5	2	4	4	3	0	1	4	1	1	1	-5.25886
Sin00404	341	341	390	218	182	223	93	105	115	40	55	27	34	29	30	26	13	14	15	18	20	22	17	14	787	889	788	858	801	1022	327	322	348	363	343	312	360	333	388	436	334	348	253	268	218	248	312	235	1.13206
Sin00554	86	72	63	43	43	53	39	54	25	37	97	98	31	39	36	47	30	32	71	57	42	67	86	69	3	8	6	12	9	3	32	13	12	13	14	20	3	5	2	1	1	1	0	0	3	1	1	0	-3.76815
Sin00630	975	974	998	196	198	210	3058	2932	3032	35	24	37	15	18	12	97	91	93	44	45	43	59	64	50	6877	7185	6386	2670	2548	3563	7331	6135	6999	447	385	483	50	57	45	239	160	222	151	149	173	10	30	31	2.72589
Sin00914	710	741	618	407	460	454	492	477	464	279	271	254	322	338	296	169	125	154	205	255	271	242	294	263	23	12	15	11	12	9	8	6	4	8	3	3	9	5	6	4	4	2	0	1	1	0	1	6	-5.43825
Sin00923	224	264	222	169	153	163	290	265	298	212	234	219	245	252	240	182	164	171	163	157	154	138	144	120	982	885	777	593	532	565	730	703	669	624	577	592	918	961	1007	834	669	801	788	748	803	576	595	601	1.8278
Sin01326	139	118	124	28	30	32	20	7	10	22	41	28	8	13	31	2	3	9	20	22	23	39	18	34	696	650	624	53	58	90	57	53	53	162	143	157	77	57	79	60	56	63	150	106	94	408	560	514	2.30174
Sin01418	76	72	83	55	53	36	37	52	52	42	43	61	60	40	34	76	46	42	57	45	53	95	108	97	224	258	231	228	246	237	243	218	247	244	268	232	242	304	232	267	227	250	255	265	365	274	361	268	1.55764
Sin01472	491	544	538	270	256	341	212	218	243	759	805	788	686	606	621	918	815	953	817	777	812	1617	1518	1469	93	73	83	10	5	13	7	4	4	22	30	35	35	34	44	29	25	21	57	69	78	46	72	36	-2.7268
Sin01886	630	698	653	938	965	1016	236	233	281	41	47	52	216	186	176	38	23	28	182	237	193	26	15	19	291	280	274	504	426	402	68	61	25	188	191	186	90	23	40	71	55	62	7	6	10	130	283	211	-1.2967
Sin02302	2	2	3	0	0	1	1	0	0	0	0	1	0	0	0	0	0	0	0	0	0	0	0	0	62	68	54	132	87	93	106	82	79	120	90	89	143	76	120	148	201	130	181	117	148	83	79	90	4.64623
Sin03651	108	90	102	287	228	258	253	244	294	111	156	118	153	148	162	108	100	122	145	172	163	104	107	100	9	18	11	12	11	15	32	23	17	15	12	7	3	11	7	5	2	6	2	0	2	5	5	5	-3.05078
Sin03652	406	430	391	3040	2874	3167	7188	7565	7534	9885	10024	10200	9808	9890	9672	11397	9663	10633	9593	9954	10412	13373	12765	11498	190	184	162	128	99	99	114	93	100	75	86	110	72	66	79	161	124	143	68	66	84	120	109	80	-1.26321
Sin03841	1542	1514	1646	925	962	966	1008	1097	1160	1320	1407	1425	1298	1371	1291	1329	1204	1214	1194	1203	1411	1550	1529	1365	552	573	617	329	369	381	589	480	479	484	513	432	286	361	342	329	260	301	359	368	389	382	521	442	-1.49954
Sin03900	114	75	106	66	48	65	86	78	91	119	80	117	94	121	127	105	87	119	87	87	97	95	81	88	22	19	13	15	13	18	19	16	16	9	3	13	18	15	17	11	17	8	14	15	9	25	12	6	-2.52262
Sin03950	583	577	587	1860	1879	1930	2256	2376	2397	2520	2495	2623	2964	3019	2858	803	706	792	5671	5812	6458	5453	5231	5516	292	275	278	690	610	744	279	222	278	416	343	367	194	198	255	345	235	297	330	358	352	1967	2349	1966	-1.11574
Sin03954	342	408	411	2010	1973	2083	5229	5494	5688	3939	3950	4063	3645	3386	3395	1154	881	1063	3137	3025	3354	3126	3155	2913	42	71	70	365	400	370	260	199	257	139	134	128	146	126	215	155	110	104	188	201	212	672	937	861	-2.73134
Sin03957	319	317	310	1221	1186	1426	4269	4292	4400	3970	3962	4006	2708	2626	2505	556	518	515	4271	4105	4627	2068	2137	2100	15	19	22	103	122	114	92	61	67	86	63	79	58	67	64	55	45	32	73	77	62	191	262	198	-4.14557
Sin03971	64	72	67	44	61	74	94	91	82	73	78	76	108	156	144	108	110	92	65	74	91	99	82	69	187	213	198	137	127	145	339	340	298	237	248	204	345	338	367	502	363	426	319	295	338	260	295	281	1.4915
Sin04142	16	18	12	7	5	31	17	15	20	9	33	11	11	20	13	7	3	11	6	11	9	10	10	5	119	124	98	201	74	84	106	101	99	144	100	83	60	71	74	72	56	77	52	86	68	83	98	81	2.8207
Sin04149	1851	1790	1838	693	650	638	484	516	493	328	323	361	386	418	378	300	206	277	194	246	200	293	248	272	3	8	10	9	7	14	6	6	3	7	9	5	24	18	20	8	4	14	6	2	1	6	8	5	-8.09558
Sin04996	110	111	114	132	100	123	36	48	39	60	60	72	113	136	129	35	39	45	34	49	43	34	38	29	546	575	540	571	589	620	594	445	480	468	445	462	275	249	303	402	292	297	316	306	397	470	523	439	2.24196
Sin05138	88	85	75	87	83	122	64	53	52	58	67	45	73	79	66	57	76	74	63	56	72	69	62	61	356	330	350	231	266	268	426	375	360	202	182	166	149	191	174	208	203	211	206	174	170	171	250	236	1.99579
Sin05139	2071	2260	2099	1647	1442	1547	1440	1527	1399	1570	1705	1635	1902	2100	2035	2291	1948	2159	2015	2061	2315	2101	2162	2058	5343	5229	5069	4705	4319	4874	4778	4175	4430	5385	5656	5415	6235	6974	7022	7088	6091	6461	7845	7285	8116	6016	6458	5498	1.21497
Sin05141	381	437	432	255	226	263	319	394	372	187	197	193	149	174	157	138	124	175	191	201	194	206	158	159	2207	2229	2121	1701	1570	1731	1264	1054	1059	808	776	786	632	626	666	677	553	621	859	832	981	1174	1472	1207	2.32341
Sin05666	128	138	145	129	142	169	108	106	101	33	44	28	25	11	27	17	18	14	44	45	44	56	70	68	648	641	672	313	321	308	258	268	224	172	182	164	37	35	54	87	59	72	150	131	123	183	240	233	2.18764
Sin06136	42	41	41	57	22	29	38	34	22	35	25	15	42	34	17	10	12	15	21	14	19	14	8	12	127	119	110	74	98	110	99	89	86	81	70	82	93	99	93	28	24	33	59	62	64	62	73	79	1.45277
Sin06908	370	383	317	336	290	369	176	166	191	124	101	98	223	263	262	184	122	132	182	172	171	142	134	137	51	76	74	40	40	42	41	33	31	36	16	19	86	89	77	62	61	36	36	29	25	26	29	31	-2.47818
Sin07469	78	96	75	325	390	385	249	206	202	106	134	112	130	113	102	92	89	100	71	128	101	81	83	67	18	17	11	59	76	64	39	17	28	37	38	29	26	32	33	23	25	16	26	37	30	31	33	49	-2.50523
Sin07994	376	345	355	410	412	509	170	182	202	508	452	436	563	602	515	544	462	456	603	567	612	181	194	140	2	1	3	22	12	5	0	2	1	1	0	4	6	13	10	16	8	11	1	2	11	0	0	0	-7.55475
Sin08684	15	13	13	4	6	7	5	5	8	4	8	2	5	1	2	1	1	1	2	3	0	2	4	4	717	730	630	375	332	439	414	326	379	219	262	224	113	148	140	106	79	116	126	138	131	292	344	268	5.59359
Sin08775	936	911	892	3692	3401	3732	8233	8160	8238	13021	13448	13440	15512	15853	15597	20482	17237	19092	20947	21364	22922	25333	25679	23159	33	34	42	425	462	500	826	758	815	1744	1597	1643	3724	3893	4231	4549	3876	4180	4895	4735	5005	3432	3669	3229	-4.7188
Sin08776	9357	9986	9808	24331	22417	24598	50143	51978	51621	42892	44731	44934	42019	42501	41083	51444	43511	46510	40657	41676	44373	35536	35811	32447	1611	1615	1529	9805	8885	10301	16373	13876	15272	17267	17292	17319	15530	16480	17533	17983	15887	16828	15501	14883	16457	8101	8810	7437	-2.68391
Sin10260	675	642	643	559	453	605	512	520	485	551	602	556	770	785	667	740	590	663	662	652	629	655	807	647	271	300	289	249	225	259	256	208	242	253	279	239	277	285	272	325	310	306	319	308	345	201	283	219	-1.25611
Sin10843	212	202	201	227	251	222	196	229	266	151	122	132	328	297	305	111	114	126	59	91	81	115	95	104	28	27	26	14	8	10	13	11	10	15	15	19	2	6	13	4	3	5	20	17	17	34	76	53	-2.99285
Sin12378	66	74	90	56	42	54	51	56	54	69	60	61	78	79	80	91	60	90	58	63	71	100	100	83	519	568	493	454	434	515	446	343	399	384	405	355	351	350	382	366	283	294	325	329	370	532	593	504	2.71133
Sin12483	259	238	215	431	375	443	961	1085	1040	1582	1630	1583	1327	1242	1199	1732	1401	1665	1219	1290	1292	1121	1155	1167	9	10	19	30	18	22	15	18	8	30	24	18	31	21	19	49	23	43	32	47	27	36	36	25	-4.29357
Sin12539	29	43	32	33	32	28	34	24	29	24	29	37	14	26	32	20	14	15	14	17	23	30	10	16	182	166	182	202	193	212	172	157	186	211	237	247	153	236	243	192	178	161	279	254	266	251	292	232	2.28387
Sin13168	33	39	38	29	24	36	26	20	21	9	9	13	23	15	23	6	3	5	5	5	3	13	18	16	134	175	135	98	105	100	107	121	124	55	65	77	75	81	99	92	76	71	88	91	98	71	85	81	1.94418
Sin13298	86	109	112	133	145	131	196	202	209	106	79	94	90	100	125	73	60	50	43	41	36	34	52	50	29	38	40	33	50	56	29	27	20	31	24	41	15	17	15	9	10	9	6	2	9	13	3	8	-1.58637
Sin13731	301	316	351	186	196	266	258	232	229	347	394	399	361	380	369	97	84	90	111	109	113	94	101	123	135	128	128	86	100	85	74	69	76	68	74	77	28	32	38	20	11	27	6	24	19	42	44	18	-1.37603
Sin13742	19	13	6	6	10	10	19	15	39	10	14	13	19	8	17	6	2	9	16	10	16	10	11	13	24	40	29	21	31	24	70	68	78	75	79	62	101	102	124	122	98	94	99	130	128	130	129	122	1.22319
Sin14010	75	81	102	81	68	72	90	88	64	72	64	117	54	78	61	60	42	41	68	82	66	69	87	81	1	1	3	0	1	0	0	0	0	0	0	0	0	0	1	0	0	0	1	0	0	0	0	2	-5.75694
Sin14045	1403	1492	1563	1147	975	1073	839	904	828	712	807	786	742	770	862	607	531	545	611	667	693	721	753	631	153	120	120	111	84	95	103	57	86	56	64	72	57	69	54	96	81	89	40	68	61	64	73	60	-3.57233
Sin14059	271	245	276	86	91	82	20	40	26	27	42	50	44	25	45	24	25	35	15	40	28	60	69	57	81	102	77	6	5	7	4	1	5	2	5	4	1	3	2	2	4	0	2	3	1	3	4	3	-1.67683
Sin14133	53	45	48	23	18	24	15	9	5	10	6	1	2	5	8	8	1	3	7	8	5	10	2	5	162	174	191	102	121	127	91	71	76	87	61	69	40	34	39	29	29	21	29	38	61	69	92	42	1.78583
Sin14930	1200	1118	1147	309	297	299	122	134	155	73	82	67	100	93	98	2	5	5	13	6	21	34	19	32	7468	7425	6965	1915	1969	1961	1596	1221	1332	1097	926	906	512	514	552	403	292	343	718	631	747	833	931	961	2.58884
Sin15558	48	42	22	40	25	12	20	19	23	15	20	9	11	11	17	17	12	23	29	19	28	32	38	31	88	114	107	59	55	62	45	52	63	34	32	47	35	49	46	50	65	55	77	70	73	112	109	83	1.3988
Sin16726	272	292	306	202	196	215	142	148	179	118	104	111	109	80	101	134	137	141	82	80	75	119	99	100	30	30	27	80	76	89	27	24	28	32	32	34	10	15	18	12	2	10	11	15	7	28	19	23	-3.3903
Sin17004	5	10	3	2	2	5	5	8	4	1	6	2	6	6	3	6	3	3	4	8	5	9	18	13	69	59	55	92	60	39	91	58	82	77	72	74	63	59	65	72	37	89	73	77	105	34	68	65	3.27871
Sin17300	937	919	969	599	568	671	653	682	667	681	743	694	794	851	878	796	609	679	646	635	657	812	784	683	3889	3858	3560	3698	3492	3978	4288	3631	3930	4421	4545	4432	3785	3993	4176	4145	3587	3922	4815	4657	4857	3455	3786	3215	1.93225
Sin17301	577	593	550	452	499	549	394	404	443	367	365	362	547	511	530	293	263	275	134	157	174	146	131	123	5969	5753	5492	2712	2674	2855	3492	3044	3233	1958	1951	1891	1276	1387	1425	917	755	857	1078	1044	1040	1414	1865	1494	3.2551
Sin17332	450	410	504	462	370	470	364	353	338	356	375	388	457	427	427	333	297	278	394	443	474	667	690	552	24	28	34	52	33	29	47	24	28	32	31	26	10	24	33	18	17	19	21	25	17	12	41	22	-4.05551
Sin17526	17	25	27	34	34	44	113	105	102	66	102	82	67	60	74	25	31	26	142	91	130	186	185	139	12	13	5	83	77	91	297	260	240	219	211	225	234	264	287	276	237	225	333	375	407	636	645	617	-1.27565
Sin17622	186	170	163	373	325	309	142	127	129	137	131	150	174	150	141	309	254	296	230	238	298	191	180	189	34	37	38	88	58	75	30	19	29	16	20	21	25	21	29	31	36	42	45	48	34	16	8	23	-2.31885
Sin18162	6	14	10	5	2	0	2	2	0	0	0	1	0	0	0	0	1	0	4	7	4	8	7	12	38	47	42	35	41	66	279	229	269	62	32	31	31	38	34	24	19	34	59	36	74	50	86	81	2.01617
Sin18512	117	113	129	94	69	77	9	5	6	45	38	32	4	11	8	1	3	2	3	2	5	4	2	1	659	688	655	536	516	575	49	28	49	291	367	344	43	44	52	19	25	22	42	26	37	22	44	20	2.41141
Sin18778	148	150	136	91	95	101	50	50	41	43	55	61	60	69	71	15	23	25	45	44	28	70	52	65	509	537	467	320	287	285	204	182	197	265	210	221	113	112	163	100	74	117	119	175	225	325	407	347	1.73308
Sin18779	308	366	372	262	233	225	263	239	313	244	281	286	255	264	208	223	174	207	140	165	146	250	240	201	1630	1626	1455	2230	2126	2260	2861	2513	2506	2379	2269	2281	1429	1503	1656	1897	1620	1706	2124	1946	2182	1480	1677	1406	2.10251
Sin19311	439	458	404	247	236	254	287	268	289	181	199	170	180	184	167	120	124	135	106	139	130	175	181	176	1548	1523	1430	600	604	672	819	714	837	544	491	510	301	395	364	325	229	326	418	396	456	913	1127	926	1.72273
Sin19703	0	1	4	0	0	1	3	0	0	1	0	2	0	0	0	0	0	0	0	0	0	0	0	0	64	55	57	62	44	52	27	23	27	30	45	37	23	40	40	27	23	23	28	33	30	33	31	20	5.06908
Sin19961	79	72	96	139	123	126	55	47	59	66	49	60	43	42	33	23	23	19	31	44	30	34	24	30	12	9	6	3	5	3	2	1	3	1	0	1	1	4	3	2	1	5	1	1	2	1	3	1	-3.26504
Sin19972	252	257	276	456	422	456	594	655	626	805	981	910	764	817	835	909	829	907	891	998	1027	680	689	573	43	29	38	66	45	46	52	44	25	43	41	57	86	74	91	102	97	113	136	125	109	51	89	60	-2.90298
Sin20008	11	11	6	1	4	2	0	1	4	1	4	2	4	0	3	3	0	0	1	2	2	2	2	5	1560	1583	1457	204	173	192	90	91	79	143	153	126	95	116	117	100	76	91	117	125	150	416	520	411	7.29188
Sin20676	7	6	4	2	0	0	26	5	7	3	23	0	8	3	22	6	2	14	36	3	4	3	2	9	130	179	76	81	98	78	152	98	109	151	110	101	93	111	194	85	95	90	195	90	125	84	87	84	4.42472
Sin21056	132	161	154	262	195	183	196	182	220	116	102	96	186	180	163	149	104	136	138	115	128	194	154	134	0	0	0	4	0	0	0	0	0	0	1	0	2	5	1	1	1	1	0	0	0	1	2	0	-9.72879
Sin22174	173	142	180	131	126	154	53	41	37	33	21	34	13	11	17	9	10	12	10	5	9	8	8	18	408	451	403	351	340	341	128	139	115	172	166	164	42	37	45	29	19	27	33	47	28	36	39	46	1.281
Sin22185	53	62	52	26	24	31	20	11	16	35	29	34	38	40	40	33	24	27	17	33	49	47	49	58	477	426	448	471	416	506	406	372	367	397	387	353	314	369	335	379	342	369	364	339	392	360	357	319	2.9492
Sin23866	38	39	48	52	55	50	44	38	60	78	88	78	71	69	59	59	73	72	108	127	157	55	54	59	0	0	0	8	4	1	1	2	1	2	2	2	14	19	5	8	11	11	21	6	8	3	11	1	-7.892
Sin24403	30	26	24	23	11	11	11	14	15	12	11	10	17	18	13	15	11	7	14	11	10	8	5	12	100	126	98	108	96	142	116	61	113	122	135	111	78	78	63	76	58	44	92	86	79	81	81	70	1.94865
Sin24672	145	122	121	119	86	97	109	114	126	117	112	113	143	154	135	80	68	112	75	102	67	148	134	120	3	0	3	2	4	2	2	10	4	1	4	9	11	9	5	4	8	2	3	6	6	0	1	3	-6.08283
Sin24728	419	386	435	315	278	342	271	261	288	282	294	281	326	328	342	432	415	451	360	421	401	579	575	513	86	90	89	27	36	42	38	29	21	21	20	21	23	15	18	18	17	9	38	16	36	41	39	54	-2.29467
Sin24754	75	85	74	63	50	58	49	39	37	54	61	49	66	59	60	98	88	101	115	110	149	120	132	145	357	286	282	301	264	320	438	444	417	439	430	427	659	727	769	856	714	775	898	780	922	476	583	428	1.91447
Sin25180	410	438	431	393	350	386	261	316	270	461	436	515	410	429	443	230	215	256	439	483	501	634	707	569	125	131	115	72	42	60	51	37	40	90	72	66	119	92	102	113	89	74	147	151	153	169	152	137	-1.85382
Sin26402	297	361	258	190	223	253	142	172	146	249	200	207	118	100	92	22	17	28	35	21	19	22	15	21	109	83	110	52	49	62	57	43	41	85	80	80	1	10	3	3	0	3	2	7	0	8	11	9	-1.66501
Sin26482	62	87	53	283	307	310	457	449	510	99	134	90	197	195	154	61	53	55	43	63	40	75	80	62	0	0	3	0	1	2	13	14	5	0	1	0	4	4	5	3	5	1	0	0	0	3	0	0	-6.13539
Sin27438	1	9	4	5	4	10	1	3	0	2	4	0	3	4	0	1	0	0	3	0	0	0	1	0	108	110	97	120	132	143	95	97	89	95	106	92	151	143	163	153	152	155	136	164	151	101	97	96	4.42455
Sin27583	91	120	100	125	112	143	91	114	106	117	100	81	23	28	20	59	64	58	124	77	118	150	203	184	3	7	6	9	5	8	1	0	4	0	0	2	4	0	4	1	3	0	1	4	3	1	3	0	-4.34682
Sin27693	67	47	54	37	49	41	38	78	62	86	98	90	53	82	64	37	32	35	61	67	66	103	128	99	0	0	0	0	0	0	0	0	0	0	2	0	2	0	0	0	0	1	0	0	0	0	5	0	-8.31917
Sin28382	274	268	266	510	467	471	277	268	249	330	338	323	263	288	302	289	244	252	229	249	236	234	248	248	55	56	74	75	70	79	44	40	34	73	60	87	69	50	62	31	36	26	33	42	34	49	40	41	-2.19251
novel.1043	68	66	56	61	38	47	47	94	72	97	90	84	110	88	81	123	106	137	163	143	139	103	113	83	1	0	1	2	1	1	0	0	0	2	0	0	0	1	0	3	2	0	2	0	0	0	0	0	-6.63696
novel.1044	38	26	38	20	30	23	58	26	50	57	38	44	46	72	73	63	48	46	75	87	77	96	71	58	0	0	0	0	1	0	3	0	0	1	0	0	3	9	1	0	0	0	0	1	0	0	0	0	-7.60024
novel.1046	38	47	40	35	28	33	42	23	30	42	45	35	16	49	34	24	24	25	28	25	16	49	63	58	0	0	0	0	0	0	0	0	0	1	0	0	0	0	3	0	0	0	0	0	0	1	0	0	-7.88988
novel.1147	39	63	71	37	45	33	36	53	52	61	57	46	49	62	48	55	36	46	63	67	46	63	77	61	8	2	5	7	13	8	6	8	10	17	27	11	8	0	11	2	12	2	5	4	2	7	1	3	-3.59503
novel.1150	35	38	23	21	19	15	42	30	41	17	19	17	39	11	23	49	36	47	47	52	61	55	34	21	139	149	122	152	176	176	295	234	220	127	175	174	365	347	373	391	328	389	451	423	434	310	312	229	2.02617
novel.1220	1	5	0	0	0	1	0	0	0	0	1	0	0	0	0	0	1	0	0	0	1	0	0	0	269	246	264	142	112	142	143	122	121	111	147	102	94	128	96	90	78	91	121	123	105	149	158	161	6.95426
novel.1236	6	1	5	1	0	1	1	0	0	1	0	0	0	2	0	0	0	0	0	0	0	0	0	0	222	202	252	186	160	204	81	91	83	90	90	78	32	34	56	27	25	24	43	51	44	146	142	139	5.75072
novel.1289	50	66	44	54	41	31	33	24	55	50	64	34	35	58	31	76	53	74	32	27	62	37	54	61	17	17	12	6	10	7	12	18	8	7	1	4	6	14	12	20	21	12	13	3	6	21	30	21	-1.8662
novel.1325	40	26	38	33	29	35	28	29	36	31	47	49	23	26	26	67	47	37	56	59	77	46	48	53	0	0	2	0	0	3	0	0	2	0	0	0	1	1	0	1	2	0	0	0	2	0	0	0	-5.76784
novel.1331	176	150	128	145	135	121	146	156	168	139	151	174	104	145	145	238	148	209	173	235	256	229	186	209	0	2	2	0	0	3	0	0	0	0	1	0	2	0	0	0	1	2	1	0	0	0	0	0	-6.89412
novel.1332	59	52	85	63	34	67	63	64	56	44	58	47	26	61	51	71	34	64	71	79	95	74	89	62	0	0	0	1	0	2	0	0	0	0	0	0	2	0	0	2	0	0	0	0	0	0	0	0	-8.54259
novel.1333	87	77	47	76	55	61	105	109	73	69	69	80	98	64	55	106	119	101	107	113	147	106	94	105	10	3	1	11	6	9	6	8	13	19	15	5	2	16	20	4	9	15	20	10	15	8	7	4	-3.99077
novel.1351	2	3	5	0	0	0	0	0	2	0	0	0	1	0	1	0	2	1	2	0	0	3	1	0	23	30	23	62	96	78	82	66	60	75	79	63	57	94	74	130	67	124	126	101	119	34	36	35	2.85616
novel.136	1459	1447	1586	957	926	958	646	778	762	603	689	649	595	664	583	408	402	416	561	550	575	612	650	580	3	7	3	10	8	4	1	2	1	6	0	6	12	11	9	14	4	10	2	1	4	4	5	2	-8.50141
novel.1366	733	759	713	447	374	382	234	266	259	221	204	228	290	270	266	225	180	222	192	154	233	175	219	203	1	1	3	2	5	2	1	0	0	1	0	5	6	7	16	2	2	1	1	6	2	0	0	0	-8.85228
novel.137	2	9	6	1	0	0	0	0	0	0	0	0	0	0	0	0	0	1	0	2	1	2	0	0	368	356	282	567	497	548	469	358	388	322	366	358	264	276	266	267	209	263	310	331	293	315	361	338	5.81676
novel.1378	246	258	252	275	245	289	248	257	312	206	239	215	288	295	287	355	327	366	229	228	210	219	180	208	1	1	1	8	2	4	0	1	0	0	1	0	2	2	6	5	2	4	2	0	1	1	2	0	-8.0452
novel.1488	42	49	39	37	42	51	42	37	49	52	42	54	44	38	47	33	27	27	35	32	32	73	60	52	0	0	0	0	0	0	0	0	0	0	0	0	2	0	1	0	1	0	0	0	0	0	0	0	-7.94634
novel.1571	821	777	896	584	602	700	540	612	602	756	905	884	851	850	734	1057	903	949	907	913	1020	815	805	748	218	250	227	242	244	290	273	245	244	280	270	268	263	351	335	396	325	318	313	353	358	244	280	254	-1.91209
novel.1590	408	357	393	205	212	230	131	142	149	118	151	148	160	167	137	65	54	68	101	85	89	131	119	137	0	2	1	1	1	5	0	0	0	0	3	0	5	0	2	0	0	0	0	0	1	0	0	0	-8.66138
novel.1699	52	47	56	36	29	27	27	13	39	21	23	19	37	32	29	27	30	45	20	28	27	32	32	32	4	12	6	1	1	2	2	2	2	2	2	2	0	3	2	6	0	2	6	1	0	2	0	6	-2.88709
novel.1774	1	7	1	0	0	0	0	0	0	0	0	0	0	0	0	0	0	0	0	0	1	0	0	1	52	88	54	49	50	74	54	46	39	46	50	54	96	81	100	103	111	111	95	93	137	88	86	75	4.36187
novel.1799	0	8	2	0	0	4	1	2	3	0	3	1	0	0	1	0	1	0	0	0	1	0	2	3	161	209	177	177	230	179	253	220	249	175	152	159	136	153	153	140	153	162	108	137	129	123	180	178	5.70678
novel.1834	527	508	487	419	341	415	297	278	326	374	438	371	328	304	312	252	195	251	273	280	285	309	326	277	178	163	192	62	57	80	99	58	59	48	64	75	73	73	50	73	52	60	67	63	93	170	145	110	-1.58029
novel.1926	4	4	2	0	5	0	2	3	2	6	1	3	0	0	0	0	2	3	1	2	0	0	1	0	73	54	91	84	74	91	96	89	83	96	90	83	54	43	66	111	45	77	64	57	74	87	90	63	4.38511
novel.196	65	98	77	53	40	64	26	44	62	71	76	32	67	74	41	43	27	32	34	33	61	68	54	90	0	1	0	0	1	0	0	0	0	0	0	0	1	0	1	1	0	0	0	0	0	0	0	0	-7.86823
novel.197	168	173	183	146	146	152	136	116	124	175	169	177	145	151	146	144	118	106	103	139	158	250	214	218	0	0	0	0	2	0	1	0	1	0	0	0	3	4	5	4	1	1	0	0	0	1	0	0	-9.95896
novel.201	6	7	8	3	4	0	3	8	8	9	8	9	7	7	8	16	13	24	12	17	31	21	47	40	35	27	24	45	34	46	45	57	54	51	59	58	170	176	193	252	222	229	201	215	192	125	143	102	1.96339
novel.204	0	2	4	0	0	0	0	0	0	0	0	0	0	0	0	0	0	0	0	0	0	5	0	0	92	92	95	62	82	88	53	60	44	43	38	53	37	46	50	60	53	44	44	65	65	74	84	86	5.47227
novel.303	0	2	0	0	0	0	0	0	0	0	0	0	0	0	0	0	0	0	0	0	0	0	0	0	72	77	71	65	43	50	34	55	36	54	32	34	30	26	37	32	12	26	39	31	27	44	61	39	6.71424
novel.31	145	127	142	107	94	118	91	106	90	82	85	99	100	94	80	83	53	82	82	68	72	65	71	102	0	0	0	0	0	2	0	0	0	0	1	0	1	1	2	0	0	0	0	0	0	0	0	0	-9.61966
novel.32	269	263	290	76	36	74	91	101	106	58	57	68	123	127	161	79	83	91	41	33	41	67	57	64	70	76	71	19	17	26	18	21	26	16	32	11	11	26	22	9	4	7	9	19	8	46	25	29	-1.98985
novel.478	514	510	513	291	281	329	267	302	310	284	297	247	353	347	336	334	320	296	292	260	278	368	361	333	184	164	193	82	66	77	78	54	49	79	96	76	96	129	139	109	94	78	110	129	122	122	98	102	-1.57321
novel.532	29	23	24	30	19	14	7	8	7	7	0	3	12	13	11	32	26	24	15	26	19	2	8	7	143	184	136	99	93	82	96	82	85	105	94	84	134	117	143	209	165	220	97	98	115	42	45	42	2.53678
novel.616	244	270	291	331	206	292	350	367	419	313	326	317	239	257	257	252	215	219	259	235	287	191	222	204	147	92	104	103	115	115	85	81	100	134	137	129	111	100	105	102	81	71	105	81	125	118	132	93	-1.29975
novel.699	2	0	2	0	0	0	0	2	0	1	0	0	0	0	0	1	0	0	0	0	1	0	0	0	119	133	108	133	114	132	119	108	118	127	129	144	109	78	109	148	139	128	86	102	94	54	68	61	6.42204
novel.702	97	111	78	69	67	85	44	49	64	61	43	60	35	53	61	31	31	34	39	28	39	38	41	45	727	765	731	378	352	404	290	261	282	248	268	248	181	236	254	173	121	155	292	300	312	404	575	403	2.89159
novel.707	83	54	88	38	45	32	46	41	46	30	50	38	53	48	46	44	40	48	51	43	50	50	72	61	15	7	9	9	8	9	7	6	11	4	12	7	6	4	7	0	6	13	14	6	16	1	16	9	-2.93144
novel.739	3469	3646	3648	2251	2104	2298	1741	1806	1775	2561	2697	2431	2495	2504	2649	2059	1920	1967	2615	2650	2590	1239	1265	1137	782	771	746	297	246	291	282	216	243	301	322	290	325	312	332	278	233	253	366	369	404	386	442	336	-2.29491
novel.793	10	5	9	3	1	6	2	2	3	9	5	5	6	4	2	2	0	3	4	3	4	6	8	5	27	22	31	22	38	20	36	20	26	34	43	32	36	39	28	41	20	27	35	40	37	59	59	66	1.67074
novel.809	562	517	522	704	653	693	596	670	642	384	350	422	437	563	427	383	360	438	292	338	343	565	544	473	2	0	3	8	7	3	1	0	0	2	2	0	9	16	9	3	8	2	2	2	7	4	0	0	-8.39102
novel.850	753	807	825	682	600	722	489	520	473	678	755	708	865	823	859	1028	862	867	715	780	843	732	828	720	4	2	2	3	3	2	1	1	0	2	1	2	1	18	19	10	5	15	1	1	4	8	11	1	-8.28792
novel.873	4	0	2	0	0	0	0	0	0	0	0	0	0	0	0	3	0	0	0	0	0	0	0	0	46	28	42	50	55	44	33	39	35	54	37	57	57	60	52	59	52	64	61	51	65	41	56	55	4.20587
novel.880	30	32	23	21	26	23	27	20	13	31	27	44	34	34	28	27	43	31	14	40	24	32	34	20	3	7	5	3	8	8	4	5	2	7	9	8	3	10	10	10	5	7	4	5	11	4	3	4	-2.56898
novel.883	59	68	59	48	50	47	59	39	56	91	59	68	100	68	71	88	82	84	103	81	110	91	176	134	0	0	0	2	4	0	0	0	0	0	0	0	0	0	4	7	1	1	0	1	0	0	2	0	-8.46354
novel.885	37	36	58	41	29	49	61	50	34	53	48	55	51	42	50	63	65	72	87	71	98	121	84	90	0	0	0	0	0	0	0	0	2	0	0	0	0	0	1	2	0	1	0	0	2	3	1	1	-7.96104
novel.924	0	1	4	0	0	0	0	0	0	1	0	0	2	0	0	0	0	0	0	0	0	0	0	0	66	71	64	49	45	56	62	61	52	38	68	52	38	42	29	38	28	29	36	36	40	32	46	40	5.26037
novel.949	2040	2070	2047	1576	1431	1625	1275	1363	1385	1748	1826	1796	1899	1897	1996	1847	1609	1690	1491	1467	1653	1832	1870	1533	4	5	8	12	10	7	3	1	8	7	5	10	25	32	21	21	16	18	3	4	15	6	3	6	-8.56851
novel.964	75	68	62	67	66	64	67	78	66	60	50	73	57	54	61	46	29	52	35	30	49	49	53	58	0	0	0	0	0	1	0	0	0	0	0	0	3	1	1	0	0	0	1	0	1	0	0	0	-8.60475
[truncated: 98 more columns]
