# Supplementary material for: Physiological and Transcriptional Responses of Sesame (Sesamum indicum L.) to Waterlogging Stress
Source: Int J Mol Sci. 2025 Mar 13;26(6):2603. doi: 10.3390/ijms26062603 (PMC11942034; doi:10.3390/ijms26062603)
Supplement: Supplementary file 1 [file ijms-26-02603-s001.zip › Table S4.xlsx]

## Sheet: Sheet1
Table S4a. The GO enrichment analysis of core DEGs in group C177_vs_0h and C185_vs_0h
GO_level_1	GO	Description	DiffRatio	BgRatio	P-value	Adjusted P-value	All_index	Count_all
Biological process	GO:0001666	response to hypoxia	24/511 4.7%	201/17227 1.17%	7.01283e-09	5.28035e-06	Sin01165;Sin01454;Sin01607;Sin04070;Sin04637;Sin05473;Sin07843;Sin09043;Sin09538;Sin09572;Sin11661;Sin12472;Sin13673;Sin14688;Sin16854;Sin16866;Sin19096;Sin20934;Sin21553;Sin24534;Sin25362;Sin27625;Sin28169;Sin28366	24
Biological process	GO:0036293	response to decreased oxygen levels	24/511 4.7%	206/17227 1.2%	1.14251e-08	5.28035e-06	Sin01165;Sin01454;Sin01607;Sin04070;Sin04637;Sin05473;Sin07843;Sin09043;Sin09538;Sin09572;Sin11661;Sin12472;Sin13673;Sin14688;Sin16854;Sin16866;Sin19096;Sin20934;Sin21553;Sin24534;Sin25362;Sin27625;Sin28169;Sin28366	24
Biological process	GO:0070482	response to oxygen levels	24/511 4.7%	207/17227 1.2%	1.25723e-08	5.28035e-06	Sin01165;Sin01454;Sin01607;Sin04070;Sin04637;Sin05473;Sin07843;Sin09043;Sin09538;Sin09572;Sin11661;Sin12472;Sin13673;Sin14688;Sin16854;Sin16866;Sin19096;Sin20934;Sin21553;Sin24534;Sin25362;Sin27625;Sin28169;Sin28366	24
Biological process	GO:0071456	cellular response to hypoxia	20/511 3.91%	164/17227 0.95%	8.92998e-08	2.80336e-05	Sin01454;Sin04070;Sin04637;Sin05473;Sin07843;Sin09043;Sin09538;Sin09572;Sin11661;Sin12472;Sin14688;Sin16854;Sin16866;Sin20934;Sin21553;Sin24534;Sin25362;Sin27625;Sin28169;Sin28366	20
Biological process	GO:0036294	cellular response to decreased oxygen levels	20/511 3.91%	168/17227 0.98%	1.33494e-07	2.80336e-05	Sin01454;Sin04070;Sin04637;Sin05473;Sin07843;Sin09043;Sin09538;Sin09572;Sin11661;Sin12472;Sin14688;Sin16854;Sin16866;Sin20934;Sin21553;Sin24534;Sin25362;Sin27625;Sin28169;Sin28366	20
Biological process	GO:0071453	cellular response to oxygen levels	20/511 3.91%	168/17227 0.98%	1.33494e-07	2.80336e-05	Sin01454;Sin04070;Sin04637;Sin05473;Sin07843;Sin09043;Sin09538;Sin09572;Sin11661;Sin12472;Sin14688;Sin16854;Sin16866;Sin20934;Sin21553;Sin24534;Sin25362;Sin27625;Sin28169;Sin28366	20
Biological process	GO:0006979	response to oxidative stress	29/511 5.68%	372/17227 2.16%	2.30087e-06	0.000414156	Sin00862;Sin02693;Sin04314;Sin04334;Sin05298;Sin05601;Sin08348;Sin08349;Sin08350;Sin09360;Sin09961;Sin11046;Sin11501;Sin11506;Sin11507;Sin11510;Sin11511;Sin12632;Sin13546;Sin16160;Sin19177;Sin20166;Sin22826;Sin25573;Sin26043;Sin27443;Sin27609;Sin27779;novel.71	29
Biological process	GO:0009611	response to wounding	21/511 4.11%	236/17227 1.37%	7.87248e-06	0.00123992	Sin01376;Sin01454;Sin02693;Sin02915;Sin03805;Sin03837;Sin05120;Sin05649;Sin07843;Sin09049;Sin09360;Sin11498;Sin13546;Sin19761;Sin19766;Sin24466;Sin27128;Sin27494;Sin27609;Sin27779;Sin28392	21
Biological process	GO:0070542	response to fatty acid	22/511 4.31%	277/17227 1.61%	2.87641e-05	0.00402697	Sin02693;Sin02915;Sin03805;Sin03837;Sin04122;Sin05120;Sin05244;Sin07843;Sin11498;Sin16185;Sin17635;Sin19243;Sin22666;Sin22826;Sin23699;Sin24466;Sin25358;Sin25573;Sin25577;Sin27169;Sin27609;Sin27779	22
Biological process	GO:0009738	abscisic acid-activated signaling pathway	26/511 5.09%	397/17227 2.3%	0.000146253	0.0156075	Sin02552;Sin02693;Sin03505;Sin03949;Sin03954;Sin03957;Sin03959;Sin03960;Sin03961;Sin04431;Sin06815;Sin08922;Sin09185;Sin09783;Sin11230;Sin13900;Sin15791;Sin16185;Sin16298;Sin17448;Sin18223;Sin21860;Sin22706;Sin22707;Sin26814;novel.1414	26
Biological process	GO:0071215	cellular response to abscisic acid stimulus	27/511 5.28%	420/17227 2.44%	0.000148643	0.0156075	Sin01740;Sin02552;Sin02693;Sin03505;Sin03949;Sin03954;Sin03957;Sin03959;Sin03960;Sin03961;Sin04431;Sin06815;Sin08922;Sin09185;Sin09783;Sin11230;Sin13900;Sin15791;Sin16185;Sin16298;Sin17448;Sin18223;Sin21860;Sin22706;Sin22707;Sin26814;novel.1414	27
Biological process	GO:0097306	cellular response to alcohol	27/511 5.28%	420/17227 2.44%	0.000148643	0.0156075	Sin01740;Sin02552;Sin02693;Sin03505;Sin03949;Sin03954;Sin03957;Sin03959;Sin03960;Sin03961;Sin04431;Sin06815;Sin08922;Sin09185;Sin09783;Sin11230;Sin13900;Sin15791;Sin16185;Sin16298;Sin17448;Sin18223;Sin21860;Sin22706;Sin22707;Sin26814;novel.1414	27
Biological process	GO:0009751	response to salicylic acid	17/511 3.33%	211/17227 1.22%	0.00019241	0.018649	Sin01376;Sin02693;Sin02915;Sin03837;Sin07843;Sin07943;Sin08890;Sin09185;Sin15213;Sin20328;Sin22666;Sin23699;Sin25390;Sin25573;Sin27609;Sin27779;Sin27897	17
Biological process	GO:0009753	response to jasmonic acid	20/511 3.91%	275/17227 1.6%	0.00021738	0.0195642	Sin02693;Sin02915;Sin03805;Sin03837;Sin04122;Sin05120;Sin07843;Sin11498;Sin16185;Sin19243;Sin22666;Sin22826;Sin23699;Sin24466;Sin25358;Sin25573;Sin25577;Sin27169;Sin27609;Sin27779	20
Biological process	GO:0042744	hydrogen peroxide catabolic process	10/511 1.96%	87/17227 0.51%	0.000249578	0.0209645	Sin04314;Sin11046;Sin11506;Sin11507;Sin11510;Sin11511;Sin16160;Sin20166;Sin26043;novel.71	10
Biological process	GO:0042743	hydrogen peroxide metabolic process	11/511 2.15%	107/17227 0.62%	0.000333917	0.026296	Sin04314;Sin09608;Sin11046;Sin11506;Sin11507;Sin11510;Sin11511;Sin16160;Sin20166;Sin26043;novel.71	11
Biological process	GO:0140115	export across plasma membrane	11/511 2.15%	109/17227 0.63%	0.000392159	0.0290659	Sin01564;Sin07059;Sin14337;Sin14784;Sin15842;Sin15845;Sin16754;Sin16880;Sin16965;Sin27957;Sin27958	11
Biological process	GO:0015849	organic acid transport	13/511 2.54%	158/17227 0.92%	0.000873783	0.0611648	Sin01009;Sin05392;Sin05549;Sin09753;Sin16880;Sin20746;Sin20782;Sin25618;Sin27228;Sin27515;Sin27957;Sin27958;Sin28361	13
Biological process	GO:0098754	detoxification	10/511 1.96%	107/17227 0.62%	0.00129545	0.0831767	Sin01129;Sin01564;Sin02693;Sin10587;Sin10875;Sin14337;Sin14784;Sin15842;Sin15845;Sin16965	10
Biological process	GO:0046686	response to cadmium ion	8/511 1.57%	73/17227 0.42%	0.00140556	0.0831767	Sin02673;Sin04151;Sin05601;Sin09360;Sin09961;Sin14317;Sin18925;novel.1085	8
Biological process	GO:0009636	response to toxic substance	13/511 2.54%	167/17227 0.97%	0.00145229	0.0831767	Sin01129;Sin01564;Sin02693;Sin06734;Sin10587;Sin10875;Sin11184;Sin14337;Sin14784;Sin15842;Sin15845;Sin16965;Sin25358	13
Biological process	GO:0071398	cellular response to fatty acid	13/511 2.54%	167/17227 0.97%	0.00145229	0.0831767	Sin02693;Sin03837;Sin05244;Sin11498;Sin16185;Sin17635;Sin19243;Sin23699;Sin24466;Sin25358;Sin25577;Sin27169;Sin27609	13
Biological process	GO:0003333	amino acid transmembrane transport	7/511 1.37%	59/17227 0.34%	0.00174264	0.0954664	Sin09753;Sin16880;Sin25618;Sin27228;Sin27957;Sin27958;Sin28361	7
Biological process	GO:0044550	secondary metabolite biosynthetic process	17/511 3.33%	263/17227 1.53%	0.00227764	0.119576	Sin01454;Sin05387;Sin05601;Sin06113;Sin07540;Sin12206;Sin15499;Sin16852;Sin17813;Sin18393;Sin20275;Sin20554;Sin23083;Sin23084;Sin25542;Sin25549;Sin25550	17
Biological process	GO:0019748	secondary metabolic process	23/511 4.5%	409/17227 2.37%	0.0026534	0.12435	Sin01454;Sin05387;Sin05601;Sin06113;Sin07540;Sin10347;Sin12206;Sin12912;Sin14330;Sin15499;Sin16852;Sin17813;Sin18393;Sin19199;Sin20275;Sin20554;Sin23083;Sin23084;Sin23106;Sin25542;Sin25549;Sin25550;novel.133	23
Biological process	GO:0032973	amino acid export across plasma membrane	3/511 0.59%	10/17227 0.06%	0.00266464	0.12435	Sin16880;Sin27957;Sin27958	3
Biological process	GO:0071731	response to nitric oxide	3/511 0.59%	10/17227 0.06%	0.00266464	0.12435	Sin05244;Sin17635;Sin25573	3
Biological process	GO:0006820	anion transport	16/511 3.13%	246/17227 1.43%	0.00284674	0.128103	Sin01009;Sin01459;Sin01684;Sin04169;Sin05298;Sin05392;Sin05549;Sin11184;Sin13868;Sin14174;Sin14317;Sin16298;Sin20782;Sin24604;Sin27228;Sin27515	16
Biological process	GO:0072593	reactive oxygen species metabolic process	13/511 2.54%	181/17227 1.05%	0.00295916	0.128571	Sin04314;Sin09608;Sin11046;Sin11506;Sin11507;Sin11510;Sin11511;Sin12472;Sin16160;Sin20166;Sin24534;Sin26043;novel.71	13
Biological process	GO:0006865	amino acid transport	8/511 1.57%	83/17227 0.48%	0.00319021	0.131228	Sin09753;Sin16880;Sin25618;Sin27228;Sin27515;Sin27957;Sin27958;Sin28361	8
Biological process	GO:0009267	cellular response to starvation	11/511 2.15%	141/17227 0.82%	0.00322863	0.131228	Sin00899;Sin01697;Sin02858;Sin04465;Sin05244;Sin09043;Sin13868;Sin17635;Sin18393;Sin20554;Sin20933	11
Biological process	GO:0014070	response to organic cyclic compound	21/511 4.11%	373/17227 2.17%	0.00393506	0.154943	Sin01376;Sin01685;Sin02693;Sin02915;Sin03837;Sin07843;Sin07943;Sin08890;Sin09185;Sin11661;Sin12160;Sin15213;Sin20328;Sin22666;Sin23699;Sin24619;Sin25390;Sin25573;Sin27609;Sin27779;Sin27897	21
Biological process	GO:0007584	response to nutrient	3/511 0.59%	12/17227 0.07%	0.0046738	0.178454	Sin08171;Sin12160;Sin27609	3
Biological process	GO:0048564	photosystem I assembly	3/511 0.59%	13/17227 0.08%	0.00594335	0.208446	Sin08348;Sin08349;Sin08350	3
Biological process	GO:0042908	xenobiotic transport	6/511 1.17%	56/17227 0.33%	0.00612103	0.208446	Sin01564;Sin14337;Sin14784;Sin15842;Sin15845;Sin16965	6
Biological process	GO:0046618	xenobiotic export from cell	6/511 1.17%	56/17227 0.33%	0.00612103	0.208446	Sin01564;Sin14337;Sin14784;Sin15842;Sin15845;Sin16965	6
Biological process	GO:1990961	xenobiotic detoxification by transmembrane export across the plasma membrane	6/511 1.17%	56/17227 0.33%	0.00612103	0.208446	Sin01564;Sin14337;Sin14784;Sin15842;Sin15845;Sin16965	6
Biological process	GO:0120251	hydrocarbon biosynthetic process	8/511 1.57%	93/17227 0.54%	0.00637844	0.211496	Sin00146;Sin01454;Sin05244;Sin07326;Sin09185;Sin16075;Sin17635;Sin25573	8
Biological process	GO:0009862	systemic acquired resistance, salicylic acid mediated signaling pathway	4/511 0.78%	26/17227 0.15%	0.00681131	0.220058	Sin08890;Sin20328;Sin25390;Sin27897	4
Biological process	GO:0010411	xyloglucan metabolic process	6/511 1.17%	58/17227 0.34%	0.00726229	0.221983	Sin05751;Sin06946;Sin06948;Sin06951;Sin06952;Sin11007	6
Biological process	GO:0110095	cellular detoxification of aldehyde	3/511 0.59%	14/17227 0.08%	0.00739945	0.221983	Sin02693;Sin10587;Sin10875	3
Biological process	GO:0110096	cellular response to aldehyde	3/511 0.59%	14/17227 0.08%	0.00739945	0.221983	Sin02693;Sin10587;Sin10875	3
Biological process	GO:0071446	cellular response to salicylic acid stimulus	8/511 1.57%	97/17227 0.56%	0.00817401	0.239518	Sin02693;Sin03837;Sin07943;Sin08890;Sin20328;Sin23699;Sin25390;Sin27897	8
Biological process	GO:0046246	terpene biosynthetic process	5/511 0.98%	43/17227 0.25%	0.00856261	0.245202	Sin00146;Sin07326;Sin09185;Sin16075;Sin25573	5
Biological process	GO:0031669	cellular response to nutrient levels	11/511 2.15%	162/17227 0.94%	0.00904145	0.253161	Sin00899;Sin01697;Sin02858;Sin04465;Sin05244;Sin09043;Sin13868;Sin17635;Sin18393;Sin20554;Sin20933	11
Biological process	GO:0009835	fruit ripening	6/511 1.17%	61/17227 0.35%	0.00925142	0.253408	Sin06946;Sin06948;Sin06951;Sin06952;Sin09185;Sin18861	6
Biological process	GO:0045595	regulation of cell differentiation	6/511 1.17%	62/17227 0.36%	0.0099932	0.264753	Sin04606;Sin05818;Sin07692;Sin17602;Sin19450;Sin26473	6
Biological process	GO:0015743	malate transport	4/511 0.78%	29/17227 0.17%	0.0100915	0.264753	Sin01009;Sin05549;Sin20782;Sin27228	4
Biological process	GO:0071395	cellular response to jasmonic acid stimulus	11/511 2.15%	165/17227 0.96%	0.010296	0.264753	Sin02693;Sin03837;Sin11498;Sin16185;Sin19243;Sin23699;Sin24466;Sin25358;Sin25577;Sin27169;Sin27609	11
Biological process	GO:0000103	sulfate assimilation	3/511 0.59%	16/17227 0.09%	0.0108942	0.270177	Sin04151;Sin07738;Sin23822	3
Biological process	GO:0009723	response to ethylene	19/511 3.72%	359/17227 2.08%	0.0110875	0.270177	Sin01454;Sin01607;Sin03805;Sin04070;Sin05364;Sin05387;Sin07942;Sin09049;Sin11661;Sin13011;Sin13840;Sin15213;Sin17480;Sin20933;Sin20934;Sin25573;Sin25577;Sin26814;Sin27609	19
Biological process	GO:0070417	cellular response to cold	4/511 0.78%	30/17227 0.17%	0.0113769	0.270177	Sin02858;Sin07575;Sin11864;Sin14174	4
Biological process	GO:0097237	cellular response to toxic substance	4/511 0.78%	30/17227 0.17%	0.0113769	0.270177	Sin02693;Sin10587;Sin10875;Sin25358	4
Biological process	GO:1905039	carboxylic acid transmembrane transport	7/511 1.37%	83/17227 0.48%	0.011579	0.270177	Sin09753;Sin16880;Sin25618;Sin27228;Sin27957;Sin27958;Sin28361	7
Biological process	GO:0009873	ethylene-activated signaling pathway	14/511 2.74%	239/17227 1.39%	0.0122207	0.271778	Sin01454;Sin01607;Sin04070;Sin05364;Sin07942;Sin11661;Sin13011;Sin13840;Sin15213;Sin17480;Sin20933;Sin20934;Sin25577;Sin26814	14
Biological process	GO:0140352	export from cell	12/511 2.35%	192/17227 1.11%	0.0122435	0.271778	Sin01564;Sin07059;Sin14337;Sin14784;Sin15842;Sin15845;Sin16754;Sin16880;Sin16965;Sin17859;Sin27957;Sin27958	12
Biological process	GO:1903825	organic acid transmembrane transport	7/511 1.37%	84/17227 0.49%	0.0123192	0.271778	Sin09753;Sin16880;Sin25618;Sin27228;Sin27957;Sin27958;Sin28361	7
Biological process	GO:0015740	C4-dicarboxylate transport	4/511 0.78%	31/17227 0.18%	0.0127629	0.271778	Sin01009;Sin05549;Sin20782;Sin27228	4
Biological process	GO:0033169	histone H3-K9 demethylation	3/511 0.59%	17/17227 0.1%	0.0129418	0.271778	Sin07692;Sin19450;Sin27549	3
Biological process	GO:0080183	response to photooxidative stress	3/511 0.59%	17/17227 0.1%	0.0129418	0.271778	Sin08348;Sin08349;Sin08350	3
Biological process	GO:0031668	cellular response to extracellular stimulus	12/511 2.35%	197/17227 1.14%	0.0147538	0.302724	Sin00899;Sin01697;Sin02858;Sin04465;Sin05244;Sin07251;Sin09043;Sin13868;Sin17635;Sin18393;Sin20554;Sin20933	12
Biological process	GO:0071369	cellular response to ethylene stimulus	14/511 2.74%	245/17227 1.42%	0.0148959	0.302724	Sin01454;Sin01607;Sin04070;Sin05364;Sin07942;Sin11661;Sin13011;Sin13840;Sin15213;Sin17480;Sin20933;Sin20934;Sin25577;Sin26814	14
Biological process	GO:0009627	systemic acquired resistance	7/511 1.37%	88/17227 0.51%	0.0156228	0.311448	Sin06113;Sin08890;Sin10962;Sin20328;Sin25390;Sin27897;novel.904	7
Biological process	GO:0009646	response to absence of light	5/511 0.98%	50/17227 0.29%	0.0159301	0.311448	Sin02036;Sin02858;Sin04722;Sin14337;Sin27609	5
Biological process	GO:0000302	response to reactive oxygen species	10/511 1.96%	154/17227 0.89%	0.0166433	0.311448	Sin05298;Sin05601;Sin09961;Sin13546;Sin22826;Sin25573;Sin26043;Sin27443;Sin27609;Sin27779	10
Biological process	GO:0009867	jasmonic acid mediated signaling pathway	10/511 1.96%	154/17227 0.89%	0.0166433	0.311448	Sin02693;Sin11498;Sin16185;Sin19243;Sin23699;Sin24466;Sin25358;Sin25577;Sin27169;Sin27609	10
Biological process	GO:0120252	hydrocarbon metabolic process	8/511 1.57%	110/17227 0.64%	0.0166585	0.311448	Sin00146;Sin01454;Sin05244;Sin07326;Sin09185;Sin16075;Sin17635;Sin25573	8
Biological process	GO:0050832	defense response to fungus	20/511 3.91%	401/17227 2.33%	0.0168675	0.311448	Sin00089;Sin01376;Sin04254;Sin06113;Sin10241;Sin11843;Sin13673;Sin15213;Sin16854;Sin18521;Sin19243;Sin20430;Sin23359;Sin25358;Sin25362;Sin26814;Sin27169;Sin27609;novel.767;novel.768	20
Biological process	GO:0000160	phosphorelay signal transduction system	15/511 2.94%	274/17227 1.59%	0.0170958	0.311448	Sin01251;Sin01454;Sin01607;Sin04070;Sin05364;Sin07942;Sin11661;Sin13011;Sin13840;Sin15213;Sin17480;Sin20933;Sin20934;Sin25577;Sin26814	15
Biological process	GO:0009698	phenylpropanoid metabolic process	14/511 2.74%	250/17227 1.45%	0.0174516	0.311448	Sin05387;Sin05601;Sin07540;Sin10347;Sin12912;Sin16852;Sin17813;Sin20275;Sin23083;Sin23084;Sin25542;Sin25549;Sin25550;novel.133	14
Biological process	GO:0006835	dicarboxylic acid transport	4/511 0.78%	34/17227 0.2%	0.0175498	0.311448	Sin01009;Sin05549;Sin20782;Sin27228	4
Biological process	GO:0048511	rhythmic process	12/511 2.35%	203/17227 1.18%	0.0182613	0.319573	Sin01626;Sin02618;Sin02858;Sin05387;Sin09961;Sin12373;Sin13059;Sin16852;Sin18056;Sin25435;Sin27609;novel.71	12
Biological process	GO:0009863	salicylic acid mediated signaling pathway	7/511 1.37%	92/17227 0.53%	0.0195113	0.336771	Sin02693;Sin07943;Sin08890;Sin20328;Sin23699;Sin25390;Sin27897	7
Biological process	GO:0010675	regulation of cellular carbohydrate metabolic process	5/511 0.98%	53/17227 0.31%	0.0200823	0.337383	Sin18393;Sin20554;Sin23850;Sin25741;Sin25742	5
Biological process	GO:2001057	reactive nitrogen species metabolic process	5/511 0.98%	53/17227 0.31%	0.0200823	0.337383	Sin00999;Sin02915;Sin05120;Sin11184;Sin20370	5
Biological process	GO:0009813	flavonoid biosynthetic process	9/511 1.76%	137/17227 0.8%	0.0210053	0.339499	Sin00303;Sin00326;Sin01482;Sin07059;Sin09525;Sin15842;Sin15845;Sin19838;Sin22676	9
Biological process	GO:0010119	regulation of stomatal movement	9/511 1.76%	137/17227 0.8%	0.0210053	0.339499	Sin08171;Sin08922;Sin13059;Sin15739;Sin16298;Sin18034;Sin22065;Sin24506;Sin25927	9
Biological process	GO:0002229	defense response to oomycetes	6/511 1.17%	73/17227 0.42%	0.021123	0.339499	Sin03805;Sin03837;Sin07919;Sin09608;Sin11843;Sin14317	6
Biological process	GO:0002253	activation of immune response	4/511 0.78%	36/17227 0.21%	0.021286	0.339499	Sin02112;Sin17545;Sin18521;Sin27609	4
Biological process	GO:0002239	response to oomycetes	7/511 1.37%	94/17227 0.55%	0.0216893	0.341607	Sin03805;Sin03837;Sin07919;Sin09608;Sin11843;Sin14317;Sin18521	7
Biological process	GO:0070076	histone lysine demethylation	3/511 0.59%	21/17227 0.12%	0.0231956	0.36082	Sin07692;Sin19450;Sin27549	3
Biological process	GO:0071496	cellular response to external stimulus	12/511 2.35%	212/17227 1.23%	0.0246469	0.378721	Sin00899;Sin01697;Sin02858;Sin04465;Sin05244;Sin07251;Sin09043;Sin13868;Sin17635;Sin18393;Sin20554;Sin20933	12
Biological process	GO:0010038	response to metal ion	11/511 2.15%	191/17227 1.11%	0.0274588	0.413362	Sin02673;Sin02693;Sin04151;Sin05601;Sin09360;Sin09961;Sin14317;Sin18925;Sin25573;Sin27609;novel.1085	11
Biological process	GO:0042435	indole-containing compound biosynthetic process	4/511 0.78%	39/17227 0.23%	0.0277408	0.413362	Sin01454;Sin02333;Sin03705;Sin06113	4
Biological process	GO:0016577	histone demethylation	3/511 0.59%	23/17227 0.13%	0.0295732	0.413362	Sin07692;Sin19450;Sin27549	3
Biological process	GO:0002684	positive regulation of immune system process	4/511 0.78%	40/17227 0.23%	0.0301239	0.413362	Sin02112;Sin17545;Sin18521;Sin27609	4
Biological process	GO:0008300	isoprenoid catabolic process	4/511 0.78%	40/17227 0.23%	0.0301239	0.413362	Sin00146;Sin09185;Sin14330;Sin18861	4
Biological process	GO:0050778	positive regulation of immune response	4/511 0.78%	40/17227 0.23%	0.0301239	0.413362	Sin02112;Sin17545;Sin18521;Sin27609	4
Biological process	GO:0007623	circadian rhythm	11/511 2.15%	194/17227 1.13%	0.0302996	0.413362	Sin01626;Sin02618;Sin02858;Sin05387;Sin09961;Sin12373;Sin13059;Sin16852;Sin18056;Sin25435;Sin27609	11
Biological process	GO:0009746	response to hexose	5/511 0.98%	59/17227 0.34%	0.0303698	0.413362	Sin02858;Sin05185;Sin13630;Sin14329;Sin26814	5
Biological process	GO:0044272	sulfur compound biosynthetic process	9/511 1.76%	147/17227 0.85%	0.0312733	0.413362	Sin01454;Sin04151;Sin06113;Sin07738;Sin12160;Sin17855;Sin18393;Sin20554;Sin23822	9
Biological process	GO:0016125	sterol metabolic process	6/511 1.17%	80/17227 0.46%	0.0314345	0.413362	Sin04697;Sin09599;Sin18861;Sin24404;Sin25573;Sin27637	6
Biological process	GO:0042214	terpene metabolic process	5/511 0.98%	60/17227 0.35%	0.0323535	0.413362	Sin00146;Sin07326;Sin09185;Sin16075;Sin25573	5
Biological process	GO:0002218	activation of innate immune response	3/511 0.59%	24/17227 0.14%	0.0330733	0.413362	Sin02112;Sin18521;Sin27609	3
Biological process	GO:0006482	protein demethylation	3/511 0.59%	24/17227 0.14%	0.0330733	0.413362	Sin07692;Sin19450;Sin27549	3
Biological process	GO:0006857	oligopeptide transport	3/511 0.59%	24/17227 0.14%	0.0330733	0.413362	Sin05120;Sin11184;Sin14317	3
Biological process	GO:0008214	protein dealkylation	3/511 0.59%	24/17227 0.14%	0.0330733	0.413362	Sin07692;Sin19450;Sin27549	3
Biological process	GO:0015833	peptide transport	3/511 0.59%	24/17227 0.14%	0.0330733	0.413362	Sin05120;Sin11184;Sin14317	3
Biological process	GO:0009647	skotomorphogenesis	2/511 0.39%	10/17227 0.06%	0.0337512	0.413362	Sin02036;Sin04722	2
Biological process	GO:0009823	cytokinin catabolic process	2/511 0.39%	10/17227 0.06%	0.0337512	0.413362	Sin05265;Sin19277	2
Biological process	GO:0010439	regulation of glucosinolate biosynthetic process	2/511 0.39%	10/17227 0.06%	0.0337512	0.413362	Sin18393;Sin20554	2
Biological process	GO:0051365	cellular response to potassium ion starvation	2/511 0.39%	10/17227 0.06%	0.0337512	0.413362	Sin05244;Sin17635	2
Biological process	GO:0031667	response to nutrient levels	15/511 2.94%	299/17227 1.74%	0.0337907	0.413362	Sin00899;Sin01697;Sin02858;Sin04465;Sin05244;Sin08171;Sin09043;Sin09961;Sin12160;Sin13868;Sin17635;Sin18393;Sin20554;Sin20933;Sin27609	15
Biological process	GO:0034284	response to monosaccharide	5/511 0.98%	61/17227 0.35%	0.0344162	0.416965	Sin02858;Sin05185;Sin13630;Sin14329;Sin26814	5
Biological process	GO:0042542	response to hydrogen peroxide	6/511 1.17%	83/17227 0.48%	0.0367077	0.42515	Sin05601;Sin09961;Sin25573;Sin27443;Sin27609;Sin27779	6
Biological process	GO:0046942	carboxylic acid transport	6/511 1.17%	83/17227 0.48%	0.0367077	0.42515	Sin01009;Sin05392;Sin05549;Sin20782;Sin27228;Sin27515	6
Biological process	GO:0072348	sulfur compound transport	3/511 0.59%	25/17227 0.15%	0.0367789	0.42515	Sin04169;Sin14317;Sin24604	3
Biological process	GO:1902456	regulation of stomatal opening	3/511 0.59%	25/17227 0.15%	0.0367789	0.42515	Sin08922;Sin18034;Sin25927	3
Biological process	GO:1990069	stomatal opening	3/511 0.59%	25/17227 0.15%	0.0367789	0.42515	Sin08922;Sin18034;Sin25927	3
Biological process	GO:0010769	regulation of cell morphogenesis involved in differentiation	4/511 0.78%	43/17227 0.25%	0.0379788	0.427221	Sin01750;Sin07692;Sin10853;Sin19450	4
Biological process	GO:0042886	amide transport	4/511 0.78%	43/17227 0.25%	0.0379788	0.427221	Sin05120;Sin11184;Sin14317;Sin26490	4
Biological process	GO:0008299	isoprenoid biosynthetic process	15/511 2.94%	304/17227 1.76%	0.0382094	0.427221	Sin00146;Sin07002;Sin07326;Sin08226;Sin09185;Sin10095;Sin14330;Sin15828;Sin16075;Sin19199;Sin20466;Sin24386;Sin25573;Sin25741;Sin25742	15
Biological process	GO:0009812	flavonoid metabolic process	9/511 1.76%	153/17227 0.89%	0.0388823	0.427221	Sin00303;Sin00326;Sin01482;Sin07059;Sin09525;Sin15842;Sin15845;Sin19838;Sin22676	9
Biological process	GO:0062012	regulation of small molecule metabolic process	9/511 1.76%	154/17227 0.89%	0.0402626	0.427221	Sin01607;Sin07943;Sin14330;Sin18393;Sin19199;Sin20554;Sin23434;Sin25741;Sin25742	9
Biological process	GO:0006880	intracellular sequestering of iron ion	2/511 0.39%	11/17227 0.06%	0.0404551	0.427221	Sin02636;novel.1695	2
Biological process	GO:0030026	cellular manganese ion homeostasis	2/511 0.39%	11/17227 0.06%	0.0404551	0.427221	Sin02636;novel.1695	2
Biological process	GO:0032958	inositol phosphate biosynthetic process	2/511 0.39%	11/17227 0.06%	0.0404551	0.427221	Sin13630;Sin23434	2
Biological process	GO:0045597	positive regulation of cell differentiation	2/511 0.39%	11/17227 0.06%	0.0404551	0.427221	Sin17602;Sin26473	2
Biological process	GO:0097577	sequestering of iron ion	2/511 0.39%	11/17227 0.06%	0.0404551	0.427221	Sin02636;novel.1695	2
Biological process	GO:1990748	cellular detoxification	3/511 0.59%	26/17227 0.15%	0.0406877	0.427221	Sin02693;Sin10587;Sin10875	3
Biological process	GO:0009699	phenylpropanoid biosynthetic process	11/511 2.15%	205/17227 1.19%	0.0425104	0.442671	Sin05387;Sin05601;Sin07540;Sin16852;Sin17813;Sin20275;Sin23083;Sin23084;Sin25542;Sin25549;Sin25550	11
Biological process	GO:0031347	regulation of defense response	16/511 3.13%	337/17227 1.96%	0.0443662	0.447689	Sin01376;Sin02112;Sin11498;Sin11843;Sin12282;Sin13840;Sin15213;Sin15927;Sin18521;Sin22666;Sin24466;Sin25358;Sin27609;novel.514;novel.706;novel.904	16
Biological process	GO:0043455	regulation of secondary metabolic process	5/511 0.98%	66/17227 0.38%	0.0459348	0.447689	Sin12912;Sin14330;Sin18393;Sin19199;Sin20554	5
Biological process	GO:0006720	isoprenoid metabolic process	16/511 3.13%	339/17227 1.97%	0.0463633	0.447689	Sin00146;Sin07002;Sin07326;Sin08226;Sin09185;Sin10095;Sin14330;Sin15828;Sin16075;Sin18861;Sin19199;Sin20466;Sin24386;Sin25573;Sin25741;Sin25742	16
Biological process	GO:0009991	response to extracellular stimulus	16/511 3.13%	340/17227 1.97%	0.0473854	0.447689	Sin00899;Sin01697;Sin02858;Sin04465;Sin05244;Sin07251;Sin08171;Sin09043;Sin09961;Sin12160;Sin13868;Sin17635;Sin18393;Sin20554;Sin20933;Sin27609	16
Biological process	GO:0009700	indole phytoalexin biosynthetic process	2/511 0.39%	12/17227 0.07%	0.0476114	0.447689	Sin01454;Sin06113	2
Biological process	GO:0009831	plant-type cell wall modification involved in multidimensional cell growth	2/511 0.39%	12/17227 0.07%	0.0476114	0.447689	Sin21018;Sin28272	2
Biological process	GO:0010120	camalexin biosynthetic process	2/511 0.39%	12/17227 0.07%	0.0476114	0.447689	Sin01454;Sin06113	2
Biological process	GO:0030656	regulation of vitamin metabolic process	2/511 0.39%	12/17227 0.07%	0.0476114	0.447689	Sin01607;Sin23434	2
Biological process	GO:0046217	indole phytoalexin metabolic process	2/511 0.39%	12/17227 0.07%	0.0476114	0.447689	Sin01454;Sin06113	2
Biological process	GO:0046835	carbohydrate phosphorylation	2/511 0.39%	12/17227 0.07%	0.0476114	0.447689	Sin05185;Sin05419	2
Biological process	GO:0052317	camalexin metabolic process	2/511 0.39%	12/17227 0.07%	0.0476114	0.447689	Sin01454;Sin06113	2
Biological process	GO:0055071	manganese ion homeostasis	2/511 0.39%	12/17227 0.07%	0.0476114	0.447689	Sin02636;novel.1695	2
Biological process	GO:1902170	cellular response to reactive nitrogen species	2/511 0.39%	12/17227 0.07%	0.0476114	0.447689	Sin05244;Sin17635	2
Biological process	GO:0009625	response to insect	3/511 0.59%	28/17227 0.16%	0.0491043	0.454937	Sin04981;Sin22666;Sin27609	3
Biological process	GO:0045089	positive regulation of innate immune response	3/511 0.59%	28/17227 0.16%	0.0491043	0.454937	Sin02112;Sin18521;Sin27609	3
Biological process	GO:0015977	carbon fixation	4/511 0.78%	47/17227 0.27%	0.0501085	0.460852	Sin07096;Sin11041;Sin26422;Sin27626	4
Biological process	GO:0009642	response to light intensity	7/511 1.37%	113/17227 0.66%	0.0511404	0.466934	Sin02036;Sin02858;Sin04722;Sin09961;Sin14337;Sin27128;Sin27609	7
Biological process	GO:0009403	toxin biosynthetic process	2/511 0.39%	13/17227 0.08%	0.0551874	0.483306	Sin01454;Sin06113	2
Biological process	GO:0042372	phylloquinone biosynthetic process	2/511 0.39%	13/17227 0.08%	0.0551874	0.483306	Sin11866;Sin22933	2
Biological process	GO:0042374	phylloquinone metabolic process	2/511 0.39%	13/17227 0.08%	0.0551874	0.483306	Sin11866;Sin22933	2
Biological process	GO:0052314	phytoalexin metabolic process	2/511 0.39%	13/17227 0.08%	0.0551874	0.483306	Sin01454;Sin06113	2
Biological process	GO:0052315	phytoalexin biosynthetic process	2/511 0.39%	13/17227 0.08%	0.0551874	0.483306	Sin01454;Sin06113	2
Biological process	GO:0015711	organic anion transport	7/511 1.37%	115/17227 0.67%	0.055235	0.483306	Sin01009;Sin05392;Sin05549;Sin14317;Sin20782;Sin27228;Sin27515	7
Biological process	GO:0006081	cellular aldehyde metabolic process	5/511 0.98%	70/17227 0.41%	0.0566166	0.487547	Sin02693;Sin10587;Sin10875;Sin25741;Sin25742	5
Biological process	GO:0042126	nitrate metabolic process	4/511 0.78%	49/17227 0.28%	0.0568805	0.487547	Sin00999;Sin05120;Sin11184;Sin20370	4
Biological process	GO:0042128	nitrate assimilation	4/511 0.78%	49/17227 0.28%	0.0568805	0.487547	Sin00999;Sin05120;Sin11184;Sin20370	4
Biological process	GO:0009640	photomorphogenesis	7/511 1.37%	116/17227 0.67%	0.0573567	0.488307	Sin02036;Sin03664;Sin04722;Sin07161;Sin08608;Sin19199;Sin25435	7
Biological process	GO:0046173	polyol biosynthetic process	3/511 0.59%	30/17227 0.17%	0.0582979	0.489702	Sin09935;Sin13630;Sin23434	3
Biological process	GO:2000024	regulation of leaf development	3/511 0.59%	30/17227 0.17%	0.0582979	0.489702	Sin07692;Sin09729;Sin19450	3
Biological process	GO:0006766	vitamin metabolic process	7/511 1.37%	117/17227 0.68%	0.0595282	0.496631	Sin01607;Sin02673;Sin11866;Sin12160;Sin22826;Sin22933;Sin23434	7
Biological process	GO:0042594	response to starvation	12/511 2.35%	244/17227 1.42%	0.0605689	0.496631	Sin00899;Sin01697;Sin02858;Sin04465;Sin05244;Sin09043;Sin09961;Sin13868;Sin17635;Sin18393;Sin20554;Sin20933	12
Biological process	GO:1901698	response to nitrogen compound	12/511 2.35%	244/17227 1.42%	0.0605689	0.496631	Sin01684;Sin02915;Sin05244;Sin07843;Sin11184;Sin12160;Sin14329;Sin17635;Sin22826;Sin25573;Sin27609;Sin27864	12
Biological process	GO:0006109	regulation of carbohydrate metabolic process	6/511 1.17%	94/17227 0.55%	0.0606994	0.496631	Sin01607;Sin18393;Sin20554;Sin23850;Sin25741;Sin25742	6
Biological process	GO:0016122	xanthophyll metabolic process	2/511 0.39%	14/17227 0.08%	0.0631521	0.503814	Sin09185;Sin24386	2
Biological process	GO:0071071	regulation of phospholipid biosynthetic process	2/511 0.39%	14/17227 0.08%	0.0631521	0.503814	Sin25741;Sin25742	2
Biological process	GO:1903725	regulation of phospholipid metabolic process	2/511 0.39%	14/17227 0.08%	0.0631521	0.503814	Sin25741;Sin25742	2
Biological process	GO:2000068	regulation of defense response to insect	3/511 0.59%	31/17227 0.18%	0.0631767	0.503814	Sin22666;Sin25358;Sin27609	3
Biological process	GO:0043255	regulation of carbohydrate biosynthetic process	4/511 0.78%	51/17227 0.3%	0.0641178	0.508103	Sin01607;Sin18393;Sin20554;Sin23850	4
Biological process	GO:0006090	pyruvate metabolic process	6/511 1.17%	96/17227 0.56%	0.0658665	0.518699	Sin05185;Sin05674;Sin05687;Sin24269;Sin25741;Sin25742	6
Biological process	GO:0006006	glucose metabolic process	4/511 0.78%	52/17227 0.3%	0.0679086	0.527107	Sin05185;Sin05674;Sin14334;Sin24269	4
Biological process	GO:2000022	regulation of jasmonic acid mediated signaling pathway	4/511 0.78%	52/17227 0.3%	0.0679086	0.527107	Sin02693;Sin11498;Sin24466;Sin25358	4
Biological process	GO:0010167	response to nitrate	3/511 0.59%	32/17227 0.19%	0.0682378	0.527107	Sin01684;Sin11184;Sin14329	3
Biological process	GO:0055072	iron ion homeostasis	5/511 0.98%	74/17227 0.43%	0.0686076	0.527107	Sin02636;Sin07629;Sin09961;Sin14337;novel.1695	5
Biological process	GO:0042371	vitamin K biosynthetic process	2/511 0.39%	15/17227 0.09%	0.0714758	0.53139	Sin11866;Sin22933	2
Biological process	GO:0042373	vitamin K metabolic process	2/511 0.39%	15/17227 0.09%	0.0714758	0.53139	Sin11866;Sin22933	2
Biological process	GO:0042447	hormone catabolic process	2/511 0.39%	15/17227 0.09%	0.0714758	0.53139	Sin05265;Sin19277	2
Biological process	GO:0042547	cell wall modification involved in multidimensional cell growth	2/511 0.39%	15/17227 0.09%	0.0714758	0.53139	Sin21018;Sin28272	2
Biological process	GO:0009694	jasmonic acid metabolic process	4/511 0.78%	53/17227 0.31%	0.0718128	0.53139	Sin15378;Sin27609;Sin27897;Sin28392	4
Biological process	GO:0016051	carbohydrate biosynthetic process	19/511 3.72%	445/17227 2.58%	0.0723481	0.53139	Sin01607;Sin03662;Sin05674;Sin06940;Sin09935;Sin10970;Sin11041;Sin11864;Sin14334;Sin14548;Sin18393;Sin18791;Sin20554;Sin22826;Sin23850;Sin24714;Sin26422;Sin27626;Sin28036	19
Biological process	GO:0006775	fat-soluble vitamin metabolic process	3/511 0.59%	33/17227 0.19%	0.0734769	0.53139	Sin11866;Sin22933;Sin23434	3
Biological process	GO:0042362	fat-soluble vitamin biosynthetic process	3/511 0.59%	33/17227 0.19%	0.0734769	0.53139	Sin11866;Sin22933;Sin23434	3
Biological process	GO:0042180	cellular ketone metabolic process	9/511 1.76%	174/17227 1.01%	0.0750506	0.53139	Sin01607;Sin02693;Sin07943;Sin11866;Sin14330;Sin19199;Sin22933;Sin25741;Sin25742	9
Biological process	GO:0009624	response to nematode	5/511 0.98%	76/17227 0.44%	0.0750902	0.53139	Sin01564;Sin14337;Sin16288;Sin18521;Sin22666	5
Biological process	GO:0042430	indole-containing compound metabolic process	4/511 0.78%	54/17227 0.31%	0.0758291	0.53139	Sin01454;Sin02333;Sin03705;Sin06113	4
Biological process	GO:0006470	protein dephosphorylation	8/511 1.57%	149/17227 0.86%	0.0761891	0.53139	Sin00132;Sin00773;Sin12028;Sin16185;Sin16298;Sin18969;Sin21969;Sin22707	8
Biological process	GO:0051259	protein complex oligomerization	5/511 0.98%	77/17227 0.45%	0.0784519	0.53139	Sin02858;Sin05439;Sin17822;Sin19271;Sin27443	5
Biological process	GO:0016115	terpenoid catabolic process	3/511 0.59%	34/17227 0.2%	0.0788892	0.53139	Sin00146;Sin14330;Sin18861	3
Biological process	GO:0034762	regulation of transmembrane transport	4/511 0.78%	55/17227 0.32%	0.0799561	0.53139	Sin16298;Sin16880;Sin27957;Sin27958	4
Biological process	GO:0002252	immune effector process	2/511 0.39%	16/17227 0.09%	0.0801303	0.53139	Sin05034;Sin27609	2
Biological process	GO:0002757	immune response-activating signal transduction	2/511 0.39%	16/17227 0.09%	0.0801303	0.53139	Sin02112;Sin18521	2
Biological process	GO:0002758	innate immune response-activating signal transduction	2/511 0.39%	16/17227 0.09%	0.0801303	0.53139	Sin02112;Sin18521	2
Biological process	GO:0019288	isopentenyl diphosphate biosynthetic process, methylerythritol 4-phosphate pathway	2/511 0.39%	16/17227 0.09%	0.0801303	0.53139	Sin25741;Sin25742	2
Biological process	GO:0019682	glyceraldehyde-3-phosphate metabolic process	2/511 0.39%	16/17227 0.09%	0.0801303	0.53139	Sin25741;Sin25742	2
Biological process	GO:0032104	regulation of response to extracellular stimulus	2/511 0.39%	16/17227 0.09%	0.0801303	0.53139	Sin18393;Sin20554	2
Biological process	GO:0032107	regulation of response to nutrient levels	2/511 0.39%	16/17227 0.09%	0.0801303	0.53139	Sin18393;Sin20554	2
Biological process	GO:0044070	regulation of anion transport	2/511 0.39%	16/17227 0.09%	0.0801303	0.53139	Sin14174;Sin16298	2
Biological process	GO:0044273	sulfur compound catabolic process	2/511 0.39%	16/17227 0.09%	0.0801303	0.53139	Sin18925;Sin23106	2
Biological process	GO:0051238	sequestering of metal ion	2/511 0.39%	16/17227 0.09%	0.0801303	0.53139	Sin02636;novel.1695	2
Biological process	GO:0080027	response to herbivore	2/511 0.39%	16/17227 0.09%	0.0801303	0.53139	Sin04981;Sin10095	2
Biological process	GO:0042742	defense response to bacterium	18/511 3.52%	423/17227 2.46%	0.0806265	0.531881	Sin01376;Sin01607;Sin02112;Sin03805;Sin03837;Sin05325;Sin06113;Sin07919;Sin09608;Sin11843;Sin15989;Sin16854;Sin18969;Sin22826;Sin27169;Sin27494;Sin27609;novel.514	18
Biological process	GO:0005996	monosaccharide metabolic process	9/511 1.76%	178/17227 1.03%	0.083709	0.54302	Sin01607;Sin03662;Sin05185;Sin05419;Sin05674;Sin11864;Sin14334;Sin22826;Sin24269	9
Biological process	GO:0019747	regulation of isoprenoid metabolic process	4/511 0.78%	56/17227 0.33%	0.0841923	0.54302	Sin14330;Sin19199;Sin25741;Sin25742	4
Biological process	GO:0046364	monosaccharide biosynthetic process	4/511 0.78%	56/17227 0.33%	0.0841923	0.54302	Sin01607;Sin05674;Sin14334;Sin22826	4
Biological process	GO:0071941	nitrogen cycle metabolic process	4/511 0.78%	56/17227 0.33%	0.0841923	0.54302	Sin00999;Sin05120;Sin11184;Sin20370	4
Biological process	GO:0009765	photosynthesis, light harvesting	3/511 0.59%	35/17227 0.2%	0.0844698	0.54302	Sin10045;Sin27128;Sin27863	3
Biological process	GO:0008202	steroid metabolic process	6/511 1.17%	103/17227 0.6%	0.085909	0.549469	Sin04697;Sin09599;Sin18861;Sin24404;Sin25573;Sin27637	6
Biological process	GO:0009733	response to auxin	20/511 3.91%	485/17227 2.82%	0.0871188	0.554393	Sin02532;Sin02533;Sin02915;Sin05364;Sin06977;Sin07059;Sin07473;Sin07537;Sin09185;Sin09904;Sin11184;Sin13059;Sin16754;Sin18490;Sin19096;Sin20883;Sin25254;Sin25577;Sin27609;Sin27779	20
Biological process	GO:1901615	organic hydroxy compound metabolic process	17/511 3.33%	400/17227 2.32%	0.0884039	0.558467	Sin04697;Sin07059;Sin07943;Sin09185;Sin09599;Sin09935;Sin11230;Sin12160;Sin13630;Sin15378;Sin18861;Sin20842;Sin23434;Sin24404;Sin25573;Sin27637;Sin27897	17
Biological process	GO:0002833	positive regulation of response to biotic stimulus	5/511 0.98%	80/17227 0.46%	0.089012	0.558467	Sin02112;Sin18521;Sin27609;novel.514;novel.706	5
Biological process	GO:0046417	chorismate metabolic process	2/511 0.39%	17/17227 0.1%	0.0890887	0.558467	Sin20842;Sin28103	2
Biological process	GO:0010228	vegetative to reproductive phase transition of meristem	13/511 2.54%	289/17227 1.68%	0.0903562	0.563608	Sin02036;Sin03664;Sin04722;Sin05101;Sin09360;Sin11184;Sin13059;Sin15895;Sin19199;Sin20502;Sin25351;Sin27609;novel.1414	13
Biological process	GO:0046148	pigment biosynthetic process	9/511 1.76%	182/17227 1.06%	0.0929432	0.575805	Sin07013;Sin07017;Sin07059;Sin07188;Sin08351;Sin09185;Sin09525;Sin15828;Sin24386	9
Biological process	GO:0019318	hexose metabolic process	7/511 1.37%	131/17227 0.76%	0.0951878	0.575805	Sin03662;Sin05185;Sin05419;Sin05674;Sin11864;Sin14334;Sin24269	7
Biological process	GO:0071407	cellular response to organic cyclic compound	10/511 1.96%	210/17227 1.22%	0.096093	0.575805	Sin01685;Sin02693;Sin03837;Sin07943;Sin08890;Sin20328;Sin23699;Sin24619;Sin25390;Sin27897	10
Biological process	GO:0010597	green leaf volatile biosynthetic process	3/511 0.59%	37/17227 0.21%	0.0961159	0.575805	Sin05387;Sin16852;Sin28103	3
Biological process	GO:0032101	regulation of response to external stimulus	12/511 2.35%	265/17227 1.54%	0.0972263	0.575805	Sin02112;Sin11843;Sin15213;Sin18393;Sin18521;Sin20554;Sin22666;Sin25358;Sin27609;novel.514;novel.706;novel.904	12
Biological process	GO:1901659	glycosyl compound biosynthetic process	4/511 0.78%	59/17227 0.34%	0.0975397	0.575805	Sin12206;Sin15499;Sin18393;Sin20554	4
Biological process	GO:0016024	CDP-diacylglycerol biosynthetic process	2/511 0.39%	18/17227 0.1%	0.0983256	0.575805	Sin08330;Sin20473	2
Biological process	GO:0016144	S-glycoside biosynthetic process	2/511 0.39%	18/17227 0.1%	0.0983256	0.575805	Sin18393;Sin20554	2
Biological process	GO:0019344	cysteine biosynthetic process	2/511 0.39%	18/17227 0.1%	0.0983256	0.575805	Sin07738;Sin23822	2
Biological process	GO:0019758	glycosinolate biosynthetic process	2/511 0.39%	18/17227 0.1%	0.0983256	0.575805	Sin18393;Sin20554	2
Biological process	GO:0019761	glucosinolate biosynthetic process	2/511 0.39%	18/17227 0.1%	0.0983256	0.575805	Sin18393;Sin20554	2
Biological process	GO:0046341	CDP-diacylglycerol metabolic process	2/511 0.39%	18/17227 0.1%	0.0983256	0.575805	Sin08330;Sin20473	2
Biological process	GO:0050829	defense response to Gram-negative bacterium	2/511 0.39%	18/17227 0.1%	0.0983256	0.575805	Sin15989;Sin16854	2
Biological process	GO:0009110	vitamin biosynthetic process	6/511 1.17%	107/17227 0.62%	0.0987094	0.575805	Sin01607;Sin11866;Sin12160;Sin22826;Sin22933;Sin23434	6
Biological process	GO:0008356	asymmetric cell division	3/511 0.59%	38/17227 0.22%	0.102171	0.590529	Sin05818;Sin11709;Sin21866	3
Biological process	GO:0009070	serine family amino acid biosynthetic process	3/511 0.59%	38/17227 0.22%	0.102171	0.590529	Sin02673;Sin07738;Sin23822	3
Biological process	GO:0031349	positive regulation of defense response	5/511 0.98%	84/17227 0.49%	0.104175	0.596291	Sin02112;Sin18521;Sin27609;novel.514;novel.706	5
Biological process	GO:0046434	organophosphate catabolic process	5/511 0.98%	84/17227 0.49%	0.104175	0.596291	Sin00146;Sin01046;Sin01697;Sin08337;Sin11230	5
Biological process	GO:1902679	negative regulation of RNA biosynthetic process	11/511 2.15%	242/17227 1.4%	0.106883	0.596291	Sin01376;Sin02552;Sin08608;Sin09515;Sin11661;Sin13059;Sin17602;Sin23699;Sin25351;Sin26473;Sin27494	11
Biological process	GO:1903507	negative regulation of nucleic acid-templated transcription	11/511 2.15%	242/17227 1.4%	0.106883	0.596291	Sin01376;Sin02552;Sin08608;Sin09515;Sin11661;Sin13059;Sin17602;Sin23699;Sin25351;Sin26473;Sin27494	11
Biological process	GO:0044036	cell wall macromolecule metabolic process	10/511 1.96%	215/17227 1.25%	0.107764	0.596291	Sin05751;Sin06946;Sin06948;Sin06951;Sin06952;Sin11007;Sin14548;Sin20972;Sin22826;Sin24714	10
Biological process	GO:0006012	galactose metabolic process	2/511 0.39%	19/17227 0.11%	0.107816	0.596291	Sin05419;Sin11864	2
Biological process	GO:0006020	inositol metabolic process	2/511 0.39%	19/17227 0.11%	0.107816	0.596291	Sin09935;Sin23434	2
Biological process	GO:0032103	positive regulation of response to external stimulus	5/511 0.98%	85/17227 0.49%	0.108153	0.596291	Sin02112;Sin18521;Sin27609;novel.514;novel.706	5
Biological process	GO:0019253	reductive pentose-phosphate cycle	3/511 0.59%	39/17227 0.23%	0.108373	0.596291	Sin11041;Sin26422;Sin27626	3
Biological process	GO:0019685	photosynthesis, dark reaction	3/511 0.59%	39/17227 0.23%	0.108373	0.596291	Sin11041;Sin26422;Sin27626	3
Biological process	GO:0043647	inositol phosphate metabolic process	3/511 0.59%	39/17227 0.23%	0.108373	0.596291	Sin11230;Sin13630;Sin23434	3
Biological process	GO:0016036	cellular response to phosphate starvation	4/511 0.78%	62/17227 0.36%	0.111807	0.610843	Sin00899;Sin01697;Sin13868;Sin20933	4
Biological process	GO:0009639	response to red or far red light	11/511 2.15%	245/17227 1.42%	0.113763	0.610843	Sin02036;Sin03664;Sin04722;Sin07161;Sin08608;Sin09360;Sin12373;Sin13059;Sin19199;Sin25435;Sin27609	11
Biological process	GO:0009692	ethylene metabolic process	3/511 0.59%	40/17227 0.23%	0.114718	0.610843	Sin01454;Sin05244;Sin17635	3
Biological process	GO:0009693	ethylene biosynthetic process	3/511 0.59%	40/17227 0.23%	0.114718	0.610843	Sin01454;Sin05244;Sin17635	3
Biological process	GO:0019372	lipoxygenase pathway	3/511 0.59%	40/17227 0.23%	0.114718	0.610843	Sin05387;Sin16852;Sin28103	3
Biological process	GO:0043449	cellular alkene metabolic process	3/511 0.59%	40/17227 0.23%	0.114718	0.610843	Sin01454;Sin05244;Sin17635	3
Biological process	GO:0043450	alkene biosynthetic process	3/511 0.59%	40/17227 0.23%	0.114718	0.610843	Sin01454;Sin05244;Sin17635	3
Biological process	GO:0030091	protein repair	2/511 0.39%	20/17227 0.12%	0.117538	0.610843	Sin04334;Sin27863	2
Biological process	GO:0046185	aldehyde catabolic process	2/511 0.39%	20/17227 0.12%	0.117538	0.610843	Sin10587;Sin10875	2
Biological process	GO:0080163	regulation of protein serine/threonine phosphatase activity	2/511 0.39%	20/17227 0.12%	0.117538	0.610843	Sin16185;Sin22707	2
Biological process	GO:1900376	regulation of secondary metabolite biosynthetic process	2/511 0.39%	20/17227 0.12%	0.117538	0.610843	Sin18393;Sin20554	2
Biological process	GO:0010150	leaf senescence	10/511 1.96%	219/17227 1.27%	0.11766	0.610843	Sin01454;Sin01684;Sin04637;Sin04981;Sin05298;Sin08922;Sin09961;Sin13161;Sin15213;Sin24350	10
Biological process	GO:0006073	cellular glucan metabolic process	12/511 2.35%	276/17227 1.6%	0.120841	0.610843	Sin03662;Sin05751;Sin06946;Sin06948;Sin06951;Sin06952;Sin11007;Sin18791;Sin22826;Sin23850;Sin24714;Sin28036	12
Biological process	GO:0044042	glucan metabolic process	12/511 2.35%	276/17227 1.6%	0.120841	0.610843	Sin03662;Sin05751;Sin06946;Sin06948;Sin06951;Sin06952;Sin11007;Sin18791;Sin22826;Sin23850;Sin24714;Sin28036	12
Biological process	GO:0051253	negative regulation of RNA metabolic process	11/511 2.15%	248/17227 1.44%	0.120891	0.610843	Sin01376;Sin02552;Sin08608;Sin09515;Sin11661;Sin13059;Sin17602;Sin23699;Sin25351;Sin26473;Sin27494	11
Biological process	GO:0002213	defense response to insect	3/511 0.59%	41/17227 0.24%	0.121199	0.610843	Sin22666;Sin25358;Sin27609	3
Biological process	GO:0002238	response to molecule of fungal origin	3/511 0.59%	41/17227 0.24%	0.121199	0.610843	Sin18609;Sin23473;Sin25573	3
Biological process	GO:0010104	regulation of ethylene-activated signaling pathway	3/511 0.59%	41/17227 0.24%	0.121199	0.610843	Sin04070;Sin13840;Sin17480	3
Biological process	GO:0070297	regulation of phosphorelay signal transduction system	3/511 0.59%	41/17227 0.24%	0.121199	0.610843	Sin04070;Sin13840;Sin17480	3
Biological process	GO:1900673	olefin metabolic process	3/511 0.59%	41/17227 0.24%	0.121199	0.610843	Sin01454;Sin05244;Sin17635	3
Biological process	GO:1900674	olefin biosynthetic process	3/511 0.59%	41/17227 0.24%	0.121199	0.610843	Sin01454;Sin05244;Sin17635	3
Biological process	GO:0010565	regulation of cellular ketone metabolic process	6/511 1.17%	114/17227 0.66%	0.123378	0.616963	Sin01607;Sin07943;Sin14330;Sin19199;Sin25741;Sin25742	6
Biological process	GO:0009415	response to water	18/511 3.52%	450/17227 2.61%	0.123393	0.616963	Sin02552;Sin02693;Sin02915;Sin05034;Sin06113;Sin07251;Sin08171;Sin09049;Sin09185;Sin09360;Sin09783;Sin11184;Sin16298;Sin18861;Sin20933;Sin20934;novel.1414;novel.1688	18
Biological process	GO:0016102	diterpenoid biosynthetic process	5/511 0.98%	89/17227 0.52%	0.124789	0.621477	Sin00146;Sin07002;Sin14330;Sin19199;Sin20466	5
Biological process	GO:0000041	transition metal ion transport	4/511 0.78%	65/17227 0.38%	0.12694	0.626623	Sin06658;Sin07629;Sin14337;novel.1085	4
Biological process	GO:0034605	cellular response to heat	4/511 0.78%	65/17227 0.38%	0.12694	0.626623	Sin01002;Sin06113;Sin20723;Sin25335	4
Biological process	GO:0016109	tetraterpenoid biosynthetic process	3/511 0.59%	42/17227 0.24%	0.127811	0.626623	Sin09185;Sin15828;Sin24386	3
Biological process	GO:0016117	carotenoid biosynthetic process	3/511 0.59%	42/17227 0.24%	0.127811	0.626623	Sin09185;Sin15828;Sin24386	3
Biological process	GO:0042546	cell wall biogenesis	13/511 2.54%	308/17227 1.79%	0.129083	0.628987	Sin05751;Sin06946;Sin06948;Sin06951;Sin06952;Sin07540;Sin11007;Sin14548;Sin18791;Sin20933;Sin22826;Sin24714;Sin28036	13
Biological process	GO:0010383	cell wall polysaccharide metabolic process	9/511 1.76%	196/17227 1.14%	0.129731	0.628987	Sin05751;Sin06946;Sin06948;Sin06951;Sin06952;Sin11007;Sin14548;Sin20972;Sin24714	9
Biological process	GO:0001101	response to acid chemical	19/511 3.72%	483/17227 2.8%	0.129791	0.628987	Sin02552;Sin02693;Sin02915;Sin05034;Sin06113;Sin07251;Sin07843;Sin08171;Sin09049;Sin09185;Sin09360;Sin09783;Sin11184;Sin16298;Sin18861;Sin20933;Sin20934;novel.1414;novel.1688	19
Biological process	GO:0050790	regulation of catalytic activity	9/511 1.76%	197/17227 1.14%	0.132618	0.640227	Sin00308;Sin02006;Sin09043;Sin16185;Sin22637;Sin22707;Sin25741;Sin25742;Sin27778	9
Biological process	GO:0016126	sterol biosynthetic process	3/511 0.59%	43/17227 0.25%	0.134549	0.644605	Sin24404;Sin25573;Sin27637	3
Biological process	GO:0035970	peptidyl-threonine dephosphorylation	3/511 0.59%	43/17227 0.25%	0.134549	0.644605	Sin00773;Sin16298;Sin18969	3
Biological process	GO:0006694	steroid biosynthetic process	4/511 0.78%	67/17227 0.39%	0.137479	0.646904	Sin04697;Sin24404;Sin25573;Sin27637	4
Biological process	GO:0010193	response to ozone	2/511 0.39%	22/17227 0.13%	0.137588	0.646904	Sin13546;Sin22826	2
Biological process	GO:0010315	auxin export across the plasma membrane	2/511 0.39%	22/17227 0.13%	0.137588	0.646904	Sin07059;Sin16754	2
Biological process	GO:0045168	cell-cell signaling involved in cell fate commitment	2/511 0.39%	22/17227 0.13%	0.137588	0.646904	Sin04606;Sin06868	2
Biological process	GO:0006690	icosanoid metabolic process	3/511 0.59%	44/17227 0.26%	0.141406	0.646904	Sin05387;Sin16852;Sin28103	3
Biological process	GO:0008285	negative regulation of cell population proliferation	3/511 0.59%	44/17227 0.26%	0.141406	0.646904	Sin17602;Sin19199;Sin26473	3
Biological process	GO:0070988	demethylation	3/511 0.59%	44/17227 0.26%	0.141406	0.646904	Sin07692;Sin19450;Sin27549	3
Biological process	GO:0050801	ion homeostasis	12/511 2.35%	285/17227 1.65%	0.14238	0.646904	Sin01684;Sin02636;Sin02673;Sin02915;Sin07629;Sin09961;Sin13673;Sin14337;Sin17602;Sin26473;novel.1085;novel.1695	12
Biological process	GO:0009132	nucleoside diphosphate metabolic process	5/511 0.98%	93/17227 0.54%	0.142525	0.646904	Sin05185;Sin05674;Sin05687;Sin08337;Sin24269	5
Biological process	GO:0016101	diterpenoid metabolic process	5/511 0.98%	93/17227 0.54%	0.142525	0.646904	Sin00146;Sin07002;Sin14330;Sin19199;Sin20466	5
Biological process	GO:0016114	terpenoid biosynthetic process	11/511 2.15%	257/17227 1.49%	0.143732	0.646904	Sin00146;Sin07002;Sin08226;Sin09185;Sin10095;Sin14330;Sin15828;Sin16075;Sin19199;Sin20466;Sin24386	11
Biological process	GO:0015698	inorganic anion transport	6/511 1.17%	120/17227 0.7%	0.146691	0.646904	Sin01459;Sin01684;Sin04169;Sin11184;Sin13868;Sin14174	6
Biological process	GO:0055076	transition metal ion homeostasis	6/511 1.17%	120/17227 0.7%	0.146691	0.646904	Sin02636;Sin07629;Sin09961;Sin14337;novel.1085;novel.1695	6
Biological process	GO:0034754	cellular hormone metabolic process	5/511 0.98%	94/17227 0.55%	0.147122	0.646904	Sin02333;Sin03705;Sin05265;Sin09783;Sin19277	5
Biological process	GO:1901617	organic hydroxy compound biosynthetic process	10/511 1.96%	230/17227 1.34%	0.147365	0.646904	Sin04697;Sin07059;Sin09185;Sin09935;Sin12160;Sin13630;Sin23434;Sin24404;Sin25573;Sin27637	10
Biological process	GO:0016311	dephosphorylation	9/511 1.76%	202/17227 1.17%	0.147551	0.646904	Sin00132;Sin00773;Sin11230;Sin12028;Sin16185;Sin16298;Sin18969;Sin21969;Sin22707	9
Biological process	GO:0003008	system process	2/511 0.39%	23/17227 0.13%	0.147875	0.646904	Sin07629;Sin24604	2
Biological process	GO:0003013	circulatory system process	2/511 0.39%	23/17227 0.13%	0.147875	0.646904	Sin07629;Sin24604	2
Biological process	GO:0003018	vascular process in circulatory system	2/511 0.39%	23/17227 0.13%	0.147875	0.646904	Sin07629;Sin24604	2
Biological process	GO:0010232	vascular transport	2/511 0.39%	23/17227 0.13%	0.147875	0.646904	Sin07629;Sin24604	2
Biological process	GO:0010233	phloem transport	2/511 0.39%	23/17227 0.13%	0.147875	0.646904	Sin07629;Sin24604	2
Biological process	GO:0006935	chemotaxis	3/511 0.59%	45/17227 0.26%	0.148377	0.646904	Sin01750;Sin13630;Sin25362	3
Biological process	GO:0010183	pollen tube guidance	3/511 0.59%	45/17227 0.26%	0.148377	0.646904	Sin01750;Sin13630;Sin25362	3
Biological process	GO:0042330	taxis	3/511 0.59%	45/17227 0.26%	0.148377	0.646904	Sin01750;Sin13630;Sin25362	3
Biological process	GO:0048598	embryonic morphogenesis	3/511 0.59%	45/17227 0.26%	0.148377	0.646904	Sin17602;Sin24619;Sin26473	3
Biological process	GO:0050918	positive chemotaxis	3/511 0.59%	45/17227 0.26%	0.148377	0.646904	Sin01750;Sin13630;Sin25362	3
Biological process	GO:0090693	plant organ senescence	10/511 1.96%	231/17227 1.34%	0.150242	0.652774	Sin01454;Sin01684;Sin04637;Sin04981;Sin05298;Sin08922;Sin09961;Sin13161;Sin15213;Sin24350	10
Biological process	GO:0045934	negative regulation of nucleobase-containing compound metabolic process	12/511 2.35%	289/17227 1.68%	0.152573	0.660625	Sin01376;Sin02552;Sin08608;Sin09515;Sin11661;Sin13059;Sin17602;Sin23699;Sin25351;Sin25577;Sin26473;Sin27494	12
Biological process	GO:0006721	terpenoid metabolic process	12/511 2.35%	290/17227 1.68%	0.15518	0.666244	Sin00146;Sin07002;Sin08226;Sin09185;Sin10095;Sin14330;Sin15828;Sin16075;Sin18861;Sin19199;Sin20466;Sin24386	12
Biological process	GO:0040011	locomotion	3/511 0.59%	46/17227 0.27%	0.155457	0.666244	Sin01750;Sin13630;Sin25362	3
Biological process	GO:0098661	inorganic anion transmembrane transport	3/511 0.59%	46/17227 0.27%	0.155457	0.666244	Sin01459;Sin01684;Sin11184	3
Biological process	GO:0006094	gluconeogenesis	2/511 0.39%	24/17227 0.14%	0.158312	0.673894	Sin05674;Sin14334	2
Biological process	GO:0015706	nitrate transmembrane transport	2/511 0.39%	24/17227 0.14%	0.158312	0.673894	Sin01684;Sin11184	2
Biological process	GO:0010118	stomatal movement	9/511 1.76%	206/17227 1.2%	0.160077	0.676324	Sin08171;Sin08922;Sin13059;Sin15739;Sin16298;Sin18034;Sin22065;Sin24506;Sin25927	9
Biological process	GO:0006644	phospholipid metabolic process	11/511 2.15%	263/17227 1.53%	0.160135	0.676324	Sin00146;Sin01697;Sin08330;Sin09935;Sin11230;Sin11706;Sin14511;Sin20473;Sin25741;Sin25742;Sin25951	11
Biological process	GO:0009311	oligosaccharide metabolic process	5/511 0.98%	97/17227 0.56%	0.161282	0.676324	Sin05367;Sin10970;Sin11864;Sin12632;Sin20930	5
Biological process	GO:0023051	regulation of signaling	17/511 3.33%	440/17227 2.55%	0.162176	0.676324	Sin02693;Sin04070;Sin04606;Sin07059;Sin07943;Sin08922;Sin11498;Sin12912;Sin13840;Sin16298;Sin16754;Sin17448;Sin17480;Sin18223;Sin24466;Sin25358;Sin26814	17
Biological process	GO:0000097	sulfur amino acid biosynthetic process	3/511 0.59%	47/17227 0.27%	0.16264	0.676324	Sin07738;Sin17855;Sin23822	3
Biological process	GO:0009686	gibberellin biosynthetic process	3/511 0.59%	47/17227 0.27%	0.16264	0.676324	Sin07002;Sin14330;Sin19199	3
Biological process	GO:0009827	plant-type cell wall modification	3/511 0.59%	47/17227 0.27%	0.16264	0.676324	Sin18330;Sin21018;Sin28272	3
Biological process	GO:0009808	lignin metabolic process	5/511 0.98%	98/17227 0.57%	0.166121	0.686964	Sin05601;Sin07540;Sin10347;Sin16852;novel.133	5
Biological process	GO:0010410	hemicellulose metabolic process	7/511 1.37%	152/17227 0.88%	0.166289	0.686964	Sin05751;Sin06946;Sin06948;Sin06951;Sin06952;Sin11007;Sin20972	7
Biological process	GO:0006790	sulfur compound metabolic process	15/511 2.94%	383/17227 2.22%	0.167883	0.690872	Sin01454;Sin02673;Sin04151;Sin06113;Sin06986;Sin07738;Sin12160;Sin17855;Sin18393;Sin18925;Sin20554;Sin20883;Sin23106;Sin23822;Sin28393	15
Biological process	GO:0009414	response to water deprivation	17/511 3.33%	443/17227 2.57%	0.168755	0.690872	Sin02552;Sin02693;Sin02915;Sin05034;Sin06113;Sin07251;Sin08171;Sin09049;Sin09185;Sin09360;Sin09783;Sin11184;Sin16298;Sin18861;Sin20934;novel.1414;novel.1688	17
Biological process	GO:0006534	cysteine metabolic process	2/511 0.39%	25/17227 0.15%	0.16888	0.690872	Sin07738;Sin23822	2
Biological process	GO:0009743	response to carbohydrate	8/511 1.57%	181/17227 1.05%	0.170641	0.695818	Sin01607;Sin02858;Sin05185;Sin07943;Sin13630;Sin14329;Sin17448;Sin26814	8
Biological process	GO:0010646	regulation of cell communication	17/511 3.33%	445/17227 2.58%	0.173217	0.704044	Sin02693;Sin04070;Sin04606;Sin07059;Sin07943;Sin08922;Sin11498;Sin12912;Sin13840;Sin16298;Sin16754;Sin17448;Sin17480;Sin18223;Sin24466;Sin25358;Sin26814	17
Biological process	GO:0045892	negative regulation of DNA-templated transcription	10/511 1.96%	239/17227 1.39%	0.174253	0.705976	Sin01376;Sin02552;Sin08608;Sin09515;Sin11661;Sin13059;Sin17602;Sin23699;Sin26473;Sin27494	10
Biological process	GO:0019220	regulation of phosphate metabolic process	6/511 1.17%	127/17227 0.74%	0.17619	0.706627	Sin16185;Sin22637;Sin22707;Sin25741;Sin25742;Sin27778	6
Biological process	GO:0009685	gibberellin metabolic process	3/511 0.59%	49/17227 0.28%	0.177292	0.706627	Sin07002;Sin14330;Sin19199	3
Biological process	GO:0016042	lipid catabolic process	11/511 2.15%	269/17227 1.56%	0.177432	0.706627	Sin00146;Sin01697;Sin07978;Sin09185;Sin09599;Sin09785;Sin14330;Sin14616;Sin14824;Sin18861;Sin24638	11
Biological process	GO:0006826	iron ion transport	2/511 0.39%	26/17227 0.15%	0.179562	0.706627	Sin07629;Sin14337	2
Biological process	GO:0009593	detection of chemical stimulus	2/511 0.39%	26/17227 0.15%	0.179562	0.706627	Sin05473;Sin28169	2
Biological process	GO:0019319	hexose biosynthetic process	2/511 0.39%	26/17227 0.15%	0.179562	0.706627	Sin05674;Sin14334	2
Biological process	GO:1901292	nucleoside phosphate catabolic process	2/511 0.39%	26/17227 0.15%	0.179562	0.706627	Sin01046;Sin08337	2
Biological process	GO:2000067	regulation of root morphogenesis	2/511 0.39%	26/17227 0.15%	0.179562	0.706627	Sin17602;Sin26473	2
Biological process	GO:0051174	regulation of phosphorus metabolic process	6/511 1.17%	128/17227 0.74%	0.18059	0.706627	Sin16185;Sin22637;Sin22707;Sin25741;Sin25742;Sin27778	6
Biological process	GO:0051606	detection of stimulus	5/511 0.98%	101/17227 0.59%	0.180972	0.706627	Sin05298;Sin05473;Sin07161;Sin13059;Sin28169	5
Biological process	GO:0006096	glycolytic process	4/511 0.78%	75/17227 0.44%	0.182826	0.706627	Sin05185;Sin05674;Sin05687;Sin24269	4
Biological process	GO:0006757	ATP generation from ADP	4/511 0.78%	75/17227 0.44%	0.182826	0.706627	Sin05185;Sin05674;Sin05687;Sin24269	4
Biological process	GO:0009135	purine nucleoside diphosphate metabolic process	4/511 0.78%	75/17227 0.44%	0.182826	0.706627	Sin05185;Sin05674;Sin05687;Sin24269	4
Biological process	GO:0009179	purine ribonucleoside diphosphate metabolic process	4/511 0.78%	75/17227 0.44%	0.182826	0.706627	Sin05185;Sin05674;Sin05687;Sin24269	4
Biological process	GO:0046031	ADP metabolic process	4/511 0.78%	75/17227 0.44%	0.182826	0.706627	Sin05185;Sin05674;Sin05687;Sin24269	4
Biological process	GO:1901136	carbohydrate derivative catabolic process	3/511 0.59%	50/17227 0.29%	0.184751	0.711884	Sin01046;Sin04254;Sin23106	3
Biological process	GO:0009856	pollination	11/511 2.15%	272/17227 1.58%	0.186401	0.712429	Sin01454;Sin01750;Sin09185;Sin10853;Sin11833;Sin12904;Sin13005;Sin13630;Sin23199;Sin25362;Sin25951	11
Biological process	GO:0044706	multi-multicellular organism process	11/511 2.15%	272/17227 1.58%	0.186401	0.712429	Sin01454;Sin01750;Sin09185;Sin10853;Sin11833;Sin12904;Sin13005;Sin13630;Sin23199;Sin25362;Sin25951	11
Biological process	GO:0042440	pigment metabolic process	9/511 1.76%	214/17227 1.24%	0.186588	0.712429	Sin07013;Sin07017;Sin07059;Sin07188;Sin08351;Sin09185;Sin09525;Sin15828;Sin24386	9
Biological process	GO:0010105	negative regulation of ethylene-activated signaling pathway	2/511 0.39%	27/17227 0.16%	0.190344	0.718063	Sin04070;Sin17480	2
Biological process	GO:0015749	monosaccharide transmembrane transport	2/511 0.39%	27/17227 0.16%	0.190344	0.718063	Sin02858;Sin12990	2
Biological process	GO:0055081	anion homeostasis	2/511 0.39%	27/17227 0.16%	0.190344	0.718063	Sin02673;Sin02915	2
Biological process	GO:0070298	negative regulation of phosphorelay signal transduction system	2/511 0.39%	27/17227 0.16%	0.190344	0.718063	Sin04070;Sin17480	2
Biological process	GO:0048544	recognition of pollen	5/511 0.98%	103/17227 0.6%	0.191138	0.718907	Sin07817;Sin07820;Sin07823;Sin07824;Sin23776	5
Biological process	GO:0009225	nucleotide-sugar metabolic process	3/511 0.59%	51/17227 0.3%	0.19229	0.718949	Sin07059;Sin22826;Sin28036	3
Biological process	GO:0009749	response to glucose	3/511 0.59%	51/17227 0.3%	0.19229	0.718949	Sin13630;Sin14329;Sin26814	3
Biological process	GO:0048878	chemical homeostasis	16/511 3.13%	424/17227 2.46%	0.194696	0.724251	Sin00999;Sin01684;Sin02636;Sin02673;Sin02915;Sin04697;Sin05185;Sin07629;Sin09961;Sin13673;Sin14337;Sin16754;Sin17602;Sin26473;novel.1085;novel.1695	16
Biological process	GO:0009185	ribonucleoside diphosphate metabolic process	4/511 0.78%	77/17227 0.45%	0.194858	0.724251	Sin05185;Sin05674;Sin05687;Sin24269	4
Biological process	GO:0048573	photoperiodism, flowering	8/511 1.57%	188/17227 1.09%	0.196328	0.724482	Sin03664;Sin05101;Sin09360;Sin11184;Sin13059;Sin20502;Sin25351;Sin27609	8
Biological process	GO:0006357	regulation of transcription by RNA polymerase II	17/511 3.33%	455/17227 2.64%	0.196423	0.724482	Sin01002;Sin05101;Sin07692;Sin09729;Sin10853;Sin13059;Sin17087;Sin19199;Sin19450;Sin20502;Sin20723;Sin21866;Sin22065;Sin23699;Sin27234;Sin27494;Sin27549	17
Biological process	GO:0065009	regulation of molecular function	10/511 1.96%	246/17227 1.43%	0.196645	0.724482	Sin00308;Sin02006;Sin09043;Sin16185;Sin16298;Sin22637;Sin22707;Sin25741;Sin25742;Sin27778	10
Biological process	GO:0009141	nucleoside triphosphate metabolic process	6/511 1.17%	132/17227 0.77%	0.198617	0.729614	Sin01046;Sin05185;Sin05674;Sin05687;Sin08825;Sin24269	6
Biological process	GO:0010286	heat acclimation	3/511 0.59%	52/17227 0.3%	0.199906	0.732212	Sin06113;Sin20933;Sin22706	3
Biological process	GO:0019853	L-ascorbic acid biosynthetic process	2/511 0.39%	28/17227 0.16%	0.201208	0.732724	Sin01607;Sin22826	2
Biological process	GO:0034219	carbohydrate transmembrane transport	2/511 0.39%	28/17227 0.16%	0.201208	0.732724	Sin02858;Sin12990	2
Biological process	GO:0009664	plant-type cell wall organization	8/511 1.57%	190/17227 1.1%	0.203947	0.74008	Sin07173;Sin11770;Sin14548;Sin14624;Sin18330;Sin21018;Sin24714;Sin28272	8
Biological process	GO:0002831	regulation of response to biotic stimulus	10/511 1.96%	249/17227 1.45%	0.206609	0.74008	Sin02112;Sin11843;Sin15213;Sin18521;Sin22666;Sin25358;Sin27609;novel.514;novel.706;novel.904	10
Biological process	GO:0008037	cell recognition	5/511 0.98%	106/17227 0.62%	0.206752	0.74008	Sin07817;Sin07820;Sin07823;Sin07824;Sin23776	5
Biological process	GO:0030244	cellulose biosynthetic process	5/511 0.98%	106/17227 0.62%	0.206752	0.74008	Sin18791;Sin22826;Sin23850;Sin24714;Sin28036	5
Biological process	GO:0046165	alcohol biosynthetic process	5/511 0.98%	106/17227 0.62%	0.206752	0.74008	Sin09185;Sin09935;Sin12160;Sin13630;Sin23434	5
Biological process	GO:0120254	olefinic compound metabolic process	5/511 0.98%	106/17227 0.62%	0.206752	0.74008	Sin01454;Sin05244;Sin09185;Sin17635;Sin18861	5
Biological process	GO:0009069	serine family amino acid metabolic process	3/511 0.59%	53/17227 0.31%	0.207591	0.740977	Sin02673;Sin07738;Sin23822	3
Biological process	GO:0009395	phospholipid catabolic process	2/511 0.39%	29/17227 0.17%	0.212142	0.744564	Sin00146;Sin01697	2
Biological process	GO:0009404	toxin metabolic process	2/511 0.39%	29/17227 0.17%	0.212142	0.744564	Sin01454;Sin06113	2
Biological process	GO:0016138	glycoside biosynthetic process	2/511 0.39%	29/17227 0.17%	0.212142	0.744564	Sin12206;Sin15499	2
Biological process	GO:0043666	regulation of phosphoprotein phosphatase activity	2/511 0.39%	29/17227 0.17%	0.212142	0.744564	Sin16185;Sin22707	2
Biological process	GO:0046274	lignin catabolic process	2/511 0.39%	29/17227 0.17%	0.212142	0.744564	Sin10347;novel.133	2
Biological process	GO:0055075	potassium ion homeostasis	2/511 0.39%	29/17227 0.17%	0.212142	0.744564	Sin01684;Sin13673	2
Biological process	GO:0046890	regulation of lipid biosynthetic process	4/511 0.78%	80/17227 0.46%	0.213343	0.744634	Sin14330;Sin19199;Sin25741;Sin25742	4
Biological process	GO:0051338	regulation of transferase activity	4/511 0.78%	80/17227 0.46%	0.213343	0.744634	Sin22637;Sin25741;Sin25742;Sin27778	4
Biological process	GO:0006817	phosphate ion transport	3/511 0.59%	54/17227 0.31%	0.215342	0.748332	Sin01459;Sin13868;Sin14174	3
Biological process	GO:0008654	phospholipid biosynthetic process	8/511 1.57%	193/17227 1.12%	0.215591	0.748332	Sin08330;Sin09935;Sin11706;Sin14511;Sin20473;Sin25741;Sin25742;Sin25951	8
Biological process	GO:0006631	fatty acid metabolic process	12/511 2.35%	312/17227 1.81%	0.217997	0.753813	Sin04125;Sin05387;Sin14511;Sin14688;Sin16700;Sin16852;Sin17028;Sin20370;Sin22933;Sin25437;Sin27609;Sin28103	12
Biological process	GO:0042592	homeostatic process	17/511 3.33%	465/17227 2.7%	0.22104	0.753813	Sin00999;Sin01684;Sin02636;Sin02673;Sin02915;Sin04697;Sin05185;Sin07629;Sin09961;Sin12342;Sin13673;Sin14337;Sin16754;Sin17602;Sin26473;novel.1085;novel.1695	17
Biological process	GO:0009240	isopentenyl diphosphate biosynthetic process	2/511 0.39%	30/17227 0.17%	0.223131	0.753813	Sin25741;Sin25742	2
Biological process	GO:0018198	peptidyl-cysteine modification	2/511 0.39%	30/17227 0.17%	0.223131	0.753813	Sin05473;Sin28169	2
Biological process	GO:0030198	extracellular matrix organization	2/511 0.39%	30/17227 0.17%	0.223131	0.753813	Sin23359;Sin24714	2
Biological process	GO:0043062	extracellular structure organization	2/511 0.39%	30/17227 0.17%	0.223131	0.753813	Sin23359;Sin24714	2
Biological process	GO:0046271	phenylpropanoid catabolic process	2/511 0.39%	30/17227 0.17%	0.223131	0.753813	Sin10347;novel.133	2
Biological process	GO:0046490	isopentenyl diphosphate metabolic process	2/511 0.39%	30/17227 0.17%	0.223131	0.753813	Sin25741;Sin25742	2
Biological process	GO:1900056	negative regulation of leaf senescence	2/511 0.39%	30/17227 0.17%	0.223131	0.753813	Sin15213;Sin24350	2
Biological process	GO:0044092	negative regulation of molecular function	3/511 0.59%	55/17227 0.32%	0.223153	0.753813	Sin00308;Sin02006;Sin16298	3
Biological process	GO:0009966	regulation of signal transduction	16/511 3.13%	437/17227 2.54%	0.228004	0.766716	Sin02693;Sin04070;Sin07059;Sin07943;Sin08922;Sin11498;Sin12912;Sin13840;Sin16298;Sin16754;Sin17448;Sin17480;Sin18223;Sin24466;Sin25358;Sin26814	16
Biological process	GO:2000028	regulation of photoperiodism, flowering	5/511 0.98%	110/17227 0.64%	0.228189	0.766716	Sin05101;Sin09360;Sin13059;Sin20502;Sin25351	5
Biological process	GO:0051651	maintenance of location in cell	2/511 0.39%	31/17227 0.18%	0.234162	0.78261	Sin02636;novel.1695	2
Biological process	GO:1902532	negative regulation of intracellular signal transduction	2/511 0.39%	31/17227 0.18%	0.234162	0.78261	Sin04070;Sin17480	2
Biological process	GO:0006165	nucleoside diphosphate phosphorylation	4/511 0.78%	84/17227 0.49%	0.238696	0.792255	Sin05185;Sin05674;Sin05687;Sin24269	4
Biological process	GO:0006767	water-soluble vitamin metabolic process	4/511 0.78%	84/17227 0.49%	0.238696	0.792255	Sin01607;Sin02673;Sin12160;Sin22826	4
Biological process	GO:1901699	cellular response to nitrogen compound	3/511 0.59%	57/17227 0.33%	0.238934	0.792255	Sin05244;Sin17635;Sin27864	3
Biological process	GO:0009144	purine nucleoside triphosphate metabolic process	5/511 0.98%	113/17227 0.66%	0.244674	0.795749	Sin01046;Sin05185;Sin05674;Sin05687;Sin24269	5
Biological process	GO:0009408	response to heat	10/511 1.96%	260/17227 1.51%	0.244842	0.795749	Sin01002;Sin02693;Sin06113;Sin14337;Sin20723;Sin20933;Sin22706;Sin22826;Sin25335;Sin27443	10
Biological process	GO:0019751	polyol metabolic process	4/511 0.78%	85/17227 0.49%	0.245142	0.795749	Sin09935;Sin11230;Sin13630;Sin23434	4
Biological process	GO:0010921	regulation of phosphatase activity	2/511 0.39%	32/17227 0.19%	0.245224	0.795749	Sin16185;Sin22707	2
Biological process	GO:0019852	L-ascorbic acid metabolic process	2/511 0.39%	32/17227 0.19%	0.245224	0.795749	Sin01607;Sin22826	2
Biological process	GO:0009968	negative regulation of signal transduction	6/511 1.17%	142/17227 0.82%	0.246306	0.795749	Sin04070;Sin12912;Sin16298;Sin17448;Sin17480;Sin26814	6
Biological process	GO:0098656	anion transmembrane transport	5/511 0.98%	114/17227 0.66%	0.250238	0.795749	Sin01459;Sin01684;Sin11184;Sin16298;Sin27228	5
Biological process	GO:0006869	lipid transport	6/511 1.17%	143/17227 0.83%	0.251251	0.795749	Sin04981;Sin08890;Sin18521;Sin20328;Sin20746;Sin25390	6
Biological process	GO:0046939	nucleotide phosphorylation	4/511 0.78%	86/17227 0.5%	0.251627	0.795749	Sin05185;Sin05674;Sin05687;Sin24269	4
Biological process	GO:0016108	tetraterpenoid metabolic process	3/511 0.59%	59/17227 0.34%	0.254896	0.795749	Sin09185;Sin15828;Sin24386	3
Biological process	GO:0016116	carotenoid metabolic process	3/511 0.59%	59/17227 0.34%	0.254896	0.795749	Sin09185;Sin15828;Sin24386	3
Biological process	GO:0016143	S-glycoside metabolic process	3/511 0.59%	59/17227 0.34%	0.254896	0.795749	Sin18393;Sin20554;Sin23106	3
Biological process	GO:0019757	glycosinolate metabolic process	3/511 0.59%	59/17227 0.34%	0.254896	0.795749	Sin18393;Sin20554;Sin23106	3
Biological process	GO:0019760	glucosinolate metabolic process	3/511 0.59%	59/17227 0.34%	0.254896	0.795749	Sin18393;Sin20554;Sin23106	3
Biological process	GO:1901616	organic hydroxy compound catabolic process	3/511 0.59%	59/17227 0.34%	0.254896	0.795749	Sin09599;Sin11230;Sin18861	3
Biological process	GO:0009648	photoperiodism	8/511 1.57%	203/17227 1.18%	0.256091	0.795749	Sin03664;Sin05101;Sin09360;Sin11184;Sin13059;Sin20502;Sin25351;Sin27609	8
Biological process	GO:0010648	negative regulation of cell communication	6/511 1.17%	144/17227 0.84%	0.256224	0.795749	Sin04070;Sin12912;Sin16298;Sin17448;Sin17480;Sin26814	6
Biological process	GO:0023057	negative regulation of signaling	6/511 1.17%	144/17227 0.84%	0.256224	0.795749	Sin04070;Sin12912;Sin16298;Sin17448;Sin17480;Sin26814	6
Biological process	GO:0000038	very long-chain fatty acid metabolic process	2/511 0.39%	33/17227 0.19%	0.256304	0.795749	Sin14511;Sin25437	2
Biological process	GO:0048508	embryonic meristem development	2/511 0.39%	33/17227 0.19%	0.256304	0.795749	Sin07473;Sin10800	2
Biological process	GO:0051567	histone H3-K9 methylation	2/511 0.39%	33/17227 0.19%	0.256304	0.795749	Sin07692;Sin19450	2
Biological process	GO:0009846	pollen germination	4/511 0.78%	87/17227 0.51%	0.258148	0.795749	Sin11833;Sin12904;Sin13005;Sin23199	4
Biological process	GO:0009750	response to fructose	1/511 0.2%	10/17227 0.06%	0.260067	0.795749	Sin02858	1
Biological process	GO:0010452	histone H3-K36 methylation	1/511 0.2%	10/17227 0.06%	0.260067	0.795749	Sin25351	1
Biological process	GO:0010483	pollen tube reception	1/511 0.2%	10/17227 0.06%	0.260067	0.795749	Sin25951	1
Biological process	GO:0036473	cell death in response to oxidative stress	1/511 0.2%	10/17227 0.06%	0.260067	0.795749	Sin05298	1
Biological process	GO:0070413	trehalose metabolism in response to stress	1/511 0.2%	10/17227 0.06%	0.260067	0.795749	Sin10970	1
Biological process	GO:0097468	programmed cell death in response to reactive oxygen species	1/511 0.2%	10/17227 0.06%	0.260067	0.795749	Sin05298	1
Biological process	GO:1901658	glycosyl compound catabolic process	1/511 0.2%	10/17227 0.06%	0.260067	0.795749	Sin23106	1
Biological process	GO:1901944	miltiradiene metabolic process	1/511 0.2%	10/17227 0.06%	0.260067	0.795749	Sin16075	1
Biological process	GO:1901946	miltiradiene biosynthetic process	1/511 0.2%	10/17227 0.06%	0.260067	0.795749	Sin16075	1
Biological process	GO:0055065	metal ion homeostasis	8/511 1.57%	204/17227 1.18%	0.260269	0.795749	Sin01684;Sin02636;Sin07629;Sin09961;Sin13673;Sin14337;novel.1085;novel.1695	8
Biological process	GO:0006875	cellular metal ion homeostasis	5/511 0.98%	116/17227 0.67%	0.26146	0.795749	Sin02636;Sin07629;Sin13673;novel.1085;novel.1695	5
Biological process	GO:0051274	beta-glucan biosynthetic process	5/511 0.98%	116/17227 0.67%	0.26146	0.795749	Sin18791;Sin22826;Sin23850;Sin24714;Sin28036	5
Biological process	GO:0044242	cellular lipid catabolic process	5/511 0.98%	117/17227 0.68%	0.267115	0.806015	Sin00146;Sin01697;Sin09185;Sin14330;Sin18861	5
Biological process	GO:0006730	one-carbon metabolic process	2/511 0.39%	34/17227 0.2%	0.267392	0.806015	Sin02673;Sin25971	2
Biological process	GO:0009649	entrainment of circadian clock	2/511 0.39%	34/17227 0.2%	0.267392	0.806015	Sin02618;Sin13059	2
Biological process	GO:0010043	response to zinc ion	2/511 0.39%	34/17227 0.2%	0.267392	0.806015	Sin05601;Sin09360	2
Biological process	GO:0009825	multidimensional cell growth	3/511 0.59%	61/17227 0.35%	0.271001	0.809466	Sin21018;Sin24714;Sin28272	3
Biological process	GO:0034599	cellular response to oxidative stress	3/511 0.59%	61/17227 0.35%	0.271001	0.809466	Sin05298;Sin09961;Sin26043	3
Biological process	GO:0019216	regulation of lipid metabolic process	4/511 0.78%	89/17227 0.52%	0.271285	0.809466	Sin14330;Sin19199;Sin25741;Sin25742	4
Biological process	GO:0009411	response to UV	5/511 0.98%	118/17227 0.68%	0.272797	0.809466	Sin02693;Sin07540;Sin09729;Sin13546;Sin27128	5
Biological process	GO:0035304	regulation of protein dephosphorylation	2/511 0.39%	35/17227 0.2%	0.278479	0.809466	Sin16185;Sin22707	2
Biological process	GO:0000096	sulfur amino acid metabolic process	3/511 0.59%	62/17227 0.36%	0.279095	0.809466	Sin07738;Sin17855;Sin23822	3
Biological process	GO:0009696	salicylic acid metabolic process	3/511 0.59%	62/17227 0.36%	0.279095	0.809466	Sin07943;Sin15378;Sin27897	3
Biological process	GO:0009853	photorespiration	3/511 0.59%	62/17227 0.36%	0.279095	0.809466	Sin11041;Sin26422;Sin27626	3
Biological process	GO:0044264	cellular polysaccharide metabolic process	14/511 2.74%	393/17227 2.28%	0.279145	0.809466	Sin03662;Sin05751;Sin06946;Sin06948;Sin06951;Sin06952;Sin11007;Sin14548;Sin18791;Sin20972;Sin22826;Sin23850;Sin24714;Sin28036	14
Biological process	GO:0006949	syncytium formation	1/511 0.2%	11/17227 0.06%	0.282028	0.809466	Sin11770	1
Biological process	GO:0008655	pyrimidine-containing compound salvage	1/511 0.2%	11/17227 0.06%	0.282028	0.809466	Sin08825	1
Biological process	GO:0010336	gibberellic acid homeostasis	1/511 0.2%	11/17227 0.06%	0.282028	0.809466	Sin00999	1
Biological process	GO:0030388	fructose 1,6-bisphosphate metabolic process	1/511 0.2%	11/17227 0.06%	0.282028	0.809466	Sin05674	1
Biological process	GO:0046471	phosphatidylglycerol metabolic process	1/511 0.2%	11/17227 0.06%	0.282028	0.809466	Sin08330	1
Biological process	GO:0051761	sesquiterpene metabolic process	1/511 0.2%	11/17227 0.06%	0.282028	0.809466	Sin00146	1
Biological process	GO:0051762	sesquiterpene biosynthetic process	1/511 0.2%	11/17227 0.06%	0.282028	0.809466	Sin00146	1
Biological process	GO:0071326	cellular response to monosaccharide stimulus	1/511 0.2%	11/17227 0.06%	0.282028	0.809466	Sin05185	1
Biological process	GO:0071331	cellular response to hexose stimulus	1/511 0.2%	11/17227 0.06%	0.282028	0.809466	Sin05185	1
Biological process	GO:1901810	beta-carotene metabolic process	1/511 0.2%	11/17227 0.06%	0.282028	0.809466	Sin09185	1
Biological process	GO:1902882	regulation of response to oxidative stress	1/511 0.2%	11/17227 0.06%	0.282028	0.809466	Sin09961	1
Biological process	GO:2000038	regulation of stomatal complex development	1/511 0.2%	11/17227 0.06%	0.282028	0.809466	Sin08922	1
Biological process	GO:0009199	ribonucleoside triphosphate metabolic process	5/511 0.98%	120/17227 0.7%	0.284235	0.810045	Sin05185;Sin05674;Sin05687;Sin08825;Sin24269	5
Biological process	GO:0043648	dicarboxylic acid metabolic process	4/511 0.78%	91/17227 0.53%	0.284535	0.810045	Sin02673;Sin17527;Sin20842;Sin28103	4
Biological process	GO:0022603	regulation of anatomical structure morphogenesis	7/511 1.37%	180/17227 1.04%	0.286789	0.810045	Sin01750;Sin07692;Sin10853;Sin14337;Sin17602;Sin19450;Sin26473	7
Biological process	GO:0001906	cell killing	2/511 0.39%	36/17227 0.21%	0.289553	0.810045	novel.767;novel.768	2
Biological process	GO:0031640	killing of cells of another organism	2/511 0.39%	36/17227 0.21%	0.289553	0.810045	novel.767;novel.768	2
Biological process	GO:0042762	regulation of sulfur metabolic process	2/511 0.39%	36/17227 0.21%	0.289553	0.810045	Sin18393;Sin20554	2
Biological process	GO:0043086	negative regulation of catalytic activity	2/511 0.39%	36/17227 0.21%	0.289553	0.810045	Sin00308;Sin02006	2
Biological process	GO:0061647	histone H3-K9 modification	2/511 0.39%	36/17227 0.21%	0.289553	0.810045	Sin07692;Sin19450	2
Biological process	GO:1901336	lactone biosynthetic process	2/511 0.39%	36/17227 0.21%	0.289553	0.810045	Sin01607;Sin22826	2
Biological process	GO:1902025	nitrate import	2/511 0.39%	36/17227 0.21%	0.289553	0.810045	Sin01684;Sin11184	2
Biological process	GO:0010558	negative regulation of macromolecule biosynthetic process	12/511 2.35%	334/17227 1.94%	0.289601	0.810045	Sin01376;Sin02552;Sin08608;Sin09515;Sin11661;Sin13059;Sin17602;Sin23699;Sin23850;Sin25351;Sin26473;Sin27494	12
Biological process	GO:0090351	seedling development	9/511 1.76%	242/17227 1.4%	0.291953	0.810045	Sin01740;Sin03664;Sin11230;Sin12282;Sin16486;Sin18330;Sin20746;Sin24376;novel.1414	9
Biological process	GO:0006749	glutathione metabolic process	3/511 0.59%	64/17227 0.37%	0.295347	0.810045	Sin06986;Sin18925;Sin20883	3
Biological process	GO:0009561	megagametogenesis	4/511 0.78%	93/17227 0.54%	0.297878	0.810045	Sin00073;Sin02366;Sin18520;Sin20745	4
Biological process	GO:2000026	regulation of multicellular organismal development	16/511 3.13%	462/17227 2.68%	0.298036	0.810045	Sin04465;Sin05818;Sin08608;Sin08922;Sin09729;Sin09904;Sin11661;Sin12282;Sin13059;Sin14174;Sin22534;Sin24376;Sin25351;Sin25435;Sin27494;novel.1414	16
Biological process	GO:0080092	regulation of pollen tube growth	2/511 0.39%	37/17227 0.21%	0.300607	0.810045	Sin01750;Sin10853	2
Biological process	GO:0006782	protoporphyrinogen IX biosynthetic process	1/511 0.2%	12/17227 0.07%	0.303339	0.810045	Sin08351	1
Biological process	GO:0008272	sulfate transport	1/511 0.2%	12/17227 0.07%	0.303339	0.810045	Sin04169	1
Biological process	GO:0009228	thiamine biosynthetic process	1/511 0.2%	12/17227 0.07%	0.303339	0.810045	Sin12160	1
Biological process	GO:0009410	response to xenobiotic stimulus	1/511 0.2%	12/17227 0.07%	0.303339	0.810045	Sin06734	1
Biological process	GO:0009609	response to symbiotic bacterium	1/511 0.2%	12/17227 0.07%	0.303339	0.810045	Sin19904	1
Biological process	GO:0030007	cellular potassium ion homeostasis	1/511 0.2%	12/17227 0.07%	0.303339	0.810045	Sin13673	1
Biological process	GO:0030574	collagen catabolic process	1/511 0.2%	12/17227 0.07%	0.303339	0.810045	Sin23359	1
Biological process	GO:0031099	regeneration	1/511 0.2%	12/17227 0.07%	0.303339	0.810045	Sin26814	1
Biological process	GO:0034644	cellular response to UV	1/511 0.2%	12/17227 0.07%	0.303339	0.810045	Sin27128	1
Biological process	GO:0046501	protoporphyrinogen IX metabolic process	1/511 0.2%	12/17227 0.07%	0.303339	0.810045	Sin08351	1
Biological process	GO:0051643	endoplasmic reticulum localization	1/511 0.2%	12/17227 0.07%	0.303339	0.810045	Sin07835	1
Biological process	GO:0061817	endoplasmic reticulum-plasma membrane tethering	1/511 0.2%	12/17227 0.07%	0.303339	0.810045	Sin07835	1
Biological process	GO:0070370	cellular heat acclimation	1/511 0.2%	12/17227 0.07%	0.303339	0.810045	Sin06113	1
Biological process	GO:0071423	malate transmembrane transport	1/511 0.2%	12/17227 0.07%	0.303339	0.810045	Sin27228	1
Biological process	GO:0110126	phloem loading	1/511 0.2%	12/17227 0.07%	0.303339	0.810045	Sin24604	1
Biological process	GO:0010374	stomatal complex development	3/511 0.59%	65/17227 0.38%	0.303496	0.810045	Sin08922;Sin20242;Sin27549	3
Biological process	GO:0055080	cation homeostasis	9/511 1.76%	245/17227 1.42%	0.304117	0.810045	Sin01684;Sin02636;Sin02915;Sin07629;Sin09961;Sin13673;Sin14337;novel.1085;novel.1695	9
Biological process	GO:0042127	regulation of cell population proliferation	4/511 0.78%	95/17227 0.55%	0.311295	0.810045	Sin07059;Sin17602;Sin19199;Sin26473	4
Biological process	GO:0002764	immune response-regulating signaling pathway	2/511 0.39%	38/17227 0.22%	0.311631	0.810045	Sin02112;Sin18521	2
Biological process	GO:0005985	sucrose metabolic process	2/511 0.39%	38/17227 0.22%	0.311631	0.810045	Sin05367;Sin20930	2
Biological process	GO:0006879	cellular iron ion homeostasis	2/511 0.39%	38/17227 0.22%	0.311631	0.810045	Sin02636;novel.1695	2
Biological process	GO:0046916	cellular transition metal ion homeostasis	3/511 0.59%	66/17227 0.38%	0.311654	0.810045	Sin02636;novel.1085;novel.1695	3
Biological process	GO:0006633	fatty acid biosynthetic process	7/511 1.37%	186/17227 1.08%	0.315068	0.810045	Sin04125;Sin14688;Sin16700;Sin17028;Sin20370;Sin25437;Sin27609	7
Biological process	GO:1901657	glycosyl compound metabolic process	5/511 0.98%	126/17227 0.73%	0.319034	0.810045	Sin12206;Sin15499;Sin18393;Sin20554;Sin23106	5
Biological process	GO:0005984	disaccharide metabolic process	3/511 0.59%	67/17227 0.39%	0.319819	0.810045	Sin05367;Sin10970;Sin20930	3
Biological process	GO:0007267	cell-cell signaling	2/511 0.39%	39/17227 0.23%	0.322618	0.810045	Sin04606;Sin06868	2
Biological process	GO:0009226	nucleotide-sugar biosynthetic process	2/511 0.39%	39/17227 0.23%	0.322618	0.810045	Sin07059;Sin22826	2
Biological process	GO:0016137	glycoside metabolic process	2/511 0.39%	39/17227 0.23%	0.322618	0.810045	Sin12206;Sin15499	2
Biological process	GO:0035303	regulation of dephosphorylation	2/511 0.39%	39/17227 0.23%	0.322618	0.810045	Sin16185;Sin22707	2
Biological process	GO:1901661	quinone metabolic process	2/511 0.39%	39/17227 0.23%	0.322618	0.810045	Sin11866;Sin22933	2
Biological process	GO:1901663	quinone biosynthetic process	2/511 0.39%	39/17227 0.23%	0.322618	0.810045	Sin11866;Sin22933	2
Biological process	GO:0006772	thiamine metabolic process	1/511 0.2%	13/17227 0.08%	0.324018	0.810045	Sin12160	1
Biological process	GO:0006863	purine nucleobase transport	1/511 0.2%	13/17227 0.08%	0.324018	0.810045	Sin24518	1
Biological process	GO:0009438	methylglyoxal metabolic process	1/511 0.2%	13/17227 0.08%	0.324018	0.810045	Sin02693	1
Biological process	GO:0010072	primary shoot apical meristem specification	1/511 0.2%	13/17227 0.08%	0.324018	0.810045	Sin07473	1
Biological process	GO:0010359	regulation of anion channel activity	1/511 0.2%	13/17227 0.08%	0.324018	0.810045	Sin16298	1
Biological process	GO:0015908	fatty acid transport	1/511 0.2%	13/17227 0.08%	0.324018	0.810045	Sin20746	1
Biological process	GO:0019048	modulation by virus of host process	1/511 0.2%	13/17227 0.08%	0.324018	0.810045	Sin16880	1
Biological process	GO:0031086	nuclear-transcribed mRNA catabolic process, deadenylation-independent decay	1/511 0.2%	13/17227 0.08%	0.324018	0.810045	Sin07473	1
Biological process	GO:0031087	deadenylation-independent decapping of nuclear-transcribed mRNA	1/511 0.2%	13/17227 0.08%	0.324018	0.810045	Sin07473	1
Biological process	GO:0032963	collagen metabolic process	1/511 0.2%	13/17227 0.08%	0.324018	0.810045	Sin23359	1
Biological process	GO:0033356	UDP-L-arabinose metabolic process	1/511 0.2%	13/17227 0.08%	0.324018	0.810045	Sin28036	1
Biological process	GO:0035821	modulation of process of another organism	1/511 0.2%	13/17227 0.08%	0.324018	0.810045	Sin16880	1
Biological process	GO:0035999	tetrahydrofolate interconversion	1/511 0.2%	13/17227 0.08%	0.324018	0.810045	Sin02673	1
Biological process	GO:0044003	modulation by symbiont of host process	1/511 0.2%	13/17227 0.08%	0.324018	0.810045	Sin16880	1
Biological process	GO:0051703	biological process involved in intraspecies interaction between organisms	1/511 0.2%	13/17227 0.08%	0.324018	0.810045	Sin25951	1
Biological process	GO:1900367	positive regulation of defense response to insect	1/511 0.2%	13/17227 0.08%	0.324018	0.810045	Sin27609	1
Biological process	GO:1903959	regulation of anion transmembrane transport	1/511 0.2%	13/17227 0.08%	0.324018	0.810045	Sin16298	1
Biological process	GO:1990573	potassium ion import across plasma membrane	1/511 0.2%	13/17227 0.08%	0.324018	0.810045	Sin08171	1
Biological process	GO:0120255	olefinic compound biosynthetic process	4/511 0.78%	97/17227 0.56%	0.324767	0.810309	Sin01454;Sin05244;Sin09185;Sin17635	4
Biological process	GO:0010114	response to red light	3/511 0.59%	68/17227 0.39%	0.327985	0.816723	Sin09360;Sin12373;Sin27609	3
Biological process	GO:0042181	ketone biosynthetic process	2/511 0.39%	40/17227 0.23%	0.33356	0.819792	Sin11866;Sin22933	2
Biological process	GO:1901334	lactone metabolic process	2/511 0.39%	40/17227 0.23%	0.33356	0.819792	Sin01607;Sin22826	2
Biological process	GO:1900055	regulation of leaf senescence	3/511 0.59%	69/17227 0.4%	0.33615	0.819792	Sin08922;Sin15213;Sin24350	3
Biological process	GO:0030243	cellulose metabolic process	5/511 0.98%	129/17227 0.75%	0.336629	0.819792	Sin18791;Sin22826;Sin23850;Sin24714;Sin28036	5
Biological process	GO:0010876	lipid localization	6/511 1.17%	161/17227 0.93%	0.343929	0.819792	Sin04981;Sin08890;Sin18521;Sin20328;Sin20746;Sin25390	6
Biological process	GO:0006222	UMP biosynthetic process	1/511 0.2%	14/17227 0.08%	0.344085	0.819792	Sin08825	1
Biological process	GO:0009174	pyrimidine ribonucleoside monophosphate biosynthetic process	1/511 0.2%	14/17227 0.08%	0.344085	0.819792	Sin08825	1
Biological process	GO:0009262	deoxyribonucleotide metabolic process	1/511 0.2%	14/17227 0.08%	0.344085	0.819792	Sin01046	1
Biological process	GO:0009423	chorismate biosynthetic process	1/511 0.2%	14/17227 0.08%	0.344085	0.819792	Sin20842	1
Biological process	GO:0010206	photosystem II repair	1/511 0.2%	14/17227 0.08%	0.344085	0.819792	Sin27863	1
Biological process	GO:0016121	carotene catabolic process	1/511 0.2%	14/17227 0.08%	0.344085	0.819792	Sin09185	1
Biological process	GO:0042723	thiamine-containing compound metabolic process	1/511 0.2%	14/17227 0.08%	0.344085	0.819792	Sin12160	1
Biological process	GO:0042724	thiamine-containing compound biosynthetic process	1/511 0.2%	14/17227 0.08%	0.344085	0.819792	Sin12160	1
Biological process	GO:0046049	UMP metabolic process	1/511 0.2%	14/17227 0.08%	0.344085	0.819792	Sin08825	1
Biological process	GO:0046247	terpene catabolic process	1/511 0.2%	14/17227 0.08%	0.344085	0.819792	Sin09185	1
Biological process	GO:0046500	S-adenosylmethionine metabolic process	1/511 0.2%	14/17227 0.08%	0.344085	0.819792	Sin02673	1
Biological process	GO:0052325	cell wall pectin biosynthetic process	1/511 0.2%	14/17227 0.08%	0.344085	0.819792	Sin14548	1
Biological process	GO:0120253	hydrocarbon catabolic process	1/511 0.2%	14/17227 0.08%	0.344085	0.819792	Sin09185	1
Biological process	GO:1900366	negative regulation of defense response to insect	1/511 0.2%	14/17227 0.08%	0.344085	0.819792	Sin25358	1
Biological process	GO:1902531	regulation of intracellular signal transduction	3/511 0.59%	70/17227 0.41%	0.34431	0.819792	Sin04070;Sin13840;Sin17480	3
Biological process	GO:0016998	cell wall macromolecule catabolic process	2/511 0.39%	41/17227 0.24%	0.34445	0.819792	Sin05751;Sin20972	2
Biological process	GO:0071241	cellular response to inorganic substance	2/511 0.39%	41/17227 0.24%	0.34445	0.819792	Sin05244;Sin17635	2
Biological process	GO:0009581	detection of external stimulus	3/511 0.59%	71/17227 0.41%	0.352461	0.819792	Sin05298;Sin07161;Sin13059	3
Biological process	GO:0009582	detection of abiotic stimulus	3/511 0.59%	71/17227 0.41%	0.352461	0.819792	Sin05298;Sin07161;Sin13059	3
Biological process	GO:1900150	regulation of defense response to fungus	3/511 0.59%	71/17227 0.41%	0.352461	0.819792	Sin11843;Sin15213;Sin25358	3
Biological process	GO:0000122	negative regulation of transcription by RNA polymerase II	2/511 0.39%	42/17227 0.24%	0.355282	0.819792	Sin13059;Sin23699	2
Biological process	GO:0071669	plant-type cell wall organization or biogenesis	12/511 2.35%	354/17227 2.05%	0.359779	0.819792	Sin07173;Sin07540;Sin11770;Sin14548;Sin14624;Sin18330;Sin18791;Sin20933;Sin21018;Sin24714;Sin28036;Sin28272	12
Biological process	GO:0009788	negative regulation of abscisic acid-activated signaling pathway	3/511 0.59%	72/17227 0.42%	0.3606	0.819792	Sin16298;Sin17448;Sin26814	3
Biological process	GO:1901420	negative regulation of response to alcohol	3/511 0.59%	72/17227 0.42%	0.3606	0.819792	Sin16298;Sin17448;Sin26814	3
Biological process	GO:1905958	negative regulation of cellular response to alcohol	3/511 0.59%	72/17227 0.42%	0.3606	0.819792	Sin16298;Sin17448;Sin26814	3
Biological process	GO:0006066	alcohol metabolic process	7/511 1.37%	196/17227 1.14%	0.363166	0.819792	Sin09185;Sin09935;Sin11230;Sin12160;Sin13630;Sin18861;Sin23434	7
Biological process	GO:0006116	NADH oxidation	1/511 0.2%	15/17227 0.09%	0.363557	0.819792	Sin25806	1
Biological process	GO:0006544	glycine metabolic process	1/511 0.2%	15/17227 0.09%	0.363557	0.819792	Sin02673	1
Biological process	GO:0006878	cellular copper ion homeostasis	1/511 0.2%	15/17227 0.09%	0.363557	0.819792	novel.1085	1
Biological process	GO:0009785	blue light signaling pathway	1/511 0.2%	15/17227 0.09%	0.363557	0.819792	Sin08608	1
Biological process	GO:0009786	regulation of asymmetric cell division	1/511 0.2%	15/17227 0.09%	0.363557	0.819792	Sin11709	1
Biological process	GO:0010065	primary meristem tissue development	1/511 0.2%	15/17227 0.09%	0.363557	0.819792	Sin10800	1
Biological process	GO:0022898	regulation of transmembrane transporter activity	1/511 0.2%	15/17227 0.09%	0.363557	0.819792	Sin16298	1
Biological process	GO:0030522	intracellular receptor signaling pathway	1/511 0.2%	15/17227 0.09%	0.363557	0.819792	Sin08608	1
Biological process	GO:0031221	arabinan metabolic process	1/511 0.2%	15/17227 0.09%	0.363557	0.819792	Sin20972	1
Biological process	GO:0031222	arabinan catabolic process	1/511 0.2%	15/17227 0.09%	0.363557	0.819792	Sin20972	1
Biological process	GO:0032412	regulation of ion transmembrane transporter activity	1/511 0.2%	15/17227 0.09%	0.363557	0.819792	Sin16298	1
Biological process	GO:0042939	tripeptide transport	1/511 0.2%	15/17227 0.09%	0.363557	0.819792	Sin14317	1
Biological process	GO:0046688	response to copper ion	1/511 0.2%	15/17227 0.09%	0.363557	0.819792	Sin09360	1
Biological process	GO:0051051	negative regulation of transport	1/511 0.2%	15/17227 0.09%	0.363557	0.819792	Sin16298	1
Biological process	GO:0071219	cellular response to molecule of bacterial origin	1/511 0.2%	15/17227 0.09%	0.363557	0.819792	Sin27864	1
Biological process	GO:0090158	endoplasmic reticulum membrane organization	1/511 0.2%	15/17227 0.09%	0.363557	0.819792	Sin07835	1
Biological process	GO:1990641	response to iron ion starvation	1/511 0.2%	15/17227 0.09%	0.363557	0.819792	Sin09961	1
Biological process	GO:0046034	ATP metabolic process	4/511 0.78%	103/17227 0.6%	0.365335	0.819792	Sin05185;Sin05674;Sin05687;Sin24269	4
Biological process	GO:0098771	inorganic ion homeostasis	9/511 1.76%	260/17227 1.51%	0.366405	0.819792	Sin01684;Sin02636;Sin02673;Sin07629;Sin09961;Sin13673;Sin14337;novel.1085;novel.1695	9
Biological process	GO:0031327	negative regulation of cellular biosynthetic process	12/511 2.35%	356/17227 2.07%	0.366961	0.819792	Sin01376;Sin02552;Sin08608;Sin09515;Sin11661;Sin13059;Sin17602;Sin23699;Sin23850;Sin25351;Sin26473;Sin27494	12
Biological process	GO:0048366	leaf development	16/511 3.13%	485/17227 2.82%	0.367422	0.819792	Sin01454;Sin01684;Sin04637;Sin04981;Sin05298;Sin07096;Sin07473;Sin07692;Sin08922;Sin09729;Sin09961;Sin11661;Sin13161;Sin15213;Sin19450;Sin24350	16
Biological process	GO:0010224	response to UV-B	3/511 0.59%	73/17227 0.42%	0.368723	0.819792	Sin02693;Sin09729;Sin13546	3
Biological process	GO:0034220	ion transmembrane transport	9/511 1.76%	261/17227 1.52%	0.370618	0.819792	Sin01459;Sin01684;Sin05549;Sin06658;Sin08171;Sin11184;Sin16298;Sin20782;Sin27228	9
Biological process	GO:0006575	cellular modified amino acid metabolic process	4/511 0.78%	104/17227 0.6%	0.372097	0.819792	Sin02673;Sin06986;Sin18925;Sin20883	4
Biological process	GO:0008652	cellular amino acid biosynthetic process	7/511 1.37%	198/17227 1.15%	0.372873	0.819792	Sin02673;Sin07738;Sin17855;Sin20842;Sin23822;Sin27429;Sin28103	7
Biological process	GO:0016052	carbohydrate catabolic process	11/511 2.15%	326/17227 1.89%	0.374685	0.819792	Sin04254;Sin05185;Sin05674;Sin05687;Sin09772;Sin12632;Sin15739;Sin15989;Sin18401;Sin20972;Sin24269	11
Biological process	GO:0009073	aromatic amino acid family biosynthetic process	2/511 0.39%	44/17227 0.26%	0.376747	0.819792	Sin20842;Sin28103	2
Biological process	GO:0010218	response to far red light	2/511 0.39%	44/17227 0.26%	0.376747	0.819792	Sin09360;Sin27609	2
Biological process	GO:0018958	phenol-containing compound metabolic process	3/511 0.59%	74/17227 0.43%	0.376828	0.819792	Sin07943;Sin15378;Sin27897	3
Biological process	GO:0042364	water-soluble vitamin biosynthetic process	3/511 0.59%	74/17227 0.43%	0.376828	0.819792	Sin01607;Sin12160;Sin22826	3
Biological process	GO:0009409	response to cold	12/511 2.35%	359/17227 2.08%	0.377771	0.819792	Sin02693;Sin02858;Sin03805;Sin04125;Sin06113;Sin07575;Sin09049;Sin11864;Sin13059;Sin14174;Sin16298;novel.1688	12
Biological process	GO:0009890	negative regulation of biosynthetic process	12/511 2.35%	360/17227 2.09%	0.381382	0.819792	Sin01376;Sin02552;Sin08608;Sin09515;Sin11661;Sin13059;Sin17602;Sin23699;Sin23850;Sin25351;Sin26473;Sin27494	12
Biological process	GO:0006026	aminoglycan catabolic process	1/511 0.2%	16/17227 0.09%	0.382452	0.819792	Sin04254	1
Biological process	GO:0006030	chitin metabolic process	1/511 0.2%	16/17227 0.09%	0.382452	0.819792	Sin04254	1
Biological process	GO:0006032	chitin catabolic process	1/511 0.2%	16/17227 0.09%	0.382452	0.819792	Sin04254	1
Biological process	GO:0006241	CTP biosynthetic process	1/511 0.2%	16/17227 0.09%	0.382452	0.819792	Sin08825	1
Biological process	GO:0006526	arginine biosynthetic process	1/511 0.2%	16/17227 0.09%	0.382452	0.819792	Sin27429	1
Biological process	GO:0006536	glutamate metabolic process	1/511 0.2%	16/17227 0.09%	0.382452	0.819792	Sin17527	1
Biological process	GO:0009071	serine family amino acid catabolic process	1/511 0.2%	16/17227 0.09%	0.382452	0.819792	Sin02673	1
Biological process	GO:0009173	pyrimidine ribonucleoside monophosphate metabolic process	1/511 0.2%	16/17227 0.09%	0.382452	0.819792	Sin08825	1
Biological process	GO:0009208	pyrimidine ribonucleoside triphosphate metabolic process	1/511 0.2%	16/17227 0.09%	0.382452	0.819792	Sin08825	1
Biological process	GO:0009209	pyrimidine ribonucleoside triphosphate biosynthetic process	1/511 0.2%	16/17227 0.09%	0.382452	0.819792	Sin08825	1
Biological process	GO:0010200	response to chitin	1/511 0.2%	16/17227 0.09%	0.382452	0.819792	Sin27864	1
Biological process	GO:0010310	regulation of hydrogen peroxide metabolic process	1/511 0.2%	16/17227 0.09%	0.382452	0.819792	Sin09608	1
Biological process	GO:0032776	DNA methylation on cytosine	1/511 0.2%	16/17227 0.09%	0.382452	0.819792	Sin27549	1
Biological process	GO:0046036	CTP metabolic process	1/511 0.2%	16/17227 0.09%	0.382452	0.819792	Sin08825	1
Biological process	GO:0046348	amino sugar catabolic process	1/511 0.2%	16/17227 0.09%	0.382452	0.819792	Sin04254	1
Biological process	GO:1901072	glucosamine-containing compound catabolic process	1/511 0.2%	16/17227 0.09%	0.382452	0.819792	Sin04254	1
Biological process	GO:0048580	regulation of post-embryonic development	14/511 2.74%	425/17227 2.47%	0.382544	0.819792	Sin04465;Sin08608;Sin08922;Sin09729;Sin09904;Sin11661;Sin12282;Sin13059;Sin14174;Sin22534;Sin24376;Sin25351;Sin25435;novel.1414	14
Biological process	GO:0030003	cellular cation homeostasis	5/511 0.98%	137/17227 0.8%	0.383825	0.819792	Sin02636;Sin07629;Sin13673;novel.1085;novel.1695	5
Biological process	GO:0043094	cellular metabolic compound salvage	4/511 0.78%	106/17227 0.62%	0.385602	0.819792	Sin08825;Sin11041;Sin26422;Sin27626	4
Biological process	GO:0046164	alcohol catabolic process	2/511 0.39%	45/17227 0.26%	0.387369	0.819792	Sin11230;Sin18861	2
Biological process	GO:0009250	glucan biosynthetic process	6/511 1.17%	170/17227 0.99%	0.391636	0.819792	Sin03662;Sin18791;Sin22826;Sin23850;Sin24714;Sin28036	6
Biological process	GO:0010090	trichome morphogenesis	3/511 0.59%	76/17227 0.44%	0.392971	0.819792	Sin04606;Sin07692;Sin19450	3
Biological process	GO:0048646	anatomical structure formation involved in morphogenesis	10/511 1.96%	299/17227 1.74%	0.394895	0.819792	Sin02455;Sin02620;Sin11770;Sin13161;Sin14337;Sin16306;Sin17602;Sin19199;Sin21863;Sin26473	10
Biological process	GO:0055082	cellular chemical homeostasis	6/511 1.17%	171/17227 0.99%	0.396944	0.819792	Sin02636;Sin05185;Sin07629;Sin13673;novel.1085;novel.1695	6
Biological process	GO:0022406	membrane docking	2/511 0.39%	46/17227 0.27%	0.39791	0.819792	Sin07835;Sin17859	2
Biological process	GO:0140056	organelle localization by membrane tethering	2/511 0.39%	46/17227 0.27%	0.39791	0.819792	Sin07835;Sin17859	2
Biological process	GO:2000031	regulation of salicylic acid mediated signaling pathway	2/511 0.39%	46/17227 0.27%	0.39791	0.819792	Sin02693;Sin07943	2
Biological process	GO:0045490	pectin catabolic process	4/511 0.78%	108/17227 0.63%	0.399071	0.819792	Sin09772;Sin15739;Sin15989;Sin18401	4
Biological process	GO:0001678	cellular glucose homeostasis	1/511 0.2%	17/17227 0.1%	0.400787	0.819792	Sin05185	1
Biological process	GO:0009130	pyrimidine nucleoside monophosphate biosynthetic process	1/511 0.2%	17/17227 0.1%	0.400787	0.819792	Sin08825	1
Biological process	GO:0009148	pyrimidine nucleoside triphosphate biosynthetic process	1/511 0.2%	17/17227 0.1%	0.400787	0.819792	Sin08825	1
Biological process	GO:0009299	mRNA transcription	1/511 0.2%	17/17227 0.1%	0.400787	0.819792	Sin18455	1
Biological process	GO:0009554	megasporogenesis	1/511 0.2%	17/17227 0.1%	0.400787	0.819792	Sin01968	1
Biological process	GO:0009682	induced systemic resistance	1/511 0.2%	17/17227 0.1%	0.400787	0.819792	Sin27609	1
Biological process	GO:0010196	nonphotochemical quenching	1/511 0.2%	17/17227 0.1%	0.400787	0.819792	Sin10045	1
Biological process	GO:0010268	brassinosteroid homeostasis	1/511 0.2%	17/17227 0.1%	0.400787	0.819792	Sin04697	1
Biological process	GO:0010508	positive regulation of autophagy	1/511 0.2%	17/17227 0.1%	0.400787	0.819792	Sin06113	1
Biological process	GO:0015695	organic cation transport	1/511 0.2%	17/17227 0.1%	0.400787	0.819792	Sin05392	1
Biological process	GO:0015851	nucleobase transport	1/511 0.2%	17/17227 0.1%	0.400787	0.819792	Sin24518	1
Biological process	GO:0034309	primary alcohol biosynthetic process	1/511 0.2%	17/17227 0.1%	0.400787	0.819792	Sin12160	1
Biological process	GO:0035435	phosphate ion transmembrane transport	1/511 0.2%	17/17227 0.1%	0.400787	0.819792	Sin01459	1
Biological process	GO:0048579	negative regulation of long-day photoperiodism, flowering	1/511 0.2%	17/17227 0.1%	0.400787	0.819792	Sin25351	1
Biological process	GO:0071577	zinc ion transmembrane transport	1/511 0.2%	17/17227 0.1%	0.400787	0.819792	Sin06658	1
Biological process	GO:0090421	embryonic meristem initiation	1/511 0.2%	17/17227 0.1%	0.400787	0.819792	Sin07473	1
Biological process	GO:1901071	glucosamine-containing compound metabolic process	1/511 0.2%	17/17227 0.1%	0.400787	0.819792	Sin04254	1
Biological process	GO:1901654	response to ketone	1/511 0.2%	17/17227 0.1%	0.400787	0.819792	Sin02693	1
Biological process	GO:1990066	energy quenching	1/511 0.2%	17/17227 0.1%	0.400787	0.819792	Sin10045	1
Biological process	GO:0002376	immune system process	14/511 2.74%	431/17227 2.5%	0.402572	0.822109	Sin02112;Sin05034;Sin07817;Sin07820;Sin07943;Sin12503;Sin12570;Sin15213;Sin17545;Sin18521;Sin23776;Sin27609;Sin27864;Sin27897	14
Biological process	GO:0008283	cell population proliferation	4/511 0.78%	109/17227 0.63%	0.405787	0.827333	Sin07059;Sin17602;Sin19199;Sin26473	4
Biological process	GO:0000741	karyogamy	2/511 0.39%	47/17227 0.27%	0.408366	0.82857	Sin00073;Sin02366	2
Biological process	GO:0010197	polar nucleus fusion	2/511 0.39%	47/17227 0.27%	0.408366	0.82857	Sin00073;Sin02366	2
Biological process	GO:0072528	pyrimidine-containing compound biosynthetic process	2/511 0.39%	47/17227 0.27%	0.408366	0.82857	Sin08825;Sin12160	2
Biological process	GO:0009787	regulation of abscisic acid-activated signaling pathway	6/511 1.17%	174/17227 1.01%	0.412854	0.83306	Sin02693;Sin08922;Sin16298;Sin17448;Sin18223;Sin26814	6
Biological process	GO:1901419	regulation of response to alcohol	6/511 1.17%	174/17227 1.01%	0.412854	0.83306	Sin02693;Sin08922;Sin16298;Sin17448;Sin18223;Sin26814	6
Biological process	GO:1905957	regulation of cellular response to alcohol	6/511 1.17%	174/17227 1.01%	0.412854	0.83306	Sin02693;Sin08922;Sin16298;Sin17448;Sin18223;Sin26814	6
Biological process	GO:0019725	cellular homeostasis	7/511 1.37%	207/17227 1.2%	0.416639	0.83306	Sin02636;Sin05185;Sin07629;Sin12342;Sin13673;novel.1085;novel.1695	7
Biological process	GO:0006144	purine nucleobase metabolic process	1/511 0.2%	18/17227 0.1%	0.418579	0.83306	Sin02706	1
Biological process	GO:0009768	photosynthesis, light harvesting in photosystem I	1/511 0.2%	18/17227 0.1%	0.418579	0.83306	Sin10045	1
Biological process	GO:0010215	cellulose microfibril organization	1/511 0.2%	18/17227 0.1%	0.418579	0.83306	Sin24714	1
Biological process	GO:0032409	regulation of transporter activity	1/511 0.2%	18/17227 0.1%	0.418579	0.83306	Sin16298	1
Biological process	GO:0043171	peptide catabolic process	1/511 0.2%	18/17227 0.1%	0.418579	0.83306	Sin18925	1
Biological process	GO:0072523	purine-containing compound catabolic process	1/511 0.2%	18/17227 0.1%	0.418579	0.83306	Sin01046	1
Biological process	GO:0051273	beta-glucan metabolic process	5/511 0.98%	143/17227 0.83%	0.419157	0.83306	Sin18791;Sin22826;Sin23850;Sin24714;Sin28036	5
Biological process	GO:0009205	purine ribonucleoside triphosphate metabolic process	4/511 0.78%	111/17227 0.64%	0.419175	0.83306	Sin05185;Sin05674;Sin05687;Sin24269	4
Biological process	GO:0090626	plant epidermis morphogenesis	4/511 0.78%	111/17227 0.64%	0.419175	0.83306	Sin04606;Sin07692;Sin19450;Sin20242	4
Biological process	GO:0034637	cellular carbohydrate biosynthetic process	9/511 1.76%	273/17227 1.58%	0.421391	0.836146	Sin03662;Sin09935;Sin10970;Sin14548;Sin18791;Sin22826;Sin23850;Sin24714;Sin28036	9
Biological process	GO:0009690	cytokinin metabolic process	3/511 0.59%	80/17227 0.46%	0.424906	0.840474	Sin05265;Sin09783;Sin19277	3
Biological process	GO:0009809	lignin biosynthetic process	3/511 0.59%	80/17227 0.46%	0.424906	0.840474	Sin05601;Sin07540;Sin16852	3
Biological process	GO:0009644	response to high light intensity	2/511 0.39%	49/17227 0.28%	0.429008	0.843568	Sin09961;Sin27128	2
Biological process	GO:0009845	seed germination	7/511 1.37%	210/17227 1.22%	0.431197	0.843568	Sin11230;Sin12282;Sin16486;Sin18330;Sin20746;Sin24376;novel.1414	7
Biological process	GO:0009129	pyrimidine nucleoside monophosphate metabolic process	1/511 0.2%	19/17227 0.11%	0.435844	0.843568	Sin08825	1
Biological process	GO:0009166	nucleotide catabolic process	1/511 0.2%	19/17227 0.11%	0.435844	0.843568	Sin01046	1
Biological process	GO:0009641	shade avoidance	1/511 0.2%	19/17227 0.11%	0.435844	0.843568	Sin03664	1
Biological process	GO:0016575	histone deacetylation	1/511 0.2%	19/17227 0.11%	0.435844	0.843568	Sin27494	1
Biological process	GO:0032950	regulation of beta-glucan metabolic process	1/511 0.2%	19/17227 0.11%	0.435844	0.843568	Sin23850	1
Biological process	GO:0032951	regulation of beta-glucan biosynthetic process	1/511 0.2%	19/17227 0.11%	0.435844	0.843568	Sin23850	1
Biological process	GO:0071668	plant-type cell wall assembly	1/511 0.2%	19/17227 0.11%	0.435844	0.843568	Sin24714	1
Biological process	GO:0080148	negative regulation of response to water deprivation	1/511 0.2%	19/17227 0.11%	0.435844	0.843568	Sin09783	1
Biological process	GO:1900057	positive regulation of leaf senescence	1/511 0.2%	19/17227 0.11%	0.435844	0.843568	Sin08922	1
Biological process	GO:1905428	regulation of plant organ formation	1/511 0.2%	19/17227 0.11%	0.435844	0.843568	Sin14337	1
Biological process	GO:2000762	regulation of phenylpropanoid metabolic process	1/511 0.2%	19/17227 0.11%	0.435844	0.843568	Sin12912	1
Biological process	GO:2001006	regulation of cellulose biosynthetic process	1/511 0.2%	19/17227 0.11%	0.435844	0.843568	Sin23850	1
Biological process	GO:0022604	regulation of cell morphogenesis	4/511 0.78%	114/17227 0.66%	0.439118	0.844847	Sin01750;Sin07692;Sin10853;Sin19450	4
Biological process	GO:0055088	lipid homeostasis	2/511 0.39%	50/17227 0.29%	0.439185	0.844847	Sin00999;Sin04697	2
Biological process	GO:0006873	cellular ion homeostasis	5/511 0.98%	147/17227 0.85%	0.442529	0.844847	Sin02636;Sin07629;Sin13673;novel.1085;novel.1695	5
Biological process	GO:0045893	positive regulation of DNA-templated transcription	15/511 2.94%	476/17227 2.76%	0.442537	0.844847	Sin01454;Sin04465;Sin05818;Sin06836;Sin07540;Sin10853;Sin13011;Sin13840;Sin17602;Sin20934;Sin21860;Sin22706;Sin25435;Sin25471;Sin26473	15
Biological process	GO:0048584	positive regulation of response to stimulus	9/511 1.76%	278/17227 1.61%	0.442538	0.844847	Sin02112;Sin03664;Sin08922;Sin17545;Sin18223;Sin18521;Sin27609;novel.514;novel.706	9
Biological process	GO:0021700	developmental maturation	10/511 1.96%	312/17227 1.81%	0.44689	0.844847	Sin04465;Sin06946;Sin06948;Sin06951;Sin06952;Sin09185;Sin10853;Sin18861;Sin20933;Sin24376	10
Biological process	GO:0002237	response to molecule of bacterial origin	3/511 0.59%	83/17227 0.48%	0.448472	0.844847	Sin01376;Sin18521;Sin27864	3
Biological process	GO:1902680	positive regulation of RNA biosynthetic process	15/511 2.94%	478/17227 2.77%	0.449006	0.844847	Sin01454;Sin04465;Sin05818;Sin06836;Sin07540;Sin10853;Sin13011;Sin13840;Sin17602;Sin20934;Sin21860;Sin22706;Sin25435;Sin25471;Sin26473	15
Biological process	GO:1903508	positive regulation of nucleic acid-templated transcription	15/511 2.94%	478/17227 2.77%	0.449006	0.844847	Sin01454;Sin04465;Sin05818;Sin06836;Sin07540;Sin10853;Sin13011;Sin13840;Sin17602;Sin20934;Sin21860;Sin22706;Sin25435;Sin25471;Sin26473	15
Biological process	GO:0009312	oligosaccharide biosynthetic process	2/511 0.39%	51/17227 0.3%	0.449263	0.844847	Sin10970;Sin11864	2
Biological process	GO:0009559	embryo sac central cell differentiation	2/511 0.39%	51/17227 0.3%	0.449263	0.844847	Sin00073;Sin02366	2
Biological process	GO:0051235	maintenance of location	2/511 0.39%	51/17227 0.3%	0.449263	0.844847	Sin02636;novel.1695	2
Biological process	GO:1905421	regulation of plant organ morphogenesis	2/511 0.39%	51/17227 0.3%	0.449263	0.844847	Sin17602;Sin26473	2
Biological process	GO:0009735	response to cytokinin	4/511 0.78%	116/17227 0.67%	0.452304	0.844847	Sin01251;Sin12282;Sin12373;Sin12912	4
Biological process	GO:0006476	protein deacetylation	1/511 0.2%	20/17227 0.12%	0.452596	0.844847	Sin27494	1
Biological process	GO:0006829	zinc ion transport	1/511 0.2%	20/17227 0.12%	0.452596	0.844847	Sin06658	1
Biological process	GO:0010189	vitamin E biosynthetic process	1/511 0.2%	20/17227 0.12%	0.452596	0.844847	Sin23434	1
Biological process	GO:0016119	carotene metabolic process	1/511 0.2%	20/17227 0.12%	0.452596	0.844847	Sin09185	1
Biological process	GO:0042360	vitamin E metabolic process	1/511 0.2%	20/17227 0.12%	0.452596	0.844847	Sin23434	1
Biological process	GO:0042593	glucose homeostasis	1/511 0.2%	20/17227 0.12%	0.452596	0.844847	Sin05185	1
Biological process	GO:0046112	nucleobase biosynthetic process	1/511 0.2%	20/17227 0.12%	0.452596	0.844847	Sin02706	1
Biological process	GO:0048859	formation of anatomical boundary	1/511 0.2%	20/17227 0.12%	0.452596	0.844847	Sin19199	1
Biological process	GO:0090691	formation of plant organ boundary	1/511 0.2%	20/17227 0.12%	0.452596	0.844847	Sin19199	1
Biological process	GO:1902288	regulation of defense response to oomycetes	1/511 0.2%	20/17227 0.12%	0.452596	0.844847	Sin11843	1
Biological process	GO:0042545	cell wall modification	5/511 0.98%	150/17227 0.87%	0.459911	0.85046	Sin15739;Sin15989;Sin18330;Sin21018;Sin28272	5
Biological process	GO:0048585	negative regulation of response to stimulus	11/511 2.15%	349/17227 2.03%	0.462017	0.85046	Sin04070;Sin09783;Sin11843;Sin12912;Sin16298;Sin17448;Sin17480;Sin25351;Sin25358;Sin26814;Sin27494	11
Biological process	GO:0010017	red or far-red light signaling pathway	3/511 0.59%	85/17227 0.49%	0.463965	0.85046	Sin07161;Sin08608;Sin13059	3
Biological process	GO:0045088	regulation of innate immune response	3/511 0.59%	85/17227 0.49%	0.463965	0.85046	Sin02112;Sin18521;Sin27609	3
Biological process	GO:0048527	lateral root development	5/511 0.98%	151/17227 0.88%	0.465671	0.85046	Sin02455;Sin06977;Sin09904;Sin11184;Sin11661	5
Biological process	GO:0005992	trehalose biosynthetic process	1/511 0.2%	21/17227 0.12%	0.468853	0.85046	Sin10970	1
Biological process	GO:0006734	NADH metabolic process	1/511 0.2%	21/17227 0.12%	0.468853	0.85046	Sin25806	1
Biological process	GO:0008544	epidermis development	1/511 0.2%	21/17227 0.12%	0.468853	0.85046	Sin05818	1
Biological process	GO:0009805	coumarin biosynthetic process	1/511 0.2%	21/17227 0.12%	0.468853	0.85046	Sin17813	1
Biological process	GO:0009913	epidermal cell differentiation	1/511 0.2%	21/17227 0.12%	0.468853	0.85046	Sin05818	1
Biological process	GO:0010112	regulation of systemic acquired resistance	1/511 0.2%	21/17227 0.12%	0.468853	0.85046	novel.904	1
Biological process	GO:0030855	epithelial cell differentiation	1/511 0.2%	21/17227 0.12%	0.468853	0.85046	Sin05818	1
Biological process	GO:0032922	circadian regulation of gene expression	1/511 0.2%	21/17227 0.12%	0.468853	0.85046	Sin02618	1
Biological process	GO:0034410	cell wall beta-glucan biosynthetic process	1/511 0.2%	21/17227 0.12%	0.468853	0.85046	Sin24714	1
Biological process	GO:0045338	farnesyl diphosphate metabolic process	1/511 0.2%	21/17227 0.12%	0.468853	0.85046	Sin00146	1
Biological process	GO:0052324	plant-type cell wall cellulose biosynthetic process	1/511 0.2%	21/17227 0.12%	0.468853	0.85046	Sin24714	1
Biological process	GO:0055070	copper ion homeostasis	1/511 0.2%	21/17227 0.12%	0.468853	0.85046	novel.1085	1
Biological process	GO:0071483	cellular response to blue light	1/511 0.2%	21/17227 0.12%	0.468853	0.85046	Sin08608	1
Biological process	GO:0000079	regulation of cyclin-dependent protein serine/threonine kinase activity	2/511 0.39%	53/17227 0.31%	0.469105	0.85046	Sin22637;Sin27778	2
Biological process	GO:1904029	regulation of cyclin-dependent protein kinase activity	2/511 0.39%	53/17227 0.31%	0.469105	0.85046	Sin22637;Sin27778	2
Biological process	GO:0051094	positive regulation of developmental process	5/511 0.98%	152/17227 0.88%	0.471412	0.85046	Sin04465;Sin08922;Sin17602;Sin26473;Sin27494	5
Biological process	GO:0009736	cytokinin-activated signaling pathway	3/511 0.59%	86/17227 0.5%	0.47164	0.85046	Sin01251;Sin12373;Sin12912	3
Biological process	GO:0071489	cellular response to red or far red light	3/511 0.59%	86/17227 0.5%	0.47164	0.85046	Sin07161;Sin08608;Sin13059	3
Biological process	GO:0042537	benzene-containing compound metabolic process	3/511 0.59%	87/17227 0.51%	0.479264	0.85046	Sin07943;Sin15378;Sin27897	3
Biological process	GO:0090407	organophosphate biosynthetic process	13/511 2.54%	421/17227 2.44%	0.481148	0.85046	Sin02706;Sin08330;Sin08825;Sin09935;Sin11706;Sin12160;Sin13630;Sin14511;Sin20473;Sin23434;Sin25741;Sin25742;Sin25951	13
Biological process	GO:0006022	aminoglycan metabolic process	1/511 0.2%	22/17227 0.13%	0.484627	0.85046	Sin04254	1
Biological process	GO:0006636	unsaturated fatty acid biosynthetic process	1/511 0.2%	22/17227 0.13%	0.484627	0.85046	Sin27609	1
Biological process	GO:0006833	water transport	1/511 0.2%	22/17227 0.13%	0.484627	0.85046	Sin26490	1
Biological process	GO:0009147	pyrimidine nucleoside triphosphate metabolic process	1/511 0.2%	22/17227 0.13%	0.484627	0.85046	Sin08825	1
Biological process	GO:0009292	horizontal gene transfer	1/511 0.2%	22/17227 0.13%	0.484627	0.85046	Sin27494	1
Biological process	GO:0009294	DNA-mediated transformation	1/511 0.2%	22/17227 0.13%	0.484627	0.85046	Sin27494	1
Biological process	GO:0009313	oligosaccharide catabolic process	1/511 0.2%	22/17227 0.13%	0.484627	0.85046	Sin12632	1
Biological process	GO:0009695	jasmonic acid biosynthetic process	1/511 0.2%	22/17227 0.13%	0.484627	0.85046	Sin27609	1
Biological process	GO:0009804	coumarin metabolic process	1/511 0.2%	22/17227 0.13%	0.484627	0.85046	Sin17813	1
Biological process	GO:0010227	floral organ abscission	1/511 0.2%	22/17227 0.13%	0.484627	0.85046	Sin19199	1
Biological process	GO:0016129	phytosteroid biosynthetic process	1/511 0.2%	22/17227 0.13%	0.484627	0.85046	Sin04697	1
Biological process	GO:0016132	brassinosteroid biosynthetic process	1/511 0.2%	22/17227 0.13%	0.484627	0.85046	Sin04697	1
Biological process	GO:0030307	positive regulation of cell growth	1/511 0.2%	22/17227 0.13%	0.484627	0.85046	Sin05364	1
Biological process	GO:0033559	unsaturated fatty acid metabolic process	1/511 0.2%	22/17227 0.13%	0.484627	0.85046	Sin27609	1
Biological process	GO:0042044	fluid transport	1/511 0.2%	22/17227 0.13%	0.484627	0.85046	Sin26490	1
Biological process	GO:0070534	protein K63-linked ubiquitination	1/511 0.2%	22/17227 0.13%	0.484627	0.85046	Sin09783	1
Biological process	GO:0098659	inorganic cation import across plasma membrane	1/511 0.2%	22/17227 0.13%	0.484627	0.85046	Sin08171	1
Biological process	GO:0120178	steroid hormone biosynthetic process	1/511 0.2%	22/17227 0.13%	0.484627	0.85046	Sin04697	1
Biological process	GO:0006955	immune response	13/511 2.54%	423/17227 2.46%	0.488046	0.85516	Sin02112;Sin07817;Sin07820;Sin07943;Sin12503;Sin12570;Sin15213;Sin17545;Sin18521;Sin23776;Sin27609;Sin27864;Sin27897	13
Biological process	GO:0071695	anatomical structure maturation	9/511 1.76%	289/17227 1.68%	0.488663	0.85516	Sin04465;Sin06946;Sin06948;Sin06951;Sin06952;Sin09185;Sin18861;Sin20933;Sin24376	9
Biological process	GO:2000030	regulation of response to red or far red light	2/511 0.39%	56/17227 0.33%	0.498052	0.85703	Sin03664;Sin25435	2
Biological process	GO:0006525	arginine metabolic process	1/511 0.2%	23/17227 0.13%	0.499934	0.85703	Sin27429	1
Biological process	GO:0006563	L-serine metabolic process	1/511 0.2%	23/17227 0.13%	0.499934	0.85703	Sin02673	1
Biological process	GO:0006783	heme biosynthetic process	1/511 0.2%	23/17227 0.13%	0.499934	0.85703	Sin08351	1
Biological process	GO:0010152	pollen maturation	1/511 0.2%	23/17227 0.13%	0.499934	0.85703	Sin10853	1
Biological process	GO:0034406	cell wall beta-glucan metabolic process	1/511 0.2%	23/17227 0.13%	0.499934	0.85703	Sin24714	1
Biological process	GO:0035601	protein deacylation	1/511 0.2%	23/17227 0.13%	0.499934	0.85703	Sin27494	1
Biological process	GO:0042761	very long-chain fatty acid biosynthetic process	1/511 0.2%	23/17227 0.13%	0.499934	0.85703	Sin25437	1
Biological process	GO:0043173	nucleotide salvage	1/511 0.2%	23/17227 0.13%	0.499934	0.85703	Sin08825	1
Biological process	GO:0046653	tetrahydrofolate metabolic process	1/511 0.2%	23/17227 0.13%	0.499934	0.85703	Sin02673	1
Biological process	GO:0052541	plant-type cell wall cellulose metabolic process	1/511 0.2%	23/17227 0.13%	0.499934	0.85703	Sin24714	1
Biological process	GO:0070726	cell wall assembly	1/511 0.2%	23/17227 0.13%	0.499934	0.85703	Sin24714	1
Biological process	GO:0098732	macromolecule deacylation	1/511 0.2%	23/17227 0.13%	0.499934	0.85703	Sin27494	1
Biological process	GO:0099587	inorganic ion import across plasma membrane	1/511 0.2%	23/17227 0.13%	0.499934	0.85703	Sin08171	1
Biological process	GO:2000023	regulation of lateral root development	1/511 0.2%	23/17227 0.13%	0.499934	0.85703	Sin09904	1
Biological process	GO:0042445	hormone metabolic process	6/511 1.17%	191/17227 1.11%	0.501524	0.857929	Sin02333;Sin03705;Sin04697;Sin05265;Sin09783;Sin19277	6
Biological process	GO:0071368	cellular response to cytokinin stimulus	3/511 0.59%	90/17227 0.52%	0.501821	0.857929	Sin01251;Sin12373;Sin12912	3
Biological process	GO:0002682	regulation of immune system process	4/511 0.78%	124/17227 0.72%	0.503922	0.85919	Sin02112;Sin17545;Sin18521;Sin27609	4
Biological process	GO:0050776	regulation of immune response	4/511 0.78%	124/17227 0.72%	0.503922	0.85919	Sin02112;Sin17545;Sin18521;Sin27609	4
Biological process	GO:0006418	tRNA aminoacylation for protein translation	2/511 0.39%	57/17227 0.33%	0.507474	0.860163	Sin00089;Sin12108	2
Biological process	GO:0009687	abscisic acid metabolic process	2/511 0.39%	57/17227 0.33%	0.507474	0.860163	Sin09185;Sin18861	2
Biological process	GO:0043288	apocarotenoid metabolic process	2/511 0.39%	57/17227 0.33%	0.507474	0.860163	Sin09185;Sin18861	2
Biological process	GO:1902644	tertiary alcohol metabolic process	2/511 0.39%	57/17227 0.33%	0.507474	0.860163	Sin09185;Sin18861	2
Biological process	GO:0015994	chlorophyll metabolic process	3/511 0.59%	91/17227 0.53%	0.509228	0.860163	Sin07188;Sin08351;Sin28393	3
Biological process	GO:0072330	monocarboxylic acid biosynthetic process	9/511 1.76%	294/17227 1.71%	0.509328	0.860163	Sin04125;Sin09185;Sin14688;Sin16700;Sin16854;Sin17028;Sin20370;Sin25437;Sin27609	9
Biological process	GO:0005991	trehalose metabolic process	1/511 0.2%	24/17227 0.14%	0.514787	0.860163	Sin10970	1
Biological process	GO:0009612	response to mechanical stimulus	1/511 0.2%	24/17227 0.14%	0.514787	0.860163	Sin05298	1
Biological process	GO:0009900	dehiscence	1/511 0.2%	24/17227 0.14%	0.514787	0.860163	Sin18330	1
Biological process	GO:0010440	stomatal lineage progression	1/511 0.2%	24/17227 0.14%	0.514787	0.860163	Sin27549	1
Biological process	GO:0046855	inositol phosphate dephosphorylation	1/511 0.2%	24/17227 0.14%	0.514787	0.860163	Sin11230	1
Biological process	GO:0071545	inositol phosphate catabolic process	1/511 0.2%	24/17227 0.14%	0.514787	0.860163	Sin11230	1
Biological process	GO:0080186	developmental vegetative growth	1/511 0.2%	24/17227 0.14%	0.514787	0.860163	Sin27609	1
Biological process	GO:1901001	negative regulation of response to salt stress	1/511 0.2%	24/17227 0.14%	0.514787	0.860163	Sin27494	1
Biological process	GO:2000241	regulation of reproductive process	13/511 2.54%	431/17227 2.5%	0.515439	0.860163	Sin01750;Sin04465;Sin05101;Sin08608;Sin09360;Sin09729;Sin10853;Sin11661;Sin13059;Sin14174;Sin20502;Sin22534;Sin25351	13
Biological process	GO:0009615	response to virus	3/511 0.59%	92/17227 0.53%	0.516577	0.860163	Sin16298;Sin16880;Sin19177	3
Biological process	GO:0009156	ribonucleoside monophosphate biosynthetic process	2/511 0.39%	58/17227 0.34%	0.516781	0.860163	Sin02706;Sin08825	2
Biological process	GO:0071900	regulation of protein serine/threonine kinase activity	2/511 0.39%	58/17227 0.34%	0.516781	0.860163	Sin22637;Sin27778	2
Biological process	GO:0044282	small molecule catabolic process	7/511 1.37%	229/17227 1.33%	0.5216	0.864841	Sin01165;Sin02673;Sin10587;Sin10875;Sin11230;Sin14330;Sin18861	7
Biological process	GO:0071365	cellular response to auxin stimulus	10/511 1.96%	331/17227 1.92%	0.521708	0.864841	Sin07059;Sin07473;Sin07537;Sin09904;Sin11184;Sin16754;Sin18490;Sin20883;Sin25577;Sin27609	10
Biological process	GO:0018208	peptidyl-proline modification	2/511 0.39%	59/17227 0.34%	0.52597	0.864841	Sin21544;Sin28189	2
Biological process	GO:0031146	SCF-dependent proteasomal ubiquitin-dependent protein catabolic process	2/511 0.39%	59/17227 0.34%	0.52597	0.864841	Sin17480;Sin25577	2
Biological process	GO:1902074	response to salt	2/511 0.39%	59/17227 0.34%	0.52597	0.864841	Sin02693;Sin26814	2
Biological process	GO:0098660	inorganic ion transmembrane transport	5/511 0.98%	162/17227 0.94%	0.527602	0.864841	Sin01459;Sin01684;Sin06658;Sin08171;Sin11184	5
Biological process	GO:1901607	alpha-amino acid biosynthetic process	5/511 0.98%	162/17227 0.94%	0.527602	0.864841	Sin02673;Sin07738;Sin17855;Sin23822;Sin27429	5
Biological process	GO:0071482	cellular response to light stimulus	4/511 0.78%	128/17227 0.74%	0.52892	0.864841	Sin07161;Sin08608;Sin13059;Sin27128	4
Biological process	GO:0002221	pattern recognition receptor signaling pathway	1/511 0.2%	25/17227 0.15%	0.5292	0.864841	Sin18521	1
Biological process	GO:0006189	'de novo' IMP biosynthetic process	1/511 0.2%	25/17227 0.15%	0.5292	0.864841	Sin02706	1
Biological process	GO:0007265	Ras protein signal transduction	1/511 0.2%	25/17227 0.15%	0.5292	0.864841	Sin07380	1
Biological process	GO:0010506	regulation of autophagy	1/511 0.2%	25/17227 0.15%	0.5292	0.864841	Sin06113	1
Biological process	GO:0042168	heme metabolic process	1/511 0.2%	25/17227 0.15%	0.5292	0.864841	Sin08351	1
Biological process	GO:0071805	potassium ion transmembrane transport	1/511 0.2%	25/17227 0.15%	0.5292	0.864841	Sin08171	1
Biological process	GO:0007602	phototransduction	2/511 0.39%	60/17227 0.35%	0.53504	0.868743	Sin07161;Sin13059	2
Biological process	GO:0009161	ribonucleoside monophosphate metabolic process	2/511 0.39%	60/17227 0.35%	0.53504	0.868743	Sin02706;Sin08825	2
Biological process	GO:0009585	red, far-red light phototransduction	2/511 0.39%	60/17227 0.35%	0.53504	0.868743	Sin07161;Sin13059	2
Biological process	GO:0010214	seed coat development	2/511 0.39%	60/17227 0.35%	0.53504	0.868743	Sin20746;Sin24506	2
Biological process	GO:0051336	regulation of hydrolase activity	2/511 0.39%	60/17227 0.35%	0.53504	0.868743	Sin16185;Sin22707	2
Biological process	GO:0015979	photosynthesis	13/511 2.54%	437/17227 2.54%	0.535725	0.868743	Sin07096;Sin07188;Sin08348;Sin08349;Sin08350;Sin10045;Sin11041;Sin22908;Sin25366;Sin26422;Sin27128;Sin27626;Sin27863	13
Biological process	GO:0031324	negative regulation of cellular metabolic process	13/511 2.54%	439/17227 2.55%	0.542428	0.872046	Sin01376;Sin02552;Sin08608;Sin09515;Sin11661;Sin13059;Sin17602;Sin23699;Sin23850;Sin25351;Sin25577;Sin26473;Sin27494	13
Biological process	GO:0010274	hydrotropism	1/511 0.2%	26/17227 0.15%	0.543186	0.872046	Sin23906	1
Biological process	GO:0033500	carbohydrate homeostasis	1/511 0.2%	26/17227 0.15%	0.543186	0.872046	Sin05185	1
Biological process	GO:0052542	defense response by callose deposition	1/511 0.2%	26/17227 0.15%	0.543186	0.872046	Sin07943	1
Biological process	GO:0071216	cellular response to biotic stimulus	1/511 0.2%	26/17227 0.15%	0.543186	0.872046	Sin27864	1
Biological process	GO:0045087	innate immune response	11/511 2.15%	371/17227 2.15%	0.54379	0.872046	Sin02112;Sin07817;Sin07943;Sin12503;Sin12570;Sin15213;Sin18521;Sin23776;Sin27609;Sin27864;Sin27897	11
Biological process	GO:0048528	post-embryonic root development	5/511 0.98%	165/17227 0.96%	0.543948	0.872046	Sin02455;Sin06977;Sin09904;Sin11184;Sin11661	5
Biological process	GO:0009124	nucleoside monophosphate biosynthetic process	2/511 0.39%	61/17227 0.35%	0.54399	0.872046	Sin02706;Sin08825	2
Biological process	GO:0045859	regulation of protein kinase activity	2/511 0.39%	61/17227 0.35%	0.54399	0.872046	Sin22637;Sin27778	2
Biological process	GO:0009066	aspartate family amino acid metabolic process	2/511 0.39%	62/17227 0.36%	0.55282	0.873615	Sin17527;Sin17855	2
Biological process	GO:0043038	amino acid activation	2/511 0.39%	62/17227 0.36%	0.55282	0.873615	Sin00089;Sin12108	2
Biological process	GO:0043039	tRNA aminoacylation	2/511 0.39%	62/17227 0.36%	0.55282	0.873615	Sin00089;Sin12108	2
Biological process	GO:0043269	regulation of ion transport	2/511 0.39%	62/17227 0.36%	0.55282	0.873615	Sin14174;Sin16298	2
Biological process	GO:0072527	pyrimidine-containing compound metabolic process	2/511 0.39%	62/17227 0.36%	0.55282	0.873615	Sin08825;Sin12160	2
Biological process	GO:0033692	cellular polysaccharide biosynthetic process	7/511 1.37%	236/17227 1.37%	0.553611	0.873615	Sin03662;Sin14548;Sin18791;Sin22826;Sin23850;Sin24714;Sin28036	7
Biological process	GO:0006486	protein glycosylation	5/511 0.98%	167/17227 0.97%	0.554697	0.873615	Sin05173;Sin16486;Sin22826;Sin25951;Sin28036	5
Biological process	GO:0043413	macromolecule glycosylation	5/511 0.98%	167/17227 0.97%	0.554697	0.873615	Sin05173;Sin16486;Sin22826;Sin25951;Sin28036	5
Biological process	GO:0006284	base-excision repair	1/511 0.2%	27/17227 0.16%	0.556757	0.873615	Sin08346	1
Biological process	GO:0009218	pyrimidine ribonucleotide metabolic process	1/511 0.2%	27/17227 0.16%	0.556757	0.873615	Sin08825	1
Biological process	GO:0009220	pyrimidine ribonucleotide biosynthetic process	1/511 0.2%	27/17227 0.16%	0.556757	0.873615	Sin08825	1
Biological process	GO:0010207	photosystem II assembly	1/511 0.2%	27/17227 0.16%	0.556757	0.873615	Sin10045	1
Biological process	GO:0010540	basipetal auxin transport	1/511 0.2%	27/17227 0.16%	0.556757	0.873615	Sin11184	1
Biological process	GO:0035834	indole alkaloid metabolic process	1/511 0.2%	27/17227 0.16%	0.556757	0.873615	Sin04122	1
Biological process	GO:0044030	regulation of DNA methylation	1/511 0.2%	27/17227 0.16%	0.556757	0.873615	Sin02673	1
Biological process	GO:0046838	phosphorylated carbohydrate dephosphorylation	1/511 0.2%	27/17227 0.16%	0.556757	0.873615	Sin11230	1
Biological process	GO:0098739	import across plasma membrane	1/511 0.2%	27/17227 0.16%	0.556757	0.873615	Sin08171	1
Biological process	GO:0010026	trichome differentiation	3/511 0.59%	98/17227 0.57%	0.559385	0.874569	Sin04606;Sin07692;Sin19450	3
Biological process	GO:0009123	nucleoside monophosphate metabolic process	2/511 0.39%	63/17227 0.37%	0.561529	0.874569	Sin02706;Sin08825	2
Biological process	GO:0009583	detection of light stimulus	2/511 0.39%	63/17227 0.37%	0.561529	0.874569	Sin07161;Sin13059	2
Biological process	GO:0009756	carbohydrate mediated signaling	2/511 0.39%	63/17227 0.37%	0.561529	0.874569	Sin01607;Sin05185	2
Biological process	GO:0010182	sugar mediated signaling pathway	2/511 0.39%	63/17227 0.37%	0.561529	0.874569	Sin01607;Sin05185	2
Biological process	GO:0043549	regulation of kinase activity	2/511 0.39%	63/17227 0.37%	0.561529	0.874569	Sin22637;Sin27778	2
Biological process	GO:0009101	glycoprotein biosynthetic process	5/511 0.98%	169/17227 0.98%	0.56532	0.876037	Sin05173;Sin16486;Sin22826;Sin25951;Sin28036	5
Biological process	GO:0006760	folic acid-containing compound metabolic process	1/511 0.2%	28/17227 0.16%	0.569925	0.876037	Sin02673	1
Biological process	GO:0010014	meristem initiation	1/511 0.2%	28/17227 0.16%	0.569925	0.876037	Sin07473	1
Biological process	GO:0010052	guard cell differentiation	1/511 0.2%	28/17227 0.16%	0.569925	0.876037	Sin20242	1
Biological process	GO:0010962	regulation of glucan biosynthetic process	1/511 0.2%	28/17227 0.16%	0.569925	0.876037	Sin23850	1
Biological process	GO:0032543	mitochondrial translation	1/511 0.2%	28/17227 0.16%	0.569925	0.876037	Sin12108	1
Biological process	GO:0043650	dicarboxylic acid biosynthetic process	1/511 0.2%	28/17227 0.16%	0.569925	0.876037	Sin20842	1
Biological process	GO:0046856	phosphatidylinositol dephosphorylation	1/511 0.2%	28/17227 0.16%	0.569925	0.876037	Sin11230	1
Biological process	GO:0051701	biological process involved in interaction with host	1/511 0.2%	28/17227 0.16%	0.569925	0.876037	Sin16880	1
Biological process	GO:0060429	epithelium development	1/511 0.2%	28/17227 0.16%	0.569925	0.876037	Sin05818	1
Biological process	GO:0009739	response to gibberellin	5/511 0.98%	170/17227 0.99%	0.570583	0.876037	Sin09185;Sin12282;Sin24619;Sin25351;Sin27779	5
Biological process	GO:0009909	regulation of flower development	6/511 1.17%	205/17227 1.19%	0.570814	0.876037	Sin08608;Sin09729;Sin11661;Sin13059;Sin14174;Sin22534	6
Biological process	GO:0071478	cellular response to radiation	4/511 0.78%	136/17227 0.79%	0.576972	0.880343	Sin07161;Sin08608;Sin13059;Sin27128	4
Biological process	GO:0006305	DNA alkylation	2/511 0.39%	65/17227 0.38%	0.578579	0.880343	Sin02673;Sin27549	2
Biological process	GO:0006306	DNA methylation	2/511 0.39%	65/17227 0.38%	0.578579	0.880343	Sin02673;Sin27549	2
Biological process	GO:0009072	aromatic amino acid family metabolic process	2/511 0.39%	65/17227 0.38%	0.578579	0.880343	Sin20842;Sin28103	2
Biological process	GO:0010928	regulation of auxin mediated signaling pathway	2/511 0.39%	65/17227 0.38%	0.578579	0.880343	Sin07059;Sin16754	2
Biological process	GO:0006040	amino sugar metabolic process	1/511 0.2%	29/17227 0.17%	0.582703	0.880343	Sin04254	1
Biological process	GO:0006188	IMP biosynthetic process	1/511 0.2%	29/17227 0.17%	0.582703	0.880343	Sin02706	1
Biological process	GO:0006995	cellular response to nitrogen starvation	1/511 0.2%	29/17227 0.17%	0.582703	0.880343	Sin02858	1
Biological process	GO:0010942	positive regulation of cell death	1/511 0.2%	29/17227 0.17%	0.582703	0.880343	Sin09608	1
Biological process	GO:0034614	cellular response to reactive oxygen species	1/511 0.2%	29/17227 0.17%	0.582703	0.880343	Sin05298	1
Biological process	GO:0051865	protein autoubiquitination	1/511 0.2%	29/17227 0.17%	0.582703	0.880343	Sin05034	1
Biological process	GO:2000069	regulation of post-embryonic root development	1/511 0.2%	29/17227 0.17%	0.582703	0.880343	Sin09904	1
Biological process	GO:2000652	regulation of secondary cell wall biogenesis	1/511 0.2%	29/17227 0.17%	0.582703	0.880343	Sin07540	1
Biological process	GO:0006778	porphyrin-containing compound metabolic process	3/511 0.59%	102/17227 0.59%	0.58662	0.883084	Sin07188;Sin08351;Sin28393	3
Biological process	GO:0044038	cell wall macromolecule biosynthetic process	3/511 0.59%	102/17227 0.59%	0.58662	0.883084	Sin14548;Sin22826;Sin24714	3
Biological process	GO:0070589	cellular component macromolecule biosynthetic process	3/511 0.59%	102/17227 0.59%	0.58662	0.883084	Sin14548;Sin22826;Sin24714	3
Biological process	GO:0000272	polysaccharide catabolic process	6/511 1.17%	209/17227 1.21%	0.589739	0.884287	Sin04254;Sin09772;Sin15739;Sin15989;Sin18401;Sin20972	6
Biological process	GO:0070085	glycosylation	5/511 0.98%	174/17227 1.01%	0.5913	0.884287	Sin05173;Sin16486;Sin22826;Sin25951;Sin28036	5
Biological process	GO:0033013	tetrapyrrole metabolic process	3/511 0.59%	103/17227 0.6%	0.593259	0.884287	Sin07188;Sin08351;Sin28393	3
Biological process	GO:0009086	methionine biosynthetic process	1/511 0.2%	30/17227 0.17%	0.595102	0.884287	Sin17855	1
Biological process	GO:0010229	inflorescence development	1/511 0.2%	30/17227 0.17%	0.595102	0.884287	Sin12282	1
Biological process	GO:0032885	regulation of polysaccharide biosynthetic process	1/511 0.2%	30/17227 0.17%	0.595102	0.884287	Sin23850	1
Biological process	GO:0042558	pteridine-containing compound metabolic process	1/511 0.2%	30/17227 0.17%	0.595102	0.884287	Sin02673	1
Biological process	GO:0045910	negative regulation of DNA recombination	1/511 0.2%	30/17227 0.17%	0.595102	0.884287	Sin25577	1
Biological process	GO:0046040	IMP metabolic process	1/511 0.2%	30/17227 0.17%	0.595102	0.884287	Sin02706	1
Biological process	GO:1902600	proton transmembrane transport	1/511 0.2%	30/17227 0.17%	0.595102	0.884287	Sin01684	1
Biological process	GO:0015995	chlorophyll biosynthetic process	2/511 0.39%	67/17227 0.39%	0.595139	0.884287	Sin07188;Sin08351	2
Biological process	GO:0010029	regulation of seed germination	3/511 0.59%	104/17227 0.6%	0.599828	0.887503	Sin12282;Sin24376;novel.1414	3
Biological process	GO:0030258	lipid modification	3/511 0.59%	104/17227 0.6%	0.599828	0.887503	Sin09599;Sin11230;Sin16486	3
Biological process	GO:0048284	organelle fusion	3/511 0.59%	104/17227 0.6%	0.599828	0.887503	Sin00073;Sin02366;Sin17859	3
Biological process	GO:0051093	negative regulation of developmental process	5/511 0.98%	176/17227 1.02%	0.60145	0.887503	Sin09904;Sin11661;Sin15213;Sin24350;Sin25351	5
Biological process	GO:0006714	sesquiterpenoid metabolic process	2/511 0.39%	68/17227 0.39%	0.603235	0.887503	Sin09185;Sin18861	2
Biological process	GO:0006997	nucleus organization	2/511 0.39%	68/17227 0.39%	0.603235	0.887503	Sin00073;Sin02366	2
Biological process	GO:0009789	positive regulation of abscisic acid-activated signaling pathway	2/511 0.39%	68/17227 0.39%	0.603235	0.887503	Sin08922;Sin18223	2
Biological process	GO:0009832	plant-type cell wall biogenesis	6/511 1.17%	212/17227 1.23%	0.603643	0.887503	Sin07540;Sin14548;Sin18791;Sin20933;Sin24714;Sin28036	6
Biological process	GO:0045488	pectin metabolic process	6/511 1.17%	212/17227 1.23%	0.603643	0.887503	Sin06940;Sin09772;Sin14548;Sin15739;Sin15989;Sin18401	6
Biological process	GO:0009100	glycoprotein metabolic process	5/511 0.98%	177/17227 1.03%	0.606471	0.888488	Sin05173;Sin16486;Sin22826;Sin25951;Sin28036	5
Biological process	GO:0009875	pollen-pistil interaction	1/511 0.2%	31/17227 0.18%	0.607133	0.888488	Sin01454	1
Biological process	GO:0046854	phosphatidylinositol phosphate biosynthetic process	1/511 0.2%	31/17227 0.18%	0.607133	0.888488	Sin11706	1
Biological process	GO:2000034	regulation of seed maturation	1/511 0.2%	31/17227 0.18%	0.607133	0.888488	Sin04465	1
Biological process	GO:0001932	regulation of protein phosphorylation	2/511 0.39%	69/17227 0.4%	0.611207	0.892377	Sin22637;Sin27778	2
Biological process	GO:0042752	regulation of circadian rhythm	2/511 0.39%	69/17227 0.4%	0.611207	0.892377	Sin02618;Sin13059	2
Biological process	GO:0010393	galacturonan metabolic process	6/511 1.17%	214/17227 1.24%	0.61277	0.892463	Sin06940;Sin09772;Sin14548;Sin15739;Sin15989;Sin18401	6
Biological process	GO:0048831	regulation of shoot system development	6/511 1.17%	215/17227 1.25%	0.617289	0.892463	Sin08608;Sin09729;Sin11661;Sin13059;Sin14174;Sin22534	6
Biological process	GO:0006221	pyrimidine nucleotide biosynthetic process	1/511 0.2%	32/17227 0.19%	0.618808	0.892463	Sin08825	1
Biological process	GO:0009838	abscission	1/511 0.2%	32/17227 0.19%	0.618808	0.892463	Sin19199	1
Biological process	GO:0015718	monocarboxylic acid transport	1/511 0.2%	32/17227 0.19%	0.618808	0.892463	Sin05392	1
Biological process	GO:0034308	primary alcohol metabolic process	1/511 0.2%	32/17227 0.19%	0.618808	0.892463	Sin12160	1
Biological process	GO:0080022	primary root development	1/511 0.2%	32/17227 0.19%	0.618808	0.892463	Sin02915	1
Biological process	GO:0098657	import into cell	1/511 0.2%	32/17227 0.19%	0.618808	0.892463	Sin08171	1
Biological process	GO:0051607	defense response to virus	2/511 0.39%	70/17227 0.41%	0.619057	0.892463	Sin16298;Sin19177	2
Biological process	GO:0061077	chaperone-mediated protein folding	2/511 0.39%	70/17227 0.41%	0.619057	0.892463	Sin25741;Sin25742	2
Biological process	GO:0140546	defense response to symbiont	2/511 0.39%	70/17227 0.41%	0.619057	0.892463	Sin16298;Sin19177	2
Biological process	GO:0009553	embryo sac development	5/511 0.98%	181/17227 1.05%	0.626188	0.89613	Sin00073;Sin01968;Sin02366;Sin18520;Sin20745	5
Biological process	GO:0051172	negative regulation of nitrogen compound metabolic process	12/511 2.35%	430/17227 2.5%	0.626629	0.89613	Sin01376;Sin02552;Sin08608;Sin09515;Sin11661;Sin13059;Sin17602;Sin23699;Sin25351;Sin25577;Sin26473;Sin27494	12
Biological process	GO:0006555	methionine metabolic process	1/511 0.2%	33/17227 0.19%	0.630136	0.89613	Sin17855	1
Biological process	GO:0007029	endoplasmic reticulum organization	1/511 0.2%	33/17227 0.19%	0.630136	0.89613	Sin07835	1
Biological process	GO:0016128	phytosteroid metabolic process	1/511 0.2%	33/17227 0.19%	0.630136	0.89613	Sin04697	1
Biological process	GO:0016131	brassinosteroid metabolic process	1/511 0.2%	33/17227 0.19%	0.630136	0.89613	Sin04697	1
Biological process	GO:0030148	sphingolipid biosynthetic process	1/511 0.2%	33/17227 0.19%	0.630136	0.89613	Sin25437	1
Biological process	GO:0042631	cellular response to water deprivation	1/511 0.2%	33/17227 0.19%	0.630136	0.89613	Sin07251	1
Biological process	GO:0043200	response to amino acid	1/511 0.2%	33/17227 0.19%	0.630136	0.89613	Sin07843	1
Biological process	GO:0045454	cell redox homeostasis	1/511 0.2%	33/17227 0.19%	0.630136	0.89613	Sin12342	1
Biological process	GO:0048278	vesicle docking	1/511 0.2%	33/17227 0.19%	0.630136	0.89613	Sin17859	1
Biological process	GO:0071462	cellular response to water stimulus	1/511 0.2%	33/17227 0.19%	0.630136	0.89613	Sin07251	1
Biological process	GO:0090696	post-embryonic plant organ development	6/511 1.17%	220/17227 1.28%	0.639433	0.902241	Sin02455;Sin06977;Sin09904;Sin11184;Sin11661;Sin21863	6
Biological process	GO:0008361	regulation of cell size	1/511 0.2%	34/17227 0.2%	0.641128	0.902241	Sin24350	1
Biological process	GO:0010337	regulation of salicylic acid metabolic process	1/511 0.2%	34/17227 0.2%	0.641128	0.902241	Sin07943	1
Biological process	GO:0044347	cell wall polysaccharide catabolic process	1/511 0.2%	34/17227 0.2%	0.641128	0.902241	Sin20972	1
Biological process	GO:0045493	xylan catabolic process	1/511 0.2%	34/17227 0.2%	0.641128	0.902241	Sin20972	1
Biological process	GO:0046174	polyol catabolic process	1/511 0.2%	34/17227 0.2%	0.641128	0.902241	Sin11230	1
Biological process	GO:0046839	phospholipid dephosphorylation	1/511 0.2%	34/17227 0.2%	0.641128	0.902241	Sin11230	1
Biological process	GO:2000895	hemicellulose catabolic process	1/511 0.2%	34/17227 0.2%	0.641128	0.902241	Sin20972	1
Biological process	GO:0071322	cellular response to carbohydrate stimulus	2/511 0.39%	73/17227 0.42%	0.641874	0.902241	Sin01607;Sin05185	2
Biological process	GO:1901606	alpha-amino acid catabolic process	2/511 0.39%	73/17227 0.42%	0.641874	0.902241	Sin01165;Sin02673	2
Biological process	GO:0006520	cellular amino acid metabolic process	11/511 2.15%	401/17227 2.33%	0.64707	0.902241	Sin00089;Sin01165;Sin02673;Sin07738;Sin12108;Sin17527;Sin17855;Sin20842;Sin23822;Sin27429;Sin28103	11
Biological process	GO:0062197	cellular response to chemical stress	3/511 0.59%	112/17227 0.65%	0.649832	0.902241	Sin05298;Sin09961;Sin26043	3
Biological process	GO:0006220	pyrimidine nucleotide metabolic process	1/511 0.2%	35/17227 0.2%	0.651794	0.902241	Sin08825	1
Biological process	GO:0009112	nucleobase metabolic process	1/511 0.2%	35/17227 0.2%	0.651794	0.902241	Sin02706	1
Biological process	GO:0009567	double fertilization forming a zygote and endosperm	1/511 0.2%	35/17227 0.2%	0.651794	0.902241	Sin26295	1
Biological process	GO:0009635	response to herbicide	1/511 0.2%	35/17227 0.2%	0.651794	0.902241	Sin11184	1
Biological process	GO:0036377	arbuscular mycorrhizal association	1/511 0.2%	35/17227 0.2%	0.651794	0.902241	Sin19904	1
Biological process	GO:0046351	disaccharide biosynthetic process	1/511 0.2%	35/17227 0.2%	0.651794	0.902241	Sin10970	1
Biological process	GO:0051156	glucose 6-phosphate metabolic process	1/511 0.2%	35/17227 0.2%	0.651794	0.902241	Sin05185	1
Biological process	GO:0110156	methylguanosine-cap decapping	1/511 0.2%	35/17227 0.2%	0.651794	0.902241	Sin07473	1
Biological process	GO:1900426	positive regulation of defense response to bacterium	1/511 0.2%	35/17227 0.2%	0.651794	0.902241	novel.514	1
Biological process	GO:1901605	alpha-amino acid metabolic process	7/511 1.37%	260/17227 1.51%	0.655314	0.902241	Sin01165;Sin02673;Sin07738;Sin17527;Sin17855;Sin23822;Sin27429	7
Biological process	GO:0008643	carbohydrate transport	3/511 0.59%	113/17227 0.66%	0.65576	0.902241	Sin02856;Sin02858;Sin12990	3
Biological process	GO:0006779	porphyrin-containing compound biosynthetic process	2/511 0.39%	75/17227 0.44%	0.656478	0.902241	Sin07188;Sin08351	2
Biological process	GO:0009063	cellular amino acid catabolic process	2/511 0.39%	75/17227 0.44%	0.656478	0.902241	Sin01165;Sin02673	2
Biological process	GO:0010817	regulation of hormone levels	9/511 1.76%	333/17227 1.93%	0.658618	0.902241	Sin02333;Sin03705;Sin04697;Sin05265;Sin07059;Sin09783;Sin11184;Sin16754;Sin19277	9
Biological process	GO:0009932	cell tip growth	4/511 0.78%	151/17227 0.88%	0.659045	0.902241	Sin01750;Sin07380;Sin10853;Sin12904	4
Biological process	GO:0045333	cellular respiration	4/511 0.78%	151/17227 0.88%	0.659045	0.902241	Sin05473;Sin07096;Sin14539;Sin28366	4
Biological process	GO:0000018	regulation of DNA recombination	1/511 0.2%	36/17227 0.21%	0.662144	0.902241	Sin25577	1
Biological process	GO:0010103	stomatal complex morphogenesis	1/511 0.2%	36/17227 0.21%	0.662144	0.902241	Sin20242	1
Biological process	GO:0010252	auxin homeostasis	1/511 0.2%	36/17227 0.21%	0.662144	0.902241	Sin16754	1
Biological process	GO:0010584	pollen exine formation	1/511 0.2%	36/17227 0.21%	0.662144	0.902241	Sin16306	1
Biological process	GO:0048449	floral organ formation	1/511 0.2%	36/17227 0.21%	0.662144	0.902241	Sin21863	1
Biological process	GO:0080050	regulation of seed development	1/511 0.2%	36/17227 0.21%	0.662144	0.902241	Sin04465	1
Biological process	GO:0110154	RNA decapping	1/511 0.2%	36/17227 0.21%	0.662144	0.902241	Sin07473	1
Biological process	GO:0000271	polysaccharide biosynthetic process	8/511 1.57%	298/17227 1.73%	0.662278	0.902241	Sin03662;Sin06940;Sin14548;Sin18791;Sin22826;Sin23850;Sin24714;Sin28036	8
Biological process	GO:0090558	plant epidermis development	8/511 1.57%	298/17227 1.73%	0.662278	0.902241	Sin04606;Sin07380;Sin07692;Sin08922;Sin19450;Sin20242;Sin20933;Sin27549	8
Biological process	GO:0042325	regulation of phosphorylation	2/511 0.39%	76/17227 0.44%	0.6636	0.902241	Sin22637;Sin27778	2
Biological process	GO:0051510	regulation of unidimensional cell growth	2/511 0.39%	76/17227 0.44%	0.6636	0.902241	Sin01750;Sin10853	2
Biological process	GO:0010243	response to organonitrogen compound	5/511 0.98%	189/17227 1.1%	0.663792	0.902241	Sin02915;Sin07843;Sin12160;Sin27609;Sin27864	5
Biological process	GO:0048868	pollen tube development	5/511 0.98%	189/17227 1.1%	0.663792	0.902241	Sin01750;Sin10853;Sin12904;Sin13630;Sin25362	5
Biological process	GO:1900140	regulation of seedling development	3/511 0.59%	115/17227 0.67%	0.667398	0.90514	Sin12282;Sin24376;novel.1414	3
Biological process	GO:1905393	plant organ formation	4/511 0.78%	153/17227 0.89%	0.669136	0.90514	Sin02455;Sin13161;Sin14337;Sin21863	4
Biological process	GO:0033014	tetrapyrrole biosynthetic process	2/511 0.39%	77/17227 0.45%	0.670602	0.90514	Sin07188;Sin08351	2
Biological process	GO:0048653	anther development	2/511 0.39%	77/17227 0.45%	0.670602	0.90514	Sin01968;Sin09185	2
Biological process	GO:0009566	fertilization	1/511 0.2%	37/17227 0.21%	0.672187	0.90514	Sin26295	1
Biological process	GO:0009833	plant-type primary cell wall biogenesis	1/511 0.2%	37/17227 0.21%	0.672187	0.90514	Sin18791	1
Biological process	GO:1900425	negative regulation of defense response to bacterium	1/511 0.2%	37/17227 0.21%	0.672187	0.90514	Sin11843	1
Biological process	GO:1903338	regulation of cell wall organization or biogenesis	1/511 0.2%	37/17227 0.21%	0.672187	0.90514	Sin07540	1
Biological process	GO:0055086	nucleobase-containing small molecule metabolic process	12/511 2.35%	445/17227 2.58%	0.6729	0.90514	Sin01046;Sin02706;Sin05185;Sin05674;Sin05687;Sin07059;Sin08337;Sin08825;Sin22826;Sin24269;Sin28036;novel.447	12
Biological process	GO:0048581	negative regulation of post-embryonic development	3/511 0.59%	116/17227 0.67%	0.673108	0.90514	Sin09904;Sin11661;Sin25351	3
Biological process	GO:0009064	glutamine family amino acid metabolic process	2/511 0.39%	78/17227 0.45%	0.677486	0.909087	Sin17527;Sin27429	2
Biological process	GO:2000070	regulation of response to water deprivation	2/511 0.39%	78/17227 0.45%	0.677486	0.909087	Sin09360;Sin09783	2
Biological process	GO:0016054	organic acid catabolic process	4/511 0.78%	155/17227 0.9%	0.67902	0.910176	Sin01165;Sin02673;Sin14330;Sin18861	4
Biological process	GO:0030004	cellular monovalent inorganic cation homeostasis	1/511 0.2%	38/17227 0.22%	0.681932	0.912138	Sin13673	1
Biological process	GO:0051260	protein homooligomerization	1/511 0.2%	38/17227 0.22%	0.681932	0.912138	Sin02858	1
Biological process	GO:0055067	monovalent inorganic cation homeostasis	2/511 0.39%	79/17227 0.46%	0.684253	0.914111	Sin01684;Sin13673	2
Biological process	GO:0046777	protein autophosphorylation	6/511 1.17%	231/17227 1.34%	0.685376	0.914111	Sin01454;Sin05979;Sin08922;Sin11706;Sin14329;novel.514	6
Biological process	GO:0019693	ribose phosphate metabolic process	7/511 1.37%	268/17227 1.56%	0.685952	0.914111	Sin02706;Sin05185;Sin05674;Sin05687;Sin08825;Sin24269;novel.447	7
Biological process	GO:0009308	amine metabolic process	4/511 0.78%	157/17227 0.91%	0.688697	0.914111	Sin02915;Sin05265;Sin09783;Sin19277	4
Biological process	GO:0000904	cell morphogenesis involved in differentiation	6/511 1.17%	232/17227 1.35%	0.689357	0.914111	Sin01750;Sin04606;Sin07692;Sin10853;Sin12904;Sin19450	6
Biological process	GO:0046474	glycerophospholipid biosynthetic process	3/511 0.59%	119/17227 0.69%	0.689806	0.914111	Sin08330;Sin11706;Sin20473	3
Biological process	GO:0010102	lateral root morphogenesis	2/511 0.39%	80/17227 0.46%	0.690903	0.914111	Sin02455;Sin06977	2
Biological process	GO:0044728	DNA methylation or demethylation	2/511 0.39%	80/17227 0.46%	0.690903	0.914111	Sin02673;Sin27549	2
Biological process	GO:0009877	nodulation	1/511 0.2%	39/17227 0.23%	0.691387	0.914111	Sin02620	1
Biological process	GO:0010099	regulation of photomorphogenesis	1/511 0.2%	39/17227 0.23%	0.691387	0.914111	Sin25435	1
Biological process	GO:0048586	regulation of long-day photoperiodism, flowering	1/511 0.2%	39/17227 0.23%	0.691387	0.914111	Sin25351	1
Biological process	GO:0001558	regulation of cell growth	3/511 0.59%	120/17227 0.7%	0.695227	0.915673	Sin01750;Sin05364;Sin10853	3
Biological process	GO:0010101	post-embryonic root morphogenesis	2/511 0.39%	81/17227 0.47%	0.697437	0.915673	Sin02455;Sin06977	2
Biological process	GO:0009084	glutamine family amino acid biosynthetic process	1/511 0.2%	40/17227 0.23%	0.700562	0.915673	Sin27429	1
Biological process	GO:0009126	purine nucleoside monophosphate metabolic process	1/511 0.2%	40/17227 0.23%	0.700562	0.915673	Sin02706	1
Biological process	GO:0009127	purine nucleoside monophosphate biosynthetic process	1/511 0.2%	40/17227 0.23%	0.700562	0.915673	Sin02706	1
Biological process	GO:0009167	purine ribonucleoside monophosphate metabolic process	1/511 0.2%	40/17227 0.23%	0.700562	0.915673	Sin02706	1
Biological process	GO:0009168	purine ribonucleoside monophosphate biosynthetic process	1/511 0.2%	40/17227 0.23%	0.700562	0.915673	Sin02706	1
Biological process	GO:0009556	microsporogenesis	1/511 0.2%	40/17227 0.23%	0.700562	0.915673	Sin01968	1
Biological process	GO:0009958	positive gravitropism	1/511 0.2%	40/17227 0.23%	0.700562	0.915673	Sin25215	1
Biological process	GO:0010638	positive regulation of organelle organization	1/511 0.2%	40/17227 0.23%	0.700562	0.915673	Sin06836	1
Biological process	GO:0019252	starch biosynthetic process	1/511 0.2%	40/17227 0.23%	0.700562	0.915673	Sin03662	1
Biological process	GO:0006304	DNA modification	2/511 0.39%	82/17227 0.48%	0.703857	0.918074	Sin02673;Sin27549	2
Biological process	GO:2000242	negative regulation of reproductive process	2/511 0.39%	82/17227 0.48%	0.703857	0.918074	Sin11661;Sin25351	2
Biological process	GO:0019684	photosynthesis, light reaction	6/511 1.17%	236/17227 1.37%	0.704947	0.918546	Sin08348;Sin08349;Sin08350;Sin10045;Sin27128;Sin27863	6
Biological process	GO:0034968	histone lysine methylation	3/511 0.59%	122/17227 0.71%	0.705856	0.918779	Sin07692;Sin19450;Sin25351	3
Biological process	GO:0010091	trichome branching	1/511 0.2%	41/17227 0.24%	0.709465	0.919523	Sin04606	1
Biological process	GO:0045036	protein targeting to chloroplast	1/511 0.2%	41/17227 0.24%	0.709465	0.919523	Sin28331	1
Biological process	GO:0072596	establishment of protein localization to chloroplast	1/511 0.2%	41/17227 0.24%	0.709465	0.919523	Sin28331	1
Biological process	GO:1905037	autophagosome organization	1/511 0.2%	41/17227 0.24%	0.709465	0.919523	Sin05979	1
Biological process	GO:0009741	response to brassinosteroid	3/511 0.59%	123/17227 0.71%	0.711062	0.919523	Sin01685;Sin11661;Sin24619	3
Biological process	GO:0032940	secretion by cell	2/511 0.39%	84/17227 0.49%	0.716355	0.919523	Sin16880;Sin17859	2
Biological process	GO:0045489	pectin biosynthetic process	2/511 0.39%	84/17227 0.49%	0.716355	0.919523	Sin06940;Sin14548	2
Biological process	GO:1900424	regulation of defense response to bacterium	2/511 0.39%	84/17227 0.49%	0.716355	0.919523	Sin11843;novel.514	2
Biological process	GO:0006650	glycerophospholipid metabolic process	4/511 0.78%	163/17227 0.95%	0.71648	0.919523	Sin08330;Sin11230;Sin11706;Sin20473	4
Biological process	GO:0009734	auxin-activated signaling pathway	8/511 1.57%	314/17227 1.82%	0.717689	0.919523	Sin07059;Sin07537;Sin11184;Sin16754;Sin18490;Sin20883;Sin25577;Sin27609	8
Biological process	GO:0009201	ribonucleoside triphosphate biosynthetic process	1/511 0.2%	42/17227 0.24%	0.718104	0.919523	Sin08825	1
Biological process	GO:0016032	viral process	1/511 0.2%	42/17227 0.24%	0.718104	0.919523	Sin16880	1
Biological process	GO:0043562	cellular response to nitrogen levels	1/511 0.2%	42/17227 0.24%	0.718104	0.919523	Sin02858	1
Biological process	GO:0051053	negative regulation of DNA metabolic process	1/511 0.2%	42/17227 0.24%	0.718104	0.919523	Sin25577	1
Biological process	GO:0062013	positive regulation of small molecule metabolic process	1/511 0.2%	42/17227 0.24%	0.718104	0.919523	Sin23434	1
Biological process	GO:0071417	cellular response to organonitrogen compound	1/511 0.2%	42/17227 0.24%	0.718104	0.919523	Sin27864	1
Biological process	GO:0006163	purine nucleotide metabolic process	6/511 1.17%	241/17227 1.4%	0.723681	0.922825	Sin01046;Sin02706;Sin05185;Sin05674;Sin05687;Sin24269	6
Biological process	GO:0098662	inorganic cation transmembrane transport	3/511 0.59%	126/17227 0.73%	0.726257	0.922825	Sin01684;Sin06658;Sin08171	3
Biological process	GO:0007264	small GTPase mediated signal transduction	1/511 0.2%	43/17227 0.25%	0.726486	0.922825	Sin07380	1
Biological process	GO:0010223	secondary shoot formation	1/511 0.2%	43/17227 0.25%	0.726486	0.922825	Sin13161	1
Biological process	GO:0010346	shoot axis formation	1/511 0.2%	43/17227 0.25%	0.726486	0.922825	Sin13161	1
Biological process	GO:0052545	callose localization	1/511 0.2%	43/17227 0.25%	0.726486	0.922825	Sin07943	1
Biological process	GO:0072598	protein localization to chloroplast	1/511 0.2%	43/17227 0.25%	0.726486	0.922825	Sin28331	1
Biological process	GO:1901137	carbohydrate derivative biosynthetic process	12/511 2.35%	464/17227 2.69%	0.726542	0.922825	Sin02706;Sin05173;Sin07059;Sin08825;Sin12206;Sin15499;Sin16486;Sin18393;Sin20554;Sin22826;Sin25951;Sin28036	12
Biological process	GO:0051049	regulation of transport	5/511 0.98%	204/17227 1.18%	0.7274	0.922985	Sin14174;Sin16298;Sin16880;Sin27957;Sin27958	5
Biological process	GO:0046903	secretion	2/511 0.39%	86/17227 0.5%	0.728409	0.923335	Sin16880;Sin17859	2
Biological process	GO:0009860	pollen tube growth	3/511 0.59%	127/17227 0.74%	0.731181	0.925918	Sin01750;Sin10853;Sin12904	3
Biological process	GO:0015980	energy derivation by oxidation of organic compounds	4/511 0.78%	167/17227 0.97%	0.733965	0.926547	Sin05473;Sin07096;Sin14539;Sin28366	4
Biological process	GO:0006914	autophagy	2/511 0.39%	87/17227 0.51%	0.734271	0.926547	Sin05979;Sin06113	2
Biological process	GO:0061919	process utilizing autophagic mechanism	2/511 0.39%	87/17227 0.51%	0.734271	0.926547	Sin05979;Sin06113	2
Biological process	GO:0071985	multivesicular body sorting pathway	1/511 0.2%	44/17227 0.26%	0.73462	0.926547	Sin01020	1
Biological process	GO:0098655	cation transmembrane transport	3/511 0.59%	129/17227 0.75%	0.740821	0.928407	Sin01684;Sin06658;Sin08171	3
Biological process	GO:0000281	mitotic cytokinesis	1/511 0.2%	45/17227 0.26%	0.742512	0.928407	Sin18791	1
Biological process	GO:0001763	morphogenesis of a branching structure	1/511 0.2%	45/17227 0.26%	0.742512	0.928407	Sin13161	1
Biological process	GO:0007166	cell surface receptor signaling pathway	1/511 0.2%	45/17227 0.26%	0.742512	0.928407	Sin23201	1
Biological process	GO:0009960	endosperm development	1/511 0.2%	45/17227 0.26%	0.742512	0.928407	Sin06986	1
Biological process	GO:0034765	regulation of ion transmembrane transport	1/511 0.2%	45/17227 0.26%	0.742512	0.928407	Sin16298	1
Biological process	GO:0042446	hormone biosynthetic process	3/511 0.59%	130/17227 0.75%	0.745536	0.928407	Sin02333;Sin03705;Sin04697	3
Biological process	GO:0051241	negative regulation of multicellular organismal process	3/511 0.59%	130/17227 0.75%	0.745536	0.928407	Sin09904;Sin11661;Sin25351	3
Biological process	GO:0006475	internal protein amino acid acetylation	2/511 0.39%	89/17227 0.52%	0.745673	0.928407	Sin01607;Sin27494	2
Biological process	GO:0009820	alkaloid metabolic process	2/511 0.39%	89/17227 0.52%	0.745673	0.928407	Sin04122;Sin13564	2
Biological process	GO:0016573	histone acetylation	2/511 0.39%	89/17227 0.52%	0.745673	0.928407	Sin01607;Sin27494	2
Biological process	GO:0018393	internal peptidyl-lysine acetylation	2/511 0.39%	89/17227 0.52%	0.745673	0.928407	Sin01607;Sin27494	2
Biological process	GO:0018394	peptidyl-lysine acetylation	2/511 0.39%	89/17227 0.52%	0.745673	0.928407	Sin01607;Sin27494	2
Biological process	GO:0009067	aspartate family amino acid biosynthetic process	1/511 0.2%	46/17227 0.27%	0.750169	0.931245	Sin17855	1
Biological process	GO:0009142	nucleoside triphosphate biosynthetic process	1/511 0.2%	46/17227 0.27%	0.750169	0.931245	Sin08825	1
Biological process	GO:0033037	polysaccharide localization	1/511 0.2%	46/17227 0.27%	0.750169	0.931245	Sin07943	1
Biological process	GO:0046488	phosphatidylinositol metabolic process	2/511 0.39%	90/17227 0.52%	0.751215	0.931625	Sin11230;Sin11706	2
Biological process	GO:1901264	carbohydrate derivative transport	1/511 0.2%	47/17227 0.27%	0.7576	0.93614	Sin24604	1
Biological process	GO:0016570	histone modification	6/511 1.17%	251/17227 1.46%	0.758618	0.93614	Sin01607;Sin07692;Sin19450;Sin25351;Sin27494;Sin27549	6
Biological process	GO:0006753	nucleoside phosphate metabolic process	9/511 1.76%	366/17227 2.12%	0.761819	0.93614	Sin01046;Sin02706;Sin05185;Sin05674;Sin05687;Sin08337;Sin08825;Sin24269;novel.447	9
Biological process	GO:0046467	membrane lipid biosynthetic process	2/511 0.39%	92/17227 0.53%	0.761988	0.93614	Sin09961;Sin25437	2
Biological process	GO:0018022	peptidyl-lysine methylation	3/511 0.59%	134/17227 0.78%	0.763718	0.93614	Sin07692;Sin19450;Sin25351	3
Biological process	GO:0044403	biological process involved in symbiotic interaction	7/511 1.37%	291/17227 1.69%	0.763947	0.93614	Sin02112;Sin07943;Sin12503;Sin12570;Sin15213;Sin16880;Sin19904	7
Biological process	GO:0009626	plant-type hypersensitive response	5/511 0.98%	214/17227 1.24%	0.764719	0.93614	Sin02112;Sin07943;Sin12503;Sin12570;Sin15213	5
Biological process	GO:0034050	programmed cell death induced by symbiont	5/511 0.98%	214/17227 1.24%	0.764719	0.93614	Sin02112;Sin07943;Sin12503;Sin12570;Sin15213	5
Biological process	GO:0009688	abscisic acid biosynthetic process	1/511 0.2%	48/17227 0.28%	0.76481	0.93614	Sin09185	1
Biological process	GO:0043289	apocarotenoid biosynthetic process	1/511 0.2%	48/17227 0.28%	0.76481	0.93614	Sin09185	1
Biological process	GO:1902645	tertiary alcohol biosynthetic process	1/511 0.2%	48/17227 0.28%	0.76481	0.93614	Sin09185	1
Biological process	GO:0006812	cation transport	7/511 1.37%	292/17227 1.7%	0.766994	0.93614	Sin01684;Sin05392;Sin06658;Sin07629;Sin08171;Sin14337;novel.1085	7
Biological process	GO:0009742	brassinosteroid mediated signaling pathway	2/511 0.39%	93/17227 0.54%	0.767221	0.93614	Sin01685;Sin24619	2
Biological process	GO:0043401	steroid hormone mediated signaling pathway	2/511 0.39%	93/17227 0.54%	0.767221	0.93614	Sin01685;Sin24619	2
Biological process	GO:0048545	response to steroid hormone	2/511 0.39%	93/17227 0.54%	0.767221	0.93614	Sin01685;Sin24619	2
Biological process	GO:0071383	cellular response to steroid hormone stimulus	2/511 0.39%	93/17227 0.54%	0.767221	0.93614	Sin01685;Sin24619	2
Biological process	GO:0071214	cellular response to abiotic stimulus	5/511 0.98%	215/17227 1.25%	0.768229	0.93614	Sin07161;Sin07251;Sin08608;Sin13059;Sin27128	5
Biological process	GO:0104004	cellular response to environmental stimulus	5/511 0.98%	215/17227 1.25%	0.768229	0.93614	Sin07161;Sin07251;Sin08608;Sin13059;Sin27128	5
Biological process	GO:0006099	tricarboxylic acid cycle	1/511 0.2%	49/17227 0.28%	0.771806	0.938444	Sin07096	1
Biological process	GO:0035670	plant-type ovary development	1/511 0.2%	49/17227 0.28%	0.771806	0.938444	Sin21863	1
Biological process	GO:0071367	cellular response to brassinosteroid stimulus	2/511 0.39%	94/17227 0.55%	0.772354	0.938444	Sin01685;Sin24619	2
Biological process	GO:0090697	post-embryonic plant organ morphogenesis	3/511 0.59%	137/17227 0.8%	0.776651	0.940583	Sin02455;Sin06977;Sin21863	3
Biological process	GO:0002832	negative regulation of response to biotic stimulus	2/511 0.39%	95/17227 0.55%	0.777388	0.940583	Sin11843;Sin25358	2
Biological process	GO:0032102	negative regulation of response to external stimulus	2/511 0.39%	95/17227 0.55%	0.777388	0.940583	Sin11843;Sin25358	2
Biological process	GO:0006665	sphingolipid metabolic process	1/511 0.2%	50/17227 0.29%	0.778594	0.940583	Sin25437	1
Biological process	GO:0009910	negative regulation of flower development	1/511 0.2%	50/17227 0.29%	0.778594	0.940583	Sin11661	1
Biological process	GO:0010208	pollen wall assembly	1/511 0.2%	50/17227 0.29%	0.778594	0.940583	Sin16306	1
Biological process	GO:0032259	methylation	11/511 2.15%	448/17227 2.6%	0.779727	0.94105	Sin02333;Sin02673;Sin03705;Sin07692;Sin17855;Sin19450;Sin23083;Sin23084;Sin24404;Sin25351;Sin27549	11
Biological process	GO:0016571	histone methylation	3/511 0.59%	138/17227 0.8%	0.780832	0.941481	Sin07692;Sin19450;Sin25351	3
Biological process	GO:0070592	cell wall polysaccharide biosynthetic process	2/511 0.39%	96/17227 0.56%	0.782325	0.94238	Sin14548;Sin24714	2
Biological process	GO:0032881	regulation of polysaccharide metabolic process	1/511 0.2%	51/17227 0.3%	0.785181	0.944015	Sin23850	1
Biological process	GO:0071229	cellular response to acid chemical	1/511 0.2%	51/17227 0.3%	0.785181	0.944015	Sin07251	1
Biological process	GO:0072521	purine-containing compound metabolic process	6/511 1.17%	260/17227 1.51%	0.787199	0.945539	Sin01046;Sin02706;Sin05185;Sin05674;Sin05687;Sin24269	6
Biological process	GO:0006906	vesicle fusion	1/511 0.2%	52/17227 0.3%	0.791572	0.945789	Sin17859	1
Biological process	GO:0034293	sexual sporulation	1/511 0.2%	52/17227 0.3%	0.791572	0.945789	Sin01968	1
Biological process	GO:0043934	sporulation	1/511 0.2%	52/17227 0.3%	0.791572	0.945789	Sin01968	1
Biological process	GO:0048236	plant-type sporogenesis	1/511 0.2%	52/17227 0.3%	0.791572	0.945789	Sin01968	1
Biological process	GO:0051130	positive regulation of cellular component organization	1/511 0.2%	52/17227 0.3%	0.791572	0.945789	Sin06836	1
Biological process	GO:0045165	cell fate commitment	2/511 0.39%	98/17227 0.57%	0.791911	0.945789	Sin04606;Sin06868	2
Biological process	GO:0009259	ribonucleotide metabolic process	6/511 1.17%	263/17227 1.53%	0.796133	0.946836	Sin02706;Sin05185;Sin05674;Sin05687;Sin08825;Sin24269	6
Biological process	GO:0006473	protein acetylation	2/511 0.39%	99/17227 0.57%	0.796563	0.946836	Sin01607;Sin27494	2
Biological process	GO:0010927	cellular component assembly involved in morphogenesis	1/511 0.2%	53/17227 0.31%	0.797773	0.946836	Sin16306	1
Biological process	GO:0016236	macroautophagy	1/511 0.2%	53/17227 0.31%	0.797773	0.946836	Sin05979	1
Biological process	GO:0032989	cellular component morphogenesis	1/511 0.2%	53/17227 0.31%	0.797773	0.946836	Sin16306	1
Biological process	GO:0045927	positive regulation of growth	1/511 0.2%	53/17227 0.31%	0.797773	0.946836	Sin05364	1
Biological process	GO:0030001	metal ion transport	5/511 0.98%	224/17227 1.3%	0.798048	0.946836	Sin06658;Sin07629;Sin08171;Sin14337;novel.1085	5
Biological process	GO:0060918	auxin transport	3/511 0.59%	143/17227 0.83%	0.800775	0.94798	Sin07059;Sin11184;Sin16754	3
Biological process	GO:0051702	biological process involved in interaction with symbiont	5/511 0.98%	225/17227 1.31%	0.801167	0.94798	Sin02112;Sin07943;Sin12503;Sin12570;Sin15213	5
Biological process	GO:0012501	programmed cell death	7/511 1.37%	304/17227 1.76%	0.801329	0.94798	Sin02112;Sin05185;Sin05298;Sin07943;Sin12503;Sin12570;Sin15213	7
Biological process	GO:0010311	lateral root formation	1/511 0.2%	54/17227 0.31%	0.80379	0.94798	Sin02455	1
Biological process	GO:0019932	second-messenger-mediated signaling	1/511 0.2%	54/17227 0.31%	0.80379	0.94798	Sin13868	1
Biological process	GO:0052546	cell wall pectin metabolic process	1/511 0.2%	54/17227 0.31%	0.80379	0.94798	Sin14548	1
Biological process	GO:0046395	carboxylic acid catabolic process	3/511 0.59%	144/17227 0.84%	0.804576	0.94798	Sin01165;Sin02673;Sin18861	3
Biological process	GO:0009740	gibberellic acid mediated signaling pathway	2/511 0.39%	101/17227 0.59%	0.805591	0.94798	Sin24619;Sin25351	2
Biological process	GO:0009790	embryo development	12/511 2.35%	498/17227 2.89%	0.807538	0.94798	Sin02552;Sin06986;Sin07473;Sin10800;Sin13630;Sin17602;Sin20842;Sin24376;Sin24619;Sin25362;Sin26473;Sin27822	12
Biological process	GO:0042023	DNA endoreduplication	1/511 0.2%	55/17227 0.32%	0.809628	0.94798	Sin27778	1
Biological process	GO:0042538	hyperosmotic salinity response	1/511 0.2%	55/17227 0.32%	0.809628	0.94798	Sin02552	1
Biological process	GO:0048444	floral organ morphogenesis	1/511 0.2%	55/17227 0.32%	0.809628	0.94798	Sin21863	1
Biological process	GO:0051302	regulation of cell division	2/511 0.39%	102/17227 0.59%	0.809971	0.94798	Sin05818;Sin11709	2
Biological process	GO:0010015	root morphogenesis	9/511 1.76%	385/17227 2.23%	0.810269	0.94798	Sin02455;Sin06977;Sin07380;Sin07473;Sin14337;Sin17602;Sin20933;Sin24619;Sin26473	9
Biological process	GO:0032879	regulation of localization	5/511 0.98%	228/17227 1.32%	0.810297	0.94798	Sin14174;Sin16298;Sin16880;Sin27957;Sin27958	5
Biological process	GO:0045017	glycerolipid biosynthetic process	3/511 0.59%	146/17227 0.85%	0.811995	0.94804	Sin08330;Sin11706;Sin20473	3
Biological process	GO:0008219	cell death	8/511 1.57%	348/17227 2.02%	0.814257	0.94804	Sin02112;Sin05185;Sin05298;Sin07943;Sin09608;Sin12503;Sin12570;Sin15213	8
Biological process	GO:0010476	gibberellin mediated signaling pathway	2/511 0.39%	103/17227 0.6%	0.814262	0.94804	Sin24619;Sin25351	2
Biological process	GO:0006354	DNA-templated transcription elongation	1/511 0.2%	56/17227 0.33%	0.815293	0.94804	Sin02618	1
Biological process	GO:0009718	anthocyanin-containing compound biosynthetic process	1/511 0.2%	56/17227 0.33%	0.815293	0.94804	Sin09525	1
Biological process	GO:0010089	xylem development	1/511 0.2%	56/17227 0.33%	0.815293	0.94804	Sin24506	1
Biological process	GO:0009914	hormone transport	3/511 0.59%	147/17227 0.85%	0.815615	0.94804	Sin07059;Sin11184;Sin16754	3
Biological process	GO:0016106	sesquiterpenoid biosynthetic process	1/511 0.2%	58/17227 0.34%	0.826124	0.957604	Sin09185	1
Biological process	GO:0048574	long-day photoperiodism, flowering	1/511 0.2%	58/17227 0.34%	0.826124	0.957604	Sin25351	1
Biological process	GO:0090174	organelle membrane fusion	1/511 0.2%	58/17227 0.34%	0.826124	0.957604	Sin17859	1
Biological process	GO:0009933	meristem structural organization	1/511 0.2%	59/17227 0.34%	0.831299	0.960951	Sin07473	1
Biological process	GO:0010162	seed dormancy process	1/511 0.2%	59/17227 0.34%	0.831299	0.960951	Sin24376	1
Biological process	GO:0022611	dormancy process	1/511 0.2%	59/17227 0.34%	0.831299	0.960951	Sin24376	1
Biological process	GO:0010431	seed maturation	2/511 0.39%	108/17227 0.63%	0.834445	0.96194	Sin04465;Sin24376	2
Biological process	GO:0048443	stamen development	2/511 0.39%	108/17227 0.63%	0.834445	0.96194	Sin01968;Sin09185	2
Biological process	GO:0048466	androecium development	2/511 0.39%	108/17227 0.63%	0.834445	0.96194	Sin01968;Sin09185	2
Biological process	GO:0034504	protein localization to nucleus	1/511 0.2%	60/17227 0.35%	0.83632	0.963216	Sin05818	1
Biological process	GO:0031399	regulation of protein modification process	4/511 0.78%	196/17227 1.14%	0.837081	0.963216	Sin16185;Sin22637;Sin22707;Sin27778	4
Biological process	GO:0009150	purine ribonucleotide metabolic process	5/511 0.98%	238/17227 1.38%	0.838338	0.963548	Sin02706;Sin05185;Sin05674;Sin05687;Sin24269	5
Biological process	GO:0090698	post-embryonic plant morphogenesis	5/511 0.98%	239/17227 1.39%	0.840946	0.963548	Sin02455;Sin06977;Sin18455;Sin20242;Sin21863	5
Biological process	GO:0006972	hyperosmotic response	1/511 0.2%	61/17227 0.35%	0.841192	0.963548	Sin02552	1
Biological process	GO:0009610	response to symbiotic fungus	1/511 0.2%	61/17227 0.35%	0.841192	0.963548	Sin19904	1
Biological process	GO:0061640	cytoskeleton-dependent cytokinesis	1/511 0.2%	61/17227 0.35%	0.841192	0.963548	Sin18791	1
Biological process	GO:0071370	cellular response to gibberellin stimulus	2/511 0.39%	111/17227 0.64%	0.845583	0.967204	Sin24619;Sin25351	2
Biological process	GO:0006661	phosphatidylinositol biosynthetic process	1/511 0.2%	62/17227 0.36%	0.84592	0.967204	Sin11706	1
Biological process	GO:0006643	membrane lipid metabolic process	2/511 0.39%	112/17227 0.65%	0.849142	0.968253	Sin09961;Sin25437	2
Biological process	GO:0009967	positive regulation of signal transduction	2/511 0.39%	112/17227 0.65%	0.849142	0.968253	Sin08922;Sin18223	2
Biological process	GO:0051240	positive regulation of multicellular organismal process	2/511 0.39%	112/17227 0.65%	0.849142	0.968253	Sin04465;Sin27494	2
Biological process	GO:0009926	auxin polar transport	2/511 0.39%	113/17227 0.66%	0.852627	0.969281	Sin11184;Sin16754	2
Biological process	GO:0023056	positive regulation of signaling	2/511 0.39%	113/17227 0.66%	0.852627	0.969281	Sin08922;Sin18223	2
Biological process	GO:0048571	long-day photoperiodism	1/511 0.2%	64/17227 0.37%	0.854957	0.969281	Sin25351	1
Biological process	GO:1990542	mitochondrial transmembrane transport	1/511 0.2%	64/17227 0.37%	0.854957	0.969281	Sin01459	1
Biological process	GO:0046486	glycerolipid metabolic process	4/511 0.78%	203/17227 1.18%	0.85626	0.969281	Sin08330;Sin11230;Sin11706;Sin20473	4
Biological process	GO:0006887	exocytosis	1/511 0.2%	65/17227 0.38%	0.859276	0.969281	Sin17859	1
Biological process	GO:0009608	response to symbiont	1/511 0.2%	65/17227 0.38%	0.859276	0.969281	Sin19904	1
Biological process	GO:0010075	regulation of meristem growth	1/511 0.2%	65/17227 0.38%	0.859276	0.969281	Sin05818	1
Biological process	GO:0032535	regulation of cellular component size	1/511 0.2%	65/17227 0.38%	0.859276	0.969281	Sin24350	1
Biological process	GO:0044786	cell cycle DNA replication	1/511 0.2%	65/17227 0.38%	0.859276	0.969281	Sin27778	1
Biological process	GO:0090066	regulation of anatomical structure size	1/511 0.2%	65/17227 0.38%	0.859276	0.969281	Sin24350	1
Biological process	GO:2000377	regulation of reactive oxygen species metabolic process	1/511 0.2%	65/17227 0.38%	0.859276	0.969281	Sin09608	1
Biological process	GO:0048229	gametophyte development	11/511 2.15%	488/17227 2.83%	0.861244	0.970197	Sin00073;Sin01968;Sin02366;Sin09185;Sin10853;Sin13630;Sin16306;Sin16754;Sin18520;Sin20745;Sin25951	11
Biological process	GO:1901361	organic cyclic compound catabolic process	6/511 1.17%	289/17227 1.68%	0.861861	0.970197	Sin01046;Sin07473;Sin08337;Sin09599;Sin10347;novel.133	6
Biological process	GO:0006479	protein methylation	3/511 0.59%	162/17227 0.94%	0.863167	0.970197	Sin07692;Sin19450;Sin25351	3
Biological process	GO:0008213	protein alkylation	3/511 0.59%	162/17227 0.94%	0.863167	0.970197	Sin07692;Sin19450;Sin25351	3
Biological process	GO:0010647	positive regulation of cell communication	2/511 0.39%	117/17227 0.68%	0.865843	0.972337	Sin08922;Sin18223	2
Biological process	GO:2000243	positive regulation of reproductive process	1/511 0.2%	67/17227 0.39%	0.867531	0.973366	Sin04465	1
Biological process	GO:0005982	starch metabolic process	1/511 0.2%	69/17227 0.4%	0.875304	0.980073	Sin03662	1
Biological process	GO:0006457	protein folding	4/511 0.78%	211/17227 1.22%	0.875797	0.980073	Sin09165;Sin25741;Sin25742;Sin27443	4
Biological process	GO:0018205	peptidyl-lysine modification	5/511 0.98%	254/17227 1.47%	0.876069	0.980073	Sin01607;Sin07692;Sin19450;Sin25351;Sin27494	5
Biological process	GO:0048638	regulation of developmental growth	3/511 0.59%	168/17227 0.98%	0.878952	0.980073	Sin01750;Sin05818;Sin10853	3
Biological process	GO:0009850	auxin metabolic process	1/511 0.2%	70/17227 0.41%	0.879017	0.980073	Sin09783	1
Biological process	GO:0048440	carpel development	1/511 0.2%	70/17227 0.41%	0.879017	0.980073	Sin21863	1
Biological process	GO:0061025	membrane fusion	1/511 0.2%	70/17227 0.41%	0.879017	0.980073	Sin17859	1
Biological process	GO:0018193	peptidyl-amino acid modification	10/511 1.96%	460/17227 2.67%	0.879733	0.980073	Sin01607;Sin05473;Sin05979;Sin07692;Sin19450;Sin21544;Sin25351;Sin27494;Sin28169;Sin28189	10
Biological process	GO:0048468	cell development	7/511 1.37%	341/17227 1.98%	0.883085	0.982093	Sin01750;Sin04606;Sin07692;Sin10853;Sin12904;Sin19450;Sin20933	7
Biological process	GO:2000280	regulation of root development	2/511 0.39%	123/17227 0.71%	0.883638	0.982093	Sin09904;Sin20934	2
Biological process	GO:0046283	anthocyanin-containing compound metabolic process	1/511 0.2%	72/17227 0.42%	0.886117	0.982093	Sin09525	1
Biological process	GO:0048532	anatomical structure arrangement	1/511 0.2%	72/17227 0.42%	0.886117	0.982093	Sin07473	1
Biological process	GO:0072329	monocarboxylic acid catabolic process	1/511 0.2%	72/17227 0.42%	0.886117	0.982093	Sin18861	1
Biological process	GO:0019953	sexual reproduction	3/511 0.59%	171/17227 0.99%	0.886222	0.982093	Sin01968;Sin25620;Sin26295	3
Biological process	GO:0016049	cell growth	10/511 1.96%	465/17227 2.7%	0.887374	0.982505	Sin01750;Sin05364;Sin07380;Sin10853;Sin12904;Sin13059;Sin20933;Sin21018;Sin24714;Sin28272	10
Biological process	GO:0043414	macromolecule methylation	5/511 0.98%	260/17227 1.51%	0.888156	0.982507	Sin02673;Sin07692;Sin19450;Sin25351;Sin27549	5
Biological process	GO:0009555	pollen development	7/511 1.37%	346/17227 2.01%	0.891621	0.985051	Sin01968;Sin09185;Sin10853;Sin13630;Sin16306;Sin16754;Sin25951	7
Biological process	GO:0009744	response to sucrose	1/511 0.2%	74/17227 0.43%	0.8928	0.985051	Sin17448	1
Biological process	GO:0140053	mitochondrial gene expression	1/511 0.2%	74/17227 0.43%	0.8928	0.985051	Sin12108	1
Biological process	GO:0031348	negative regulation of defense response	2/511 0.39%	127/17227 0.74%	0.894262	0.985654	Sin11843;Sin25358	2
Biological process	GO:0006813	potassium ion transport	1/511 0.2%	75/17227 0.44%	0.895994	0.985654	Sin08171	1
Biological process	GO:1901000	regulation of response to salt stress	1/511 0.2%	75/17227 0.44%	0.895994	0.985654	Sin27494	1
Biological process	GO:0000902	cell morphogenesis	9/511 1.76%	431/17227 2.5%	0.896476	0.985654	Sin01750;Sin04606;Sin07380;Sin07692;Sin10853;Sin12904;Sin13059;Sin19450;Sin20933	9
Biological process	GO:0034285	response to disaccharide	1/511 0.2%	76/17227 0.44%	0.899093	0.986809	Sin17448	1
Biological process	GO:0090305	nucleic acid phosphodiester bond hydrolysis	1/511 0.2%	76/17227 0.44%	0.899093	0.986809	Sin07473	1
Biological process	GO:0043543	protein acylation	2/511 0.39%	130/17227 0.75%	0.901631	0.988734	Sin01607;Sin27494	2
Biological process	GO:0009826	unidimensional cell growth	6/511 1.17%	312/17227 1.81%	0.904425	0.990936	Sin01750;Sin07380;Sin10853;Sin12904;Sin13059;Sin20933	6
Biological process	GO:0009117	nucleotide metabolic process	7/511 1.37%	357/17227 2.07%	0.908567	0.994366	Sin01046;Sin02706;Sin05185;Sin05674;Sin05687;Sin08825;Sin24269	7
Biological process	GO:0018105	peptidyl-serine phosphorylation	1/511 0.2%	80/17227 0.46%	0.910593	0.994366	Sin05979	1
Biological process	GO:0018209	peptidyl-serine modification	1/511 0.2%	80/17227 0.46%	0.910593	0.994366	Sin05979	1
Biological process	GO:0008033	tRNA processing	2/511 0.39%	134/17227 0.78%	0.910713	0.994366	Sin05154;Sin12108	2
Biological process	GO:0090627	plant epidermal cell differentiation	3/511 0.59%	183/17227 1.06%	0.91155	0.994418	Sin07380;Sin20242;Sin20933	3
Biological process	GO:0044772	mitotic cell cycle phase transition	1/511 0.2%	81/17227 0.47%	0.913257	0.995256	Sin27778	1
Biological process	GO:0040008	regulation of growth	9/511 1.76%	444/17227 2.58%	0.913898	0.995256	Sin01750;Sin04254;Sin05364;Sin05818;Sin07537;Sin09904;Sin10853;Sin17859;Sin24619	9
Biological process	GO:0000959	mitochondrial RNA metabolic process	1/511 0.2%	82/17227 0.48%	0.915842	0.996106	Sin12108	1
Biological process	GO:0010087	phloem or xylem histogenesis	2/511 0.39%	137/17227 0.8%	0.917003	0.996106	Sin10800;Sin24506	2
Biological process	GO:0019439	aromatic compound catabolic process	5/511 0.98%	277/17227 1.61%	0.91705	0.996106	Sin01046;Sin07473;Sin08337;Sin10347;novel.133	5
Biological process	GO:0051052	regulation of DNA metabolic process	2/511 0.39%	138/17227 0.8%	0.919006	0.997371	Sin02673;Sin25577	2
Biological process	GO:0034655	nucleobase-containing compound catabolic process	3/511 0.59%	188/17227 1.09%	0.920505	0.997882	Sin01046;Sin07473;Sin08337	3
Biological process	GO:0009793	embryo development ending in seed dormancy	9/511 1.76%	450/17227 2.61%	0.921061	0.997882	Sin02552;Sin06986;Sin07473;Sin10800;Sin13630;Sin20842;Sin24376;Sin25362;Sin27822	9
Biological process	GO:0048588	developmental cell growth	3/511 0.59%	189/17227 1.1%	0.922194	0.998131	Sin01750;Sin10853;Sin12904	3
Biological process	GO:0010053	root epidermal cell differentiation	2/511 0.39%	140/17227 0.81%	0.922875	0.998131	Sin07380;Sin20933	2
Biological process	GO:0048438	floral whorl development	3/511 0.59%	190/17227 1.1%	0.92385	0.998328	Sin01968;Sin09185;Sin21863	3
Biological process	GO:0035266	meristem growth	1/511 0.2%	86/17227 0.5%	0.925436	0.999186	Sin05818	1
Biological process	GO:0043161	proteasome-mediated ubiquitin-dependent protein catabolic process	5/511 0.98%	284/17227 1.65%	0.926897	0.999906	Sin09049;Sin17480;Sin24152;Sin25577;Sin26184	5
Biological process	GO:0009637	response to blue light	2/511 0.39%	143/17227 0.83%	0.928355	0.999989	Sin08608;Sin27609	2
Biological process	GO:0048467	gynoecium development	1/511 0.2%	88/17227 0.51%	0.929816	0.999989	Sin21863	1
Biological process	GO:0009260	ribonucleotide biosynthetic process	2/511 0.39%	146/17227 0.85%	0.933465	0.999989	Sin02706;Sin08825	2
Biological process	GO:0046390	ribose phosphate biosynthetic process	2/511 0.39%	146/17227 0.85%	0.933465	0.999989	Sin02706;Sin08825	2
Biological process	GO:2000113	negative regulation of cellular macromolecule biosynthetic process	1/511 0.2%	91/17227 0.53%	0.935909	0.999989	Sin23850	1
Biological process	GO:0047484	regulation of response to osmotic stress	1/511 0.2%	92/17227 0.53%	0.93782	0.999989	Sin27494	1
Biological process	GO:0009630	gravitropism	2/511 0.39%	149/17227 0.86%	0.93823	0.999989	Sin23906;Sin25215	2
Biological process	GO:0006399	tRNA metabolic process	3/511 0.59%	202/17227 1.17%	0.941351	0.999989	Sin00089;Sin05154;Sin12108	3
Biological process	GO:0048437	floral organ development	4/511 0.78%	252/17227 1.46%	0.943759	0.999989	Sin01968;Sin09185;Sin19199;Sin21863	4
Biological process	GO:0009629	response to gravity	2/511 0.39%	153/17227 0.89%	0.944081	0.999989	Sin23906;Sin25215	2
Biological process	GO:0006400	tRNA modification	1/511 0.2%	96/17227 0.56%	0.944913	0.999989	Sin12108	1
Biological process	GO:0015074	DNA integration	2/511 0.39%	154/17227 0.89%	0.945459	0.999989	Sin00317;novel.684	2
Biological process	GO:0009834	plant-type secondary cell wall biogenesis	1/511 0.2%	97/17227 0.56%	0.946556	0.999989	Sin07540	1
Biological process	GO:0051604	protein maturation	1/511 0.2%	97/17227 0.56%	0.946556	0.999989	Sin09165	1
Biological process	GO:0080147	root hair cell development	1/511 0.2%	97/17227 0.56%	0.946556	0.999989	Sin20933	1
Biological process	GO:0000209	protein polyubiquitination	1/511 0.2%	98/17227 0.57%	0.94815	0.999989	Sin09783	1
Biological process	GO:0000956	nuclear-transcribed mRNA catabolic process	1/511 0.2%	99/17227 0.57%	0.949697	0.999989	Sin07473	1
Biological process	GO:0044087	regulation of cellular component biogenesis	1/511 0.2%	99/17227 0.57%	0.949697	0.999989	Sin07540	1
Biological process	GO:0045491	xylan metabolic process	1/511 0.2%	99/17227 0.57%	0.949697	0.999989	Sin20972	1
Biological process	GO:0007015	actin filament organization	1/511 0.2%	102/17227 0.59%	0.954066	0.999989	Sin21509	1
Biological process	GO:0051640	organelle localization	2/511 0.39%	161/17227 0.93%	0.95424	0.999989	Sin07835;Sin17859	2
Biological process	GO:0044770	cell cycle phase transition	1/511 0.2%	103/17227 0.6%	0.955437	0.999989	Sin27778	1
Biological process	GO:0010073	meristem maintenance	3/511 0.59%	216/17227 1.25%	0.957036	0.999989	Sin00899;Sin05818;Sin19199	3
Biological process	GO:0010498	proteasomal protein catabolic process	5/511 0.98%	313/17227 1.82%	0.957496	0.999989	Sin09049;Sin17480;Sin24152;Sin25577;Sin26184	5
Biological process	GO:0060560	developmental growth involved in morphogenesis	6/511 1.17%	364/17227 2.11%	0.961305	0.999989	Sin01750;Sin07380;Sin10853;Sin12904;Sin13059;Sin20933	6
Biological process	GO:0030036	actin cytoskeleton organization	1/511 0.2%	111/17227 0.64%	0.96503	0.999989	Sin21509	1
Biological process	GO:0031331	positive regulation of cellular catabolic process	1/511 0.2%	114/17227 0.66%	0.96807	0.999989	Sin06113	1
Biological process	GO:0010941	regulation of cell death	1/511 0.2%	115/17227 0.67%	0.969023	0.999989	Sin09608	1
Biological process	GO:0019827	stem cell population maintenance	1/511 0.2%	117/17227 0.68%	0.970846	0.999989	Sin27494	1
Biological process	GO:0098727	maintenance of cell number	1/511 0.2%	117/17227 0.68%	0.970846	0.999989	Sin27494	1
Biological process	GO:0030029	actin filament-based process	1/511 0.2%	118/17227 0.68%	0.971716	0.999989	Sin21509	1
Biological process	GO:0009896	positive regulation of catabolic process	1/511 0.2%	119/17227 0.69%	0.972561	0.999989	Sin06113	1
Biological process	GO:0048764	trichoblast maturation	1/511 0.2%	119/17227 0.69%	0.972561	0.999989	Sin20933	1
Biological process	GO:0048765	root hair cell differentiation	1/511 0.2%	119/17227 0.69%	0.972561	0.999989	Sin20933	1
Biological process	GO:0046700	heterocycle catabolic process	3/511 0.59%	236/17227 1.37%	0.972755	0.999989	Sin01046;Sin07473;Sin08337	3
Biological process	GO:0010054	trichoblast differentiation	1/511 0.2%	120/17227 0.7%	0.973381	0.999989	Sin20933	1
Biological process	GO:0048469	cell maturation	1/511 0.2%	120/17227 0.7%	0.973381	0.999989	Sin20933	1
Biological process	GO:0009165	nucleotide biosynthetic process	2/511 0.39%	183/17227 1.06%	0.973871	0.999989	Sin02706;Sin08825	2
Biological process	GO:0044270	cellular nitrogen compound catabolic process	3/511 0.59%	239/17227 1.39%	0.974581	0.999989	Sin01046;Sin07473;Sin08337	3
Biological process	GO:0048609	multicellular organismal reproductive process	3/511 0.59%	239/17227 1.39%	0.974581	0.999989	Sin04465;Sin18330;Sin24376	3
Biological process	GO:0006164	purine nucleotide biosynthetic process	1/511 0.2%	122/17227 0.71%	0.974947	0.999989	Sin02706	1
Biological process	GO:0009152	purine ribonucleotide biosynthetic process	1/511 0.2%	122/17227 0.71%	0.974947	0.999989	Sin02706	1
Biological process	GO:1901293	nucleoside phosphate biosynthetic process	2/511 0.39%	185/17227 1.07%	0.975183	0.999989	Sin02706;Sin08825	2
Biological process	GO:0010016	shoot system morphogenesis	3/511 0.59%	243/17227 1.41%	0.976835	0.999989	Sin07473;Sin13161;Sin20242	3
Biological process	GO:0009606	tropism	2/511 0.39%	188/17227 1.09%	0.977033	0.999989	Sin23906;Sin25215	2
Biological process	GO:0072522	purine-containing compound biosynthetic process	1/511 0.2%	126/17227 0.73%	0.97781	0.999989	Sin02706	1
Biological process	GO:0000910	cytokinesis	1/511 0.2%	128/17227 0.74%	0.979116	0.999989	Sin18791	1
Biological process	GO:0006402	mRNA catabolic process	1/511 0.2%	129/17227 0.75%	0.97974	0.999989	Sin07473	1
Biological process	GO:0009060	aerobic respiration	1/511 0.2%	129/17227 0.75%	0.97974	0.999989	Sin07096	1
Biological process	GO:0007033	vacuole organization	1/511 0.2%	131/17227 0.76%	0.980933	0.999989	Sin05979	1
Biological process	GO:0032504	multicellular organism reproduction	3/511 0.59%	255/17227 1.48%	0.982511	0.999989	Sin04465;Sin18330;Sin24376	3
Biological process	GO:0006325	chromatin organization	5/511 0.98%	359/17227 2.08%	0.982968	0.999989	Sin01607;Sin09729;Sin25893;Sin27494;Sin27549	5
Biological process	GO:0009965	leaf morphogenesis	1/511 0.2%	135/17227 0.78%	0.983113	0.999989	Sin07473	1
Biological process	GO:0040029	epigenetic regulation of gene expression	1/511 0.2%	136/17227 0.79%	0.983618	0.999989	Sin27549	1
Biological process	GO:0006261	DNA-templated DNA replication	1/511 0.2%	138/17227 0.8%	0.984583	0.999989	Sin27778	1
Biological process	GO:0031329	regulation of cellular catabolic process	1/511 0.2%	141/17227 0.82%	0.985925	0.999989	Sin06113	1
Biological process	GO:0007059	chromosome segregation	1/511 0.2%	143/17227 0.83%	0.986754	0.999989	Sin25577	1
Biological process	GO:0048507	meristem development	5/511 0.98%	372/17227 2.16%	0.986984	0.999989	Sin00899;Sin05818;Sin07473;Sin10800;Sin19199	5
Biological process	GO:0006401	RNA catabolic process	1/511 0.2%	150/17227 0.87%	0.989291	0.999989	Sin07473	1
Biological process	GO:0051128	regulation of cellular component organization	4/511 0.78%	331/17227 1.92%	0.989583	0.999989	Sin01750;Sin05364;Sin06836;Sin10853	4
Biological process	GO:0045944	positive regulation of transcription by RNA polymerase II	1/511 0.2%	151/17227 0.88%	0.989612	0.999989	Sin10853	1
Biological process	GO:0051726	regulation of cell cycle	2/511 0.39%	227/17227 1.32%	0.99175	0.999989	Sin22637;Sin27778	2
Biological process	GO:1903047	mitotic cell cycle process	2/511 0.39%	227/17227 1.32%	0.99175	0.999989	Sin18791;Sin27778	2
Biological process	GO:1903046	meiotic cell cycle process	1/511 0.2%	161/17227 0.93%	0.992334	0.999989	Sin01968	1
Biological process	GO:0033043	regulation of organelle organization	1/511 0.2%	169/17227 0.98%	0.993989	0.999989	Sin06836	1
Biological process	GO:0009894	regulation of catabolic process	1/511 0.2%	171/17227 0.99%	0.994344	0.999989	Sin06113	1
Biological process	GO:0097435	supramolecular fiber organization	1/511 0.2%	171/17227 0.99%	0.994344	0.999989	Sin21509	1
Biological process	GO:0016050	vesicle organization	1/511 0.2%	175/17227 1.02%	0.994992	0.999989	Sin17859	1
Biological process	GO:0000226	microtubule cytoskeleton organization	1/511 0.2%	176/17227 1.02%	0.995142	0.999989	Sin25577	1
Biological process	GO:0010256	endomembrane system organization	1/511 0.2%	178/17227 1.03%	0.995429	0.999989	Sin07835	1
Biological process	GO:0061024	membrane organization	2/511 0.39%	250/17227 1.45%	0.995545	0.999989	Sin07835;Sin17859	2
Biological process	GO:0006260	DNA replication	1/511 0.2%	179/17227 1.04%	0.995566	0.999989	Sin27778	1
Biological process	GO:0051321	meiotic cell cycle	1/511 0.2%	197/17227 1.14%	0.997437	0.999989	Sin01968	1
Biological process	GO:0003002	regionalization	1/511 0.2%	203/17227 1.18%	0.997865	0.999989	Sin04606	1
Biological process	GO:0000278	mitotic cell cycle	2/511 0.39%	281/17227 1.63%	0.998081	0.999989	Sin18791;Sin27778	2
Biological process	GO:0006974	cellular response to DNA damage stimulus	4/511 0.78%	407/17227 2.36%	0.998214	0.999989	Sin01046;Sin01885;Sin08346;Sin09729	4
Biological process	GO:0006310	DNA recombination	2/511 0.39%	284/17227 1.65%	0.998233	0.999989	Sin00317;Sin25577	2
Biological process	GO:2000112	regulation of cellular macromolecule biosynthetic process	1/511 0.2%	213/17227 1.24%	0.998426	0.999989	Sin23850	1
Biological process	GO:0007010	cytoskeleton organization	2/511 0.39%	293/17227 1.7%	0.99862	0.999989	Sin21509;Sin25577	2
Biological process	GO:0009658	chloroplast organization	1/511 0.2%	225/17227 1.31%	0.998909	0.999989	Sin25435	1
Biological process	GO:0006281	DNA repair	3/511 0.59%	372/17227 2.16%	0.999036	0.999989	Sin01885;Sin08346;Sin09729	3
Biological process	GO:0007017	microtubule-based process	1/511 0.2%	240/17227 1.39%	0.99931	0.999989	Sin25577	1
Biological process	GO:0051246	regulation of protein metabolic process	4/511 0.78%	447/17227 2.59%	0.999322	0.999989	Sin16185;Sin22637;Sin22707;Sin27778	4
Biological process	GO:0006605	protein targeting	1/511 0.2%	257/17227 1.49%	0.999589	0.999989	Sin28331	1
Biological process	GO:0009451	RNA modification	2/511 0.39%	337/17227 1.96%	0.999593	0.999989	Sin03945;Sin12108	2
Biological process	GO:0033365	protein localization to organelle	2/511 0.39%	346/17227 2.01%	0.999683	0.999989	Sin05818;Sin28331	2
Biological process	GO:0072594	establishment of protein localization to organelle	1/511 0.2%	289/17227 1.68%	0.999846	0.999989	Sin28331	1
Biological process	GO:0007389	pattern specification process	1/511 0.2%	298/17227 1.73%	0.999883	0.999989	Sin04606	1
Biological process	GO:0009657	plastid organization	1/511 0.2%	327/17227 1.9%	0.999952	0.999989	Sin25435	1
Biological process	GO:0034470	ncRNA processing	2/511 0.39%	425/17227 2.47%	0.999966	0.999989	Sin05154;Sin12108	2
Biological process	GO:0022402	cell cycle process	3/511 0.59%	499/17227 2.9%	0.999967	0.999989	Sin01968;Sin18791;Sin27778	3
Biological process	GO:0010629	negative regulation of gene expression	1/511 0.2%	376/17227 2.18%	0.999989	0.999989	Sin07473	1
Cellular component	GO:0048046	apoplast	26/560 4.64%	382/18759 2.04%	8.86225e-05	0.0120527	Sin00308;Sin02006;Sin04254;Sin04255;Sin04257;Sin04258;Sin05634;Sin05751;Sin06946;Sin06948;Sin06951;Sin06952;Sin07680;Sin08226;Sin08890;Sin10347;Sin10962;Sin11007;Sin13161;Sin19904;Sin20328;Sin21791;Sin25390;Sin25542;Sin25550;novel.133	26
Cellular component	GO:0009705	plant-type vacuole membrane	9/560 1.61%	151/18759 0.8%	0.0375337	0.999986	Sin01009;Sin02858;Sin05549;Sin07251;Sin07575;Sin14801;Sin20782;Sin22707;Sin26490	9
Cellular component	GO:0017053	transcription repressor complex	2/560 0.36%	11/18759 0.06%	0.0409321	0.999986	Sin18393;Sin20554	2
Cellular component	GO:0048226	Casparian strip	2/560 0.36%	14/18759 0.07%	0.0638722	0.999986	Sin17602;Sin26473	2
Cellular component	GO:0009531	secondary cell wall	2/560 0.36%	16/18759 0.09%	0.0810236	0.999986	Sin17602;Sin26473	2
Cellular component	GO:0016363	nuclear matrix	2/560 0.36%	19/18759 0.1%	0.108978	0.999986	Sin12472;Sin24534	2
Cellular component	GO:0031977	thylakoid lumen	4/560 0.71%	64/18759 0.34%	0.123906	0.999986	Sin07013;Sin07017;Sin22908;Sin27863	4
Cellular component	GO:0000118	histone deacetylase complex	4/560 0.71%	74/18759 0.39%	0.179712	0.999986	Sin07692;Sin19450;Sin27494;Sin27549	4
Cellular component	GO:0000322	storage vacuole	2/560 0.36%	29/18759 0.15%	0.214174	0.999986	Sin14801;Sin26490	2
Cellular component	GO:0000326	protein storage vacuole	2/560 0.36%	29/18759 0.15%	0.214174	0.999986	Sin14801;Sin26490	2
Cellular component	GO:0099503	secretory vesicle	5/560 0.89%	107/18759 0.57%	0.215723	0.999986	Sin07680;Sin08890;Sin13161;Sin20328;Sin25390	5
Cellular component	GO:0034399	nuclear periphery	2/560 0.36%	30/18759 0.16%	0.225243	0.999986	Sin12472;Sin24534	2
Cellular component	GO:0009543	chloroplast thylakoid lumen	3/560 0.54%	55/18759 0.29%	0.225917	0.999986	Sin07013;Sin07017;Sin22908	3
Cellular component	GO:0031978	plastid thylakoid lumen	3/560 0.54%	55/18759 0.29%	0.225917	0.999986	Sin07013;Sin07017;Sin22908	3
Cellular component	GO:0005774	vacuolar membrane	14/560 2.5%	377/18759 2.01%	0.238436	0.999986	Sin01009;Sin02636;Sin02858;Sin05549;Sin07251;Sin07575;Sin14801;Sin15842;Sin15845;Sin19337;Sin20782;Sin22707;Sin26490;novel.1695	14
Cellular component	GO:0098807	chloroplast thylakoid membrane protein complex	1/560 0.18%	10/18759 0.05%	0.261507	0.999986	Sin10045	1
Cellular component	GO:0031225	anchored component of membrane	10/560 1.79%	265/18759 1.41%	0.26934	0.999986	Sin04981;Sin07680;Sin18520;Sin18521;Sin20745;Sin20746;Sin21791;Sin23359;Sin24714;novel.174	10
Cellular component	GO:0016514	SWI/SNF complex	1/560 0.18%	11/18759 0.06%	0.283565	0.999986	Sin09729	1
Cellular component	GO:0031588	nucleotide-activated protein kinase complex	1/560 0.18%	11/18759 0.06%	0.283565	0.999986	Sin09043	1
Cellular component	GO:0009505	plant-type cell wall	10/560 1.79%	272/18759 1.45%	0.295799	0.999986	Sin01459;Sin04314;Sin08235;Sin09785;Sin15739;Sin17602;Sin20933;Sin24714;Sin24748;Sin26473	10
Cellular component	GO:0030312	external encapsulating structure	11/560 1.96%	305/18759 1.63%	0.303954	0.999986	Sin01459;Sin04314;Sin08235;Sin09785;Sin15739;Sin17602;Sin20933;Sin23359;Sin24714;Sin24748;Sin26473	11
Cellular component	GO:0005618	cell wall	10/560 1.79%	279/18759 1.49%	0.322905	0.999986	Sin01459;Sin04314;Sin08235;Sin09785;Sin15739;Sin17602;Sin20933;Sin24714;Sin24748;Sin26473	10
Cellular component	GO:0019005	SCF ubiquitin ligase complex	3/560 0.54%	69/18759 0.37%	0.33975	0.999986	Sin12912;Sin17480;Sin25577	3
Cellular component	GO:0017119	Golgi transport complex	1/560 0.18%	14/18759 0.07%	0.345869	0.999986	Sin14337	1
Cellular component	GO:0031306	intrinsic component of mitochondrial outer membrane	1/560 0.18%	16/18759 0.09%	0.38437	0.999986	Sin05185	1
Cellular component	GO:0031307	integral component of mitochondrial outer membrane	1/560 0.18%	16/18759 0.09%	0.38437	0.999986	Sin05185	1
Cellular component	GO:0009986	cell surface	1/560 0.18%	17/18759 0.09%	0.402763	0.999986	Sin24714	1
Cellular component	GO:0032586	protein storage vacuole membrane	1/560 0.18%	17/18759 0.09%	0.402763	0.999986	Sin14801	1
Cellular component	GO:0032592	integral component of mitochondrial membrane	2/560 0.36%	47/18759 0.25%	0.411488	0.999986	Sin01459;Sin05185	2
Cellular component	GO:0031012	extracellular matrix	1/560 0.18%	18/18759 0.1%	0.420609	0.999986	Sin23359	1
Cellular component	GO:0098573	intrinsic component of mitochondrial membrane	2/560 0.36%	48/18759 0.26%	0.421893	0.999986	Sin01459;Sin05185	2
Cellular component	GO:0005778	peroxisomal membrane	2/560 0.36%	50/18759 0.27%	0.442413	0.999986	Sin14784;Sin22933	2
Cellular component	GO:0031903	microbody membrane	2/560 0.36%	50/18759 0.27%	0.442413	0.999986	Sin14784;Sin22933	2
Cellular component	GO:0008540	proteasome regulatory particle, base subcomplex	1/560 0.18%	23/18759 0.12%	0.50216	0.999986	Sin26184	1
Cellular component	GO:0010494	cytoplasmic stress granule	1/560 0.18%	23/18759 0.12%	0.50216	0.999986	Sin25335	1
Cellular component	GO:0005887	integral component of plasma membrane	4/560 0.71%	125/18759 0.67%	0.515206	0.999986	Sin02856;Sin04150;Sin04169;Sin07629	4
Cellular component	GO:0005765	lysosomal membrane	1/560 0.18%	24/18759 0.13%	0.51704	0.999986	Sin19337	1
Cellular component	GO:0098852	lytic vacuole membrane	1/560 0.18%	24/18759 0.13%	0.51704	0.999986	Sin19337	1
Cellular component	GO:0000137	Golgi cis cisterna	1/560 0.18%	27/18759 0.14%	0.559068	0.999986	Sin21544	1
Cellular component	GO:0031305	integral component of mitochondrial inner membrane	1/560 0.18%	27/18759 0.14%	0.559068	0.999986	Sin01459	1
Cellular component	GO:0070069	cytochrome complex	1/560 0.18%	27/18759 0.14%	0.559068	0.999986	Sin25366	1
Cellular component	GO:0005797	Golgi medial cisterna	2/560 0.36%	65/18759 0.35%	0.582042	0.999986	Sin14548;Sin28366	2
Cellular component	GO:0031304	intrinsic component of mitochondrial inner membrane	1/560 0.18%	29/18759 0.15%	0.585038	0.999986	Sin01459	1
Cellular component	GO:0009522	photosystem I	2/560 0.36%	66/18759 0.35%	0.590384	0.999986	Sin10045;Sin22908	2
Cellular component	GO:0036464	cytoplasmic ribonucleoprotein granule	3/560 0.54%	103/18759 0.55%	0.597553	0.999986	Sin04399;Sin07473;Sin25335	3
Cellular component	GO:0035770	ribonucleoprotein granule	3/560 0.54%	104/18759 0.55%	0.604116	0.999986	Sin04399;Sin07473;Sin25335	3
Cellular component	GO:0032580	Golgi cisterna membrane	1/560 0.18%	33/18759 0.18%	0.632487	0.999986	Sin16854	1
Cellular component	GO:0005776	autophagosome	1/560 0.18%	36/18759 0.19%	0.664484	0.999986	Sin05979	1
Cellular component	GO:0031985	Golgi cisterna	5/560 0.89%	189/18759 1.01%	0.669156	0.999986	Sin14548;Sin16854;Sin21544;Sin24604;Sin28366	5
Cellular component	GO:0005758	mitochondrial intermembrane space	1/560 0.18%	37/18759 0.2%	0.674519	0.999986	Sin25806	1
Cellular component	GO:0005838	proteasome regulatory particle	1/560 0.18%	37/18759 0.2%	0.674519	0.999986	Sin26184	1
Cellular component	GO:0022624	proteasome accessory complex	1/560 0.18%	37/18759 0.2%	0.674519	0.999986	Sin26184	1
Cellular component	GO:0000138	Golgi trans cisterna	2/560 0.36%	80/18759 0.43%	0.694226	0.999986	Sin16854;Sin24604	2
Cellular component	GO:0005795	Golgi stack	5/560 0.89%	195/18759 1.04%	0.695557	0.999986	Sin14548;Sin16854;Sin21544;Sin24604;Sin28366	5
Cellular component	GO:0005788	endoplasmic reticulum lumen	1/560 0.18%	40/18759 0.21%	0.702863	0.999986	Sin13198	1
Cellular component	GO:0000932	P-body	2/560 0.36%	86/18759 0.46%	0.731607	0.999986	Sin04399;Sin07473	2
Cellular component	GO:0030176	integral component of endoplasmic reticulum membrane	2/560 0.36%	86/18759 0.46%	0.731607	0.999986	Sin25437;Sin25951	2
Cellular component	GO:0031227	intrinsic component of endoplasmic reticulum membrane	2/560 0.36%	86/18759 0.46%	0.731607	0.999986	Sin25437;Sin25951	2
Cellular component	GO:0005764	lysosome	1/560 0.18%	44/18759 0.23%	0.736858	0.999986	Sin19337	1
Cellular component	GO:0031970	organelle envelope lumen	1/560 0.18%	46/18759 0.25%	0.752371	0.999986	Sin25806	1
Cellular component	GO:0031201	SNARE complex	1/560 0.18%	47/18759 0.25%	0.759781	0.999986	Sin17859	1
Cellular component	GO:0031226	intrinsic component of plasma membrane	7/560 1.25%	293/18759 1.56%	0.775406	0.999986	Sin02856;Sin04150;Sin04169;Sin07629;Sin07680;Sin21791;Sin24714	7
Cellular component	GO:0019897	extrinsic component of plasma membrane	1/560 0.18%	50/18759 0.27%	0.78071	0.999986	Sin05364	1
Cellular component	GO:0000323	lytic vacuole	1/560 0.18%	52/18759 0.28%	0.793642	0.999986	Sin19337	1
Cellular component	GO:0005615	extracellular space	4/560 0.71%	182/18759 0.97%	0.796274	0.999986	Sin02570;Sin06868;Sin19904;Sin23251	4
Cellular component	GO:1902911	protein kinase complex	2/560 0.36%	99/18759 0.53%	0.799412	0.999986	Sin09043;Sin27778	2
Cellular component	GO:0031461	cullin-RING ubiquitin ligase complex	4/560 0.71%	183/18759 0.98%	0.799737	0.999986	Sin05703;Sin12912;Sin17480;Sin25577	4
Cellular component	GO:0031969	chloroplast membrane	8/560 1.43%	341/18759 1.82%	0.8021	0.999986	Sin09961;Sin12990;Sin14317;Sin15828;Sin16288;Sin19251;Sin22933;Sin27228	8
Cellular component	GO:0031301	integral component of organelle membrane	4/560 0.71%	187/18759 1%	0.813117	0.999986	Sin01459;Sin05185;Sin25437;Sin25951	4
Cellular component	GO:0005667	transcription regulator complex	3/560 0.54%	146/18759 0.78%	0.815296	0.999986	Sin13059;Sin18393;Sin20554	3
Cellular component	GO:0031300	intrinsic component of organelle membrane	4/560 0.71%	188/18759 1%	0.816345	0.999986	Sin01459;Sin05185;Sin25437;Sin25951	4
Cellular component	GO:0070603	SWI/SNF superfamily-type complex	1/560 0.18%	59/18759 0.31%	0.833194	0.999986	Sin09729	1
Cellular component	GO:0042788	polysomal ribosome	1/560 0.18%	60/18759 0.32%	0.838189	0.999986	Sin23002	1
Cellular component	GO:0000151	ubiquitin ligase complex	5/560 0.89%	237/18759 1.26%	0.839546	0.999986	Sin05703;Sin12912;Sin14547;Sin17480;Sin25577	5
Cellular component	GO:0000307	cyclin-dependent protein kinase holoenzyme complex	1/560 0.18%	66/18759 0.35%	0.865176	0.999986	Sin27778	1
Cellular component	GO:0010287	plastoglobule	1/560 0.18%	66/18759 0.35%	0.865176	0.999986	Sin10045	1
Cellular component	GO:1904949	ATPase complex	1/560 0.18%	66/18759 0.35%	0.865176	0.999986	Sin09729	1
Cellular component	GO:0000785	chromatin	5/560 0.89%	249/18759 1.33%	0.868583	0.999986	Sin07692;Sin09729;Sin19450;Sin27494;Sin27549	5
Cellular component	GO:0046658	anchored component of plasma membrane	3/560 0.54%	168/18759 0.9%	0.881517	0.999986	Sin07680;Sin21791;Sin24714	3
Cellular component	GO:0005741	mitochondrial outer membrane	1/560 0.18%	72/18759 0.38%	0.887669	0.999986	Sin05185	1
Cellular component	GO:0031965	nuclear membrane	1/560 0.18%	73/18759 0.39%	0.891035	0.999986	Sin23145	1
Cellular component	GO:0009523	photosystem II	2/560 0.36%	127/18759 0.68%	0.896252	0.999986	Sin10045;Sin27128	2
Cellular component	GO:0005844	polysome	1/560 0.18%	77/18759 0.41%	0.903523	0.999986	Sin23002	1
Cellular component	GO:0090406	pollen tube	1/560 0.18%	77/18759 0.41%	0.903523	0.999986	Sin13630	1
Cellular component	GO:0009521	photosystem	3/560 0.54%	178/18759 0.95%	0.903935	0.999986	Sin10045;Sin22908;Sin27128	3
Cellular component	GO:0099023	vesicle tethering complex	1/560 0.18%	78/18759 0.42%	0.906415	0.999986	Sin14337	1
Cellular component	GO:0005777	peroxisome	6/560 1.07%	312/18759 1.66%	0.907362	0.999986	Sin11866;Sin14784;Sin22933;Sin25806;Sin26228;Sin28393	6
Cellular component	GO:0042579	microbody	6/560 1.07%	312/18759 1.66%	0.907362	0.999986	Sin11866;Sin14784;Sin22933;Sin25806;Sin26228;Sin28393	6
Cellular component	GO:0000502	proteasome complex	1/560 0.18%	80/18759 0.43%	0.911942	0.999986	Sin26184	1
Cellular component	GO:0098552	side of membrane	1/560 0.18%	80/18759 0.43%	0.911942	0.999986	Sin24714	1
Cellular component	GO:1905369	endopeptidase complex	1/560 0.18%	84/18759 0.45%	0.922037	0.999986	Sin26184	1
Cellular component	GO:0080008	Cul4-RING E3 ubiquitin ligase complex	1/560 0.18%	85/18759 0.45%	0.924375	0.999986	Sin05703	1
Cellular component	GO:0030133	transport vesicle	1/560 0.18%	86/18759 0.46%	0.926643	0.999986	Sin09822	1
Cellular component	GO:1902554	serine/threonine protein kinase complex	1/560 0.18%	87/18759 0.46%	0.928843	0.999986	Sin27778	1
Cellular component	GO:0005802	trans-Golgi network	6/560 1.07%	338/18759 1.8%	0.94062	0.999986	Sin13868;Sin14548;Sin14784;Sin16854;Sin21544;Sin28366	6
Cellular component	GO:0031902	late endosome membrane	1/560 0.18%	94/18759 0.5%	0.942505	0.999986	Sin14337	1
Cellular component	GO:0016607	nuclear speck	1/560 0.18%	104/18759 0.55%	0.957606	0.999986	Sin09360	1
Cellular component	GO:0120025	plasma membrane bounded cell projection	1/560 0.18%	104/18759 0.55%	0.957606	0.999986	Sin13630	1
Cellular component	GO:1905368	peptidase complex	1/560 0.18%	105/18759 0.56%	0.958878	0.999986	Sin26184	1
Cellular component	GO:0019898	extrinsic component of membrane	1/560 0.18%	106/18759 0.57%	0.960113	0.999986	Sin05364	1
Cellular component	GO:0009706	chloroplast inner membrane	1/560 0.18%	108/18759 0.58%	0.962472	0.999986	Sin27228	1
Cellular component	GO:0098791	Golgi apparatus subcompartment	7/560 1.25%	410/18759 2.19%	0.963512	0.999986	Sin13868;Sin14548;Sin14784;Sin16854;Sin21544;Sin24604;Sin28366	7
Cellular component	GO:0009528	plastid inner membrane	1/560 0.18%	109/18759 0.58%	0.963599	0.999986	Sin27228	1
Cellular component	GO:0000228	nuclear chromosome	1/560 0.18%	110/18759 0.59%	0.964692	0.999986	Sin27494	1
Cellular component	GO:0022625	cytosolic large ribosomal subunit	1/560 0.18%	116/18759 0.62%	0.970595	0.999986	Sin23002	1
Cellular component	GO:0005819	spindle	1/560 0.18%	121/18759 0.65%	0.974754	0.999986	Sin25577	1
Cellular component	GO:0042995	cell projection	1/560 0.18%	122/18759 0.65%	0.975513	0.999986	Sin13630	1
Cellular component	GO:0005743	mitochondrial inner membrane	4/560 0.71%	309/18759 1.65%	0.983711	0.999986	Sin01459;Sin08330;Sin19251;Sin25806	4
Cellular component	GO:0016604	nuclear body	1/560 0.18%	137/18759 0.73%	0.984508	0.999986	Sin09360	1
Cellular component	GO:0009524	phragmoplast	1/560 0.18%	139/18759 0.74%	0.985426	0.999986	Sin25577	1
Cellular component	GO:0019867	outer membrane	1/560 0.18%	140/18759 0.75%	0.985864	0.999986	Sin05185	1
Cellular component	GO:0031968	organelle outer membrane	1/560 0.18%	140/18759 0.75%	0.985864	0.999986	Sin05185	1
Cellular component	GO:0061695	transferase complex, transferring phosphorus-containing groups	3/560 0.54%	266/18759 1.42%	0.987026	0.999986	Sin09043;Sin27778;Sin28039	3
Cellular component	GO:0005635	nuclear envelope	1/560 0.18%	146/18759 0.78%	0.988231	0.999986	Sin23145	1
Cellular component	GO:0005770	late endosome	1/560 0.18%	150/18759 0.8%	0.989585	0.999986	Sin14337	1
Cellular component	GO:0015934	large ribosomal subunit	1/560 0.18%	154/18759 0.82%	0.990783	0.999986	Sin23002	1
Cellular component	GO:0000428	DNA-directed RNA polymerase complex	1/560 0.18%	155/18759 0.83%	0.99106	0.999986	Sin28039	1
Cellular component	GO:0030880	RNA polymerase complex	1/560 0.18%	161/18759 0.86%	0.992558	0.999986	Sin28039	1
Cellular component	GO:0031966	mitochondrial membrane	5/560 0.89%	400/18759 2.13%	0.993156	0.999986	Sin01459;Sin05185;Sin08330;Sin19251;Sin25806	5
Cellular component	GO:0005740	mitochondrial envelope	5/560 0.89%	415/18759 2.21%	0.995066	0.999986	Sin01459;Sin05185;Sin08330;Sin19251;Sin25806	5
Cellular component	GO:0019866	organelle inner membrane	5/560 0.89%	423/18759 2.25%	0.995865	0.999986	Sin01459;Sin08330;Sin19251;Sin25806;Sin27228	5
Cellular component	GO:0099080	supramolecular complex	4/560 0.71%	377/18759 2.01%	0.996548	0.999986	Sin04399;Sin07473;Sin20010;Sin25335	4
Cellular component	GO:0010008	endosome membrane	2/560 0.36%	260/18759 1.39%	0.996738	0.999986	Sin14337;Sin15213	2
Cellular component	GO:0005694	chromosome	5/560 0.89%	445/18759 2.37%	0.997471	0.999986	Sin07692;Sin09729;Sin19450;Sin27494;Sin27549	5
Cellular component	GO:0022626	cytosolic ribosome	1/560 0.18%	211/18759 1.12%	0.99839	0.999986	Sin23002	1
Cellular component	GO:0015630	microtubule cytoskeleton	2/560 0.36%	302/18759 1.61%	0.998973	0.999986	Sin20010;Sin25577	2
Cellular component	GO:0030659	cytoplasmic vesicle membrane	3/560 0.54%	371/18759 1.98%	0.999063	0.999986	Sin04697;Sin14337;Sin15213	3
Cellular component	GO:0005654	nucleoplasm	5/560 0.89%	489/18759 2.61%	0.999079	0.999986	Sin07692;Sin09360;Sin19450;Sin27494;Sin27549	5
Cellular component	GO:0012506	vesicle membrane	3/560 0.54%	373/18759 1.99%	0.99911	0.999986	Sin04697;Sin14337;Sin15213	3
Cellular component	GO:0005874	microtubule	1/560 0.18%	247/18759 1.32%	0.999467	0.999986	Sin20010	1
Cellular component	GO:0099081	supramolecular polymer	1/560 0.18%	258/18759 1.38%	0.99962	0.999986	Sin20010	1
Cellular component	GO:0099512	supramolecular fiber	1/560 0.18%	258/18759 1.38%	0.99962	0.999986	Sin20010	1
Cellular component	GO:0099513	polymeric cytoskeletal fiber	1/560 0.18%	258/18759 1.38%	0.99962	0.999986	Sin20010	1
Cellular component	GO:0044391	ribosomal subunit	1/560 0.18%	292/18759 1.56%	0.999866	0.999986	Sin23002	1
Cellular component	GO:0005856	cytoskeleton	3/560 0.54%	490/18759 2.61%	0.99996	0.999986	Sin11309;Sin20010;Sin25577	3
Cellular component	GO:0005730	nucleolus	2/560 0.36%	453/18759 2.41%	0.999986	0.999986	Sin23002;Sin25893	2
Molecular function	GO:0031406	carboxylic acid binding	23/511 4.5%	140/17593 0.8%	1.53343e-11	7.08446e-09	Sin01482;Sin02673;Sin03505;Sin03949;Sin03954;Sin03957;Sin03959;Sin03960;Sin03961;Sin04431;Sin05244;Sin08890;Sin13900;Sin16185;Sin17635;Sin20328;Sin21544;Sin22707;Sin25112;Sin25114;Sin25390;Sin27429;Sin28189	23
Molecular function	GO:0043177	organic acid binding	22/511 4.31%	135/17593 0.77%	5.02284e-11	1.16028e-08	Sin01482;Sin02673;Sin03505;Sin03949;Sin03954;Sin03957;Sin03959;Sin03960;Sin03961;Sin04431;Sin05244;Sin12108;Sin13900;Sin16185;Sin17635;Sin21544;Sin22707;Sin25112;Sin25114;Sin27429;Sin27750;Sin28189	22
Molecular function	GO:0020037	heme binding	40/511 7.83%	458/17593 2.6%	5.89547e-10	9.07902e-08	Sin00147;Sin00303;Sin00326;Sin04122;Sin04314;Sin04697;Sin05649;Sin09683;Sin10095;Sin11046;Sin11506;Sin11507;Sin11510;Sin11511;Sin12206;Sin14927;Sin14928;Sin14930;Sin14931;Sin14933;Sin15499;Sin16160;Sin17494;Sin17790;Sin17813;Sin18861;Sin19038;Sin19096;Sin19838;Sin20166;Sin24404;Sin25376;Sin26043;Sin27466;Sin27820;Sin27821;Sin27826;Sin28392;Sin28393;novel.71	40
Molecular function	GO:0016705	oxidoreductase activity, acting on paired donors, with incorporation or reduction of molecular oxygen	38/511 7.44%	474/17593 2.69%	1.68456e-08	1.94566e-06	Sin00147;Sin00303;Sin00326;Sin01482;Sin04122;Sin04697;Sin05244;Sin05649;Sin07002;Sin09683;Sin10095;Sin12206;Sin14688;Sin14927;Sin14928;Sin14930;Sin14931;Sin14933;Sin15499;Sin16700;Sin17494;Sin17635;Sin17790;Sin17813;Sin18861;Sin19038;Sin19838;Sin21544;Sin24404;Sin25573;Sin27466;Sin27549;Sin27637;Sin27820;Sin27821;Sin27826;Sin28189;Sin28392	38
Molecular function	GO:0033293	monocarboxylic acid binding	14/511 2.74%	80/17593 0.45%	6.62543e-08	6.1219e-06	Sin03505;Sin03949;Sin03954;Sin03957;Sin03959;Sin03960;Sin03961;Sin04431;Sin08890;Sin13900;Sin16185;Sin20328;Sin22707;Sin25390	14
Molecular function	GO:0010427	abscisic acid binding	11/511 2.15%	52/17593 0.3%	2.29239e-07	1.58764e-05	Sin03505;Sin03949;Sin03954;Sin03957;Sin03959;Sin03960;Sin03961;Sin04431;Sin13900;Sin16185;Sin22707	11
Molecular function	GO:0004497	monooxygenase activity	33/511 6.46%	420/17593 2.39%	2.40551e-07	1.58764e-05	Sin00147;Sin00303;Sin00326;Sin04122;Sin04697;Sin05244;Sin05649;Sin07013;Sin07017;Sin09683;Sin10095;Sin12206;Sin14927;Sin14928;Sin14930;Sin14931;Sin14933;Sin15499;Sin15828;Sin17494;Sin17635;Sin17790;Sin17813;Sin18861;Sin19038;Sin19838;Sin24404;Sin25573;Sin27466;Sin27820;Sin27821;Sin27826;Sin28392	33
Molecular function	GO:0019840	isoprenoid binding	11/511 2.15%	54/17593 0.31%	3.44701e-07	1.99065e-05	Sin03505;Sin03949;Sin03954;Sin03957;Sin03959;Sin03960;Sin03961;Sin04431;Sin13900;Sin16185;Sin22707	11
Molecular function	GO:0005506	iron ion binding	34/511 6.65%	452/17593 2.57%	4.36514e-07	2.24077e-05	Sin00147;Sin00303;Sin00326;Sin04122;Sin04697;Sin05473;Sin05649;Sin09683;Sin10095;Sin12206;Sin14927;Sin14928;Sin14930;Sin14931;Sin14933;Sin15499;Sin15828;Sin17494;Sin17790;Sin17813;Sin18861;Sin19038;Sin19838;Sin21544;Sin24404;Sin25358;Sin27466;Sin27637;Sin27820;Sin27821;Sin27826;Sin28169;Sin28189;Sin28392	34
Molecular function	GO:0043178	alcohol binding	12/511 2.35%	68/17593 0.39%	5.25751e-07	2.42897e-05	Sin03505;Sin03949;Sin03954;Sin03957;Sin03959;Sin03960;Sin03961;Sin04431;Sin13868;Sin13900;Sin16185;Sin22707	12
Molecular function	GO:0004864	protein phosphatase inhibitor activity	11/511 2.15%	59/17593 0.34%	8.83941e-07	3.40317e-05	Sin03505;Sin03949;Sin03954;Sin03957;Sin03959;Sin03960;Sin03961;Sin04431;Sin13900;Sin16185;Sin22707	11
Molecular function	GO:0019212	phosphatase inhibitor activity	11/511 2.15%	59/17593 0.34%	8.83941e-07	3.40317e-05	Sin03505;Sin03949;Sin03954;Sin03957;Sin03959;Sin03960;Sin03961;Sin04431;Sin13900;Sin16185;Sin22707	11
Molecular function	GO:0042562	hormone binding	11/511 2.15%	62/17593 0.35%	1.48391e-06	5.27357e-05	Sin03505;Sin03949;Sin03954;Sin03957;Sin03959;Sin03960;Sin03961;Sin04431;Sin13900;Sin16185;Sin22707	11
Molecular function	GO:0016709	oxidoreductase activity, acting on paired donors, with incorporation or reduction of molecular oxygen, NAD(P)H as one donor, and incorporation of one atom of oxygen	16/511 3.13%	137/17593 0.78%	2.36295e-06	7.79772e-05	Sin00303;Sin00326;Sin04122;Sin10095;Sin12206;Sin14927;Sin14928;Sin14930;Sin14931;Sin14933;Sin15499;Sin18861;Sin19038;Sin19838;Sin24404;Sin25573	16
Molecular function	GO:0019888	protein phosphatase regulator activity	11/511 2.15%	84/17593 0.48%	3.05025e-05	0.000939478	Sin03505;Sin03949;Sin03954;Sin03957;Sin03959;Sin03960;Sin03961;Sin04431;Sin13900;Sin16185;Sin22707	11
Molecular function	GO:0019208	phosphatase regulator activity	11/511 2.15%	85/17593 0.48%	3.41342e-05	0.000985625	Sin03505;Sin03949;Sin03954;Sin03957;Sin03959;Sin03960;Sin03961;Sin04431;Sin13900;Sin16185;Sin22707	11
Molecular function	GO:0030246	carbohydrate binding	23/511 4.5%	327/17593 1.86%	9.09551e-05	0.00247184	Sin01482;Sin02250;Sin05185;Sin05244;Sin05751;Sin07093;Sin07817;Sin07820;Sin07823;Sin07824;Sin07919;Sin09572;Sin09608;Sin11007;Sin17635;Sin21544;Sin23106;Sin23776;Sin25112;Sin25114;Sin27523;Sin28189;novel.528	23
Molecular function	GO:0048029	monosaccharide binding	8/511 1.57%	61/17593 0.35%	0.00036507	0.00937014	Sin01482;Sin05185;Sin05244;Sin17635;Sin21544;Sin25112;Sin25114;Sin28189	8
Molecular function	GO:0015293	symporter activity	13/511 2.54%	151/17593 0.86%	0.000469232	0.0114097	Sin01684;Sin02455;Sin04169;Sin05120;Sin05172;Sin07836;Sin09753;Sin11184;Sin16033;Sin17554;Sin24604;Sin26321;Sin28361	13
Molecular function	GO:0031418	L-ascorbic acid binding	7/511 1.37%	50/17593 0.28%	0.000566594	0.0130883	Sin01482;Sin05244;Sin17635;Sin21544;Sin25112;Sin25114;Sin28189	7
Molecular function	GO:0004857	enzyme inhibitor activity	19/511 3.72%	287/17593 1.63%	0.00076383	0.0168043	Sin00308;Sin02006;Sin02781;Sin03505;Sin03949;Sin03954;Sin03957;Sin03959;Sin03960;Sin03961;Sin04431;Sin13900;Sin15739;Sin15989;Sin16185;Sin19761;Sin19766;Sin22707;Sin26618	19
Molecular function	GO:0016762	xyloglucan:xyloglucosyl transferase activity	6/511 1.17%	40/17593 0.23%	0.000966805	0.0194719	Sin05751;Sin06946;Sin06948;Sin06951;Sin06952;Sin11007	6
Molecular function	GO:0015172	acidic amino acid transmembrane transporter activity	4/511 0.78%	16/17593 0.09%	0.000969378	0.0194719	Sin09753;Sin27228;Sin27515;Sin28361	4
Molecular function	GO:0004601	peroxidase activity	10/511 1.96%	107/17593 0.61%	0.00110763	0.0209345	Sin04314;Sin11046;Sin11506;Sin11507;Sin11510;Sin11511;Sin16160;Sin20166;Sin26043;novel.71	10
Molecular function	GO:0015145	monosaccharide transmembrane transporter activity	7/511 1.37%	56/17593 0.32%	0.00113282	0.0209345	Sin02455;Sin02858;Sin05172;Sin07836;Sin12990;Sin16033;Sin17554	7
Molecular function	GO:0016684	oxidoreductase activity, acting on peroxide as acceptor	10/511 1.96%	110/17593 0.63%	0.00136875	0.0243217	Sin04314;Sin11046;Sin11506;Sin11507;Sin11510;Sin11511;Sin16160;Sin20166;Sin26043;novel.71	10
Molecular function	GO:0051213	dioxygenase activity	13/511 2.54%	178/17593 1.01%	0.00213617	0.0365522	Sin01482;Sin05473;Sin05723;Sin06986;Sin07002;Sin09185;Sin21544;Sin25112;Sin25114;Sin25358;Sin27549;Sin28169;Sin28189	13
Molecular function	GO:0016209	antioxidant activity	11/511 2.15%	138/17593 0.78%	0.00232715	0.0374945	Sin01750;Sin04314;Sin11046;Sin11506;Sin11507;Sin11510;Sin11511;Sin16160;Sin20166;Sin26043;novel.71	11
Molecular function	GO:0016597	amino acid binding	4/511 0.78%	20/17593 0.11%	0.00235355	0.0374945	Sin02673;Sin12108;Sin27429;Sin27750	4
Molecular function	GO:0060089	molecular transducer activity	18/511 3.52%	294/17593 1.67%	0.0024733	0.0380888	Sin01251;Sin03505;Sin03837;Sin03949;Sin03954;Sin03957;Sin03959;Sin03960;Sin03961;Sin04070;Sin04431;Sin07919;Sin09608;Sin12373;Sin13900;Sin16185;Sin17448;Sin22707	18
Molecular function	GO:0051119	sugar transmembrane transporter activity	8/511 1.57%	84/17593 0.48%	0.00302643	0.0451035	Sin02455;Sin02856;Sin02858;Sin05172;Sin07836;Sin12990;Sin16033;Sin17554	8
Molecular function	GO:0016711	flavonoid 3'-monooxygenase activity	3/511 0.59%	13/17593 0.07%	0.00560602	0.0784843	Sin00303;Sin00326;Sin19838	3
Molecular function	GO:0032454	histone H3-methyl-lysine-9 demethylase activity	3/511 0.59%	13/17593 0.07%	0.00560602	0.0784843	Sin07692;Sin19450;Sin27549	3
Molecular function	GO:0038023	signaling receptor activity	16/511 3.13%	275/17593 1.56%	0.00678516	0.0921983	Sin03505;Sin03837;Sin03949;Sin03954;Sin03957;Sin03959;Sin03960;Sin03961;Sin04070;Sin04431;Sin07919;Sin09608;Sin13900;Sin16185;Sin17448;Sin22707	16
Molecular function	GO:0015291	secondary active transmembrane transporter activity	20/511 3.91%	378/17593 2.15%	0.00752348	0.0993099	Sin01459;Sin01564;Sin01684;Sin02455;Sin04169;Sin05120;Sin05172;Sin07836;Sin09753;Sin11184;Sin14337;Sin14784;Sin15842;Sin15845;Sin16033;Sin16965;Sin17554;Sin24604;Sin26321;Sin28361	20
Molecular function	GO:0004553	hydrolase activity, hydrolyzing O-glycosyl compounds	21/511 4.11%	406/17593 2.31%	0.00801427	0.100005	Sin04254;Sin05439;Sin05751;Sin06946;Sin06948;Sin06951;Sin06952;Sin11007;Sin12632;Sin17822;Sin18330;Sin18626;Sin19271;Sin19337;Sin20972;Sin21018;Sin21509;Sin21791;Sin28272;novel.327;novel.528	21
Molecular function	GO:0019842	vitamin binding	11/511 2.15%	164/17593 0.93%	0.00851513	0.100005	Sin01165;Sin01482;Sin02673;Sin05244;Sin07998;Sin17527;Sin17635;Sin21544;Sin25112;Sin25114;Sin28189	11
Molecular function	GO:0005381	iron ion transmembrane transporter activity	3/511 0.59%	15/17593 0.09%	0.00854232	0.100005	Sin02636;Sin14337;novel.1695	3
Molecular function	GO:0016208	AMP binding	3/511 0.59%	15/17593 0.09%	0.00854232	0.100005	Sin09043;Sin20975;Sin24788	3
Molecular function	GO:0015144	carbohydrate transmembrane transporter activity	8/511 1.57%	100/17593 0.57%	0.00865841	0.100005	Sin02455;Sin02856;Sin02858;Sin05172;Sin07836;Sin12990;Sin16033;Sin17554	8
Molecular function	GO:0016798	hydrolase activity, acting on glycosyl bonds	22/511 4.31%	447/17593 2.54%	0.0116369	0.131128	Sin04254;Sin05439;Sin05751;Sin06946;Sin06948;Sin06951;Sin06952;Sin08346;Sin11007;Sin12632;Sin17822;Sin18330;Sin18626;Sin19271;Sin19337;Sin20972;Sin21018;Sin21509;Sin21791;Sin28272;novel.327;novel.528	22
Molecular function	GO:0005504	fatty acid binding	3/511 0.59%	17/17593 0.1%	0.0122295	0.134524	Sin08890;Sin20328;Sin25390	3
Molecular function	GO:0015149	hexose transmembrane transporter activity	3/511 0.59%	19/17593 0.11%	0.0166961	0.179386	Sin02455;Sin02858;Sin12990	3
Molecular function	GO:0016682	oxidoreductase activity, acting on diphenols and related substances as donors, oxygen as acceptor	6/511 1.17%	72/17593 0.41%	0.0181188	0.187397	Sin00899;Sin07013;Sin07017;Sin09938;Sin10347;novel.133	6
Molecular function	GO:0016667	oxidoreductase activity, acting on a sulfur group of donors	8/511 1.57%	115/17593 0.65%	0.0189628	0.187397	Sin00264;Sin01750;Sin04334;Sin07738;Sin09165;Sin23699;Sin23822;Sin28393	8
Molecular function	GO:0016881	acid-amino acid ligase activity	3/511 0.59%	20/17593 0.11%	0.0192271	0.187397	Sin02532;Sin02533;Sin25254	3
Molecular function	GO:0043621	protein self-association	9/511 1.76%	138/17593 0.78%	0.019431	0.187397	Sin02036;Sin04722;Sin05439;Sin08890;Sin17822;Sin19271;Sin20328;Sin25390;Sin27443	9
Molecular function	GO:0004866	endopeptidase inhibitor activity	4/511 0.78%	36/17593 0.2%	0.0198754	0.187397	Sin02781;Sin19761;Sin19766;Sin26618	4
Molecular function	GO:0030414	peptidase inhibitor activity	4/511 0.78%	36/17593 0.2%	0.0198754	0.187397	Sin02781;Sin19761;Sin19766;Sin26618	4
Molecular function	GO:0061135	endopeptidase regulator activity	4/511 0.78%	37/17593 0.21%	0.0217874	0.198914	Sin02781;Sin19761;Sin19766;Sin26618	4
Molecular function	GO:0016717	oxidoreductase activity, acting on paired donors, with oxidation of a pair of donors resulting in the reduction of molecular oxygen to two molecules of water	3/511 0.59%	21/17593 0.12%	0.0219581	0.198914	Sin14688;Sin16700;Sin27637	3
Molecular function	GO:0016702	oxidoreductase activity, acting on single donors with incorporation of molecular oxygen, incorporation of two atoms of oxygen	4/511 0.78%	38/17593 0.22%	0.0238081	0.203691	Sin05473;Sin06986;Sin09185;Sin28169	4
Molecular function	GO:0032451	demethylase activity	4/511 0.78%	38/17593 0.22%	0.0238081	0.203691	Sin07692;Sin19450;Sin24404;Sin27549	4
Molecular function	GO:0061134	peptidase regulator activity	4/511 0.78%	38/17593 0.22%	0.0238081	0.203691	Sin02781;Sin19761;Sin19766;Sin26618	4
Molecular function	GO:0016671	oxidoreductase activity, acting on a sulfur group of donors, disulfide as acceptor	3/511 0.59%	23/17593 0.13%	0.0280203	0.235371	Sin04334;Sin07738;Sin23822	3
Molecular function	GO:0016835	carbon-oxygen lyase activity	11/511 2.15%	198/17593 1.13%	0.0302279	0.24938	Sin00146;Sin05687;Sin07059;Sin09772;Sin10095;Sin16075;Sin18401;Sin20466;Sin20842;Sin25437;Sin25971	11
Molecular function	GO:0032452	histone demethylase activity	3/511 0.59%	24/17593 0.14%	0.0313505	0.249723	Sin07692;Sin19450;Sin27549	3
Molecular function	GO:0140457	protein demethylase activity	3/511 0.59%	24/17593 0.14%	0.0313505	0.249723	Sin07692;Sin19450;Sin27549	3
Molecular function	GO:0019139	cytokinin dehydrogenase activity	2/511 0.39%	10/17593 0.06%	0.032468	0.250801	Sin05265;Sin19277	2
Molecular function	GO:0046527	glucosyltransferase activity	11/511 2.15%	201/17593 1.14%	0.0332014	0.250801	Sin05367;Sin05751;Sin06652;Sin06946;Sin06948;Sin06951;Sin06952;Sin09525;Sin11007;Sin18791;Sin20930	11
Molecular function	GO:0016679	oxidoreductase activity, acting on diphenols and related substances as donors	6/511 1.17%	83/17593 0.47%	0.0336572	0.250801	Sin00899;Sin07013;Sin07017;Sin09938;Sin10347;novel.133	6
Molecular function	GO:0042910	xenobiotic transmembrane transporter activity	6/511 1.17%	83/17593 0.47%	0.0336572	0.250801	Sin01564;Sin14337;Sin14784;Sin15842;Sin15845;Sin16965	6
Molecular function	GO:0044389	ubiquitin-like protein ligase binding	6/511 1.17%	84/17593 0.48%	0.0353944	0.259559	Sin07817;Sin07823;Sin07824;Sin22707;Sin23776;Sin27523	6
Molecular function	GO:0019904	protein domain specific binding	3/511 0.59%	26/17593 0.15%	0.038602	0.260679	Sin10045;Sin12160;novel.1085	3
Molecular function	GO:0004022	alcohol dehydrogenase (NAD+) activity	2/511 0.39%	11/17593 0.06%	0.0389326	0.260679	Sin10587;Sin10875	2
Molecular function	GO:0008131	primary amine oxidase activity	2/511 0.39%	11/17593 0.06%	0.0389326	0.260679	Sin02915;Sin05265	2
Molecular function	GO:0008753	NADPH dehydrogenase (quinone) activity	2/511 0.39%	11/17593 0.06%	0.0389326	0.260679	Sin23783;Sin23784	2
Molecular function	GO:0008865	fructokinase activity	2/511 0.39%	11/17593 0.06%	0.0389326	0.260679	Sin03662;Sin05185	2
Molecular function	GO:0018455	alcohol dehydrogenase [NAD(P)+] activity	2/511 0.39%	11/17593 0.06%	0.0389326	0.260679	Sin10587;Sin10875	2
Molecular function	GO:0015171	amino acid transmembrane transporter activity	5/511 0.98%	66/17593 0.38%	0.0426243	0.277358	Sin09753;Sin25618;Sin27228;Sin27515;Sin28361	5
Molecular function	GO:0046915	transition metal ion transmembrane transporter activity	5/511 0.98%	66/17593 0.38%	0.0426243	0.277358	Sin02636;Sin06658;Sin07629;Sin14337;novel.1695	5
Molecular function	GO:0019901	protein kinase binding	6/511 1.17%	89/17593 0.51%	0.044939	0.288359	Sin01251;Sin06815;Sin08922;Sin09043;Sin16298;Sin22637	6
Molecular function	GO:0016157	sucrose synthase activity	2/511 0.39%	12/17593 0.07%	0.0458378	0.290097	Sin05367;Sin20930	2
Molecular function	GO:0016829	lyase activity	19/511 3.72%	430/17593 2.44%	0.046801	0.29219	Sin00146;Sin02693;Sin05674;Sin05687;Sin07059;Sin07096;Sin07998;Sin09772;Sin10095;Sin11866;Sin12160;Sin14334;Sin16075;Sin18401;Sin18925;Sin20466;Sin20842;Sin25437;Sin25971	19
Molecular function	GO:0045735	nutrient reservoir activity	3/511 0.59%	29/17593 0.16%	0.0509242	0.308551	Sin04465;Sin24985;Sin26079	3
Molecular function	GO:0008289	lipid binding	18/511 3.52%	408/17593 2.32%	0.0525906	0.308551	Sin03505;Sin03949;Sin03954;Sin03957;Sin03959;Sin03960;Sin03961;Sin04431;Sin04981;Sin08890;Sin13900;Sin15213;Sin16185;Sin18521;Sin20328;Sin20746;Sin22707;Sin25390	18
Molecular function	GO:0004097	catechol oxidase activity	2/511 0.39%	13/17593 0.07%	0.0531527	0.308551	Sin07013;Sin07017	2
Molecular function	GO:0004396	hexokinase activity	2/511 0.39%	13/17593 0.07%	0.0531527	0.308551	Sin03662;Sin05185	2
Molecular function	GO:0016985	mannan endo-1,4-beta-mannosidase activity	2/511 0.39%	13/17593 0.07%	0.0531527	0.308551	Sin18330;Sin21509	2
Molecular function	GO:0016701	oxidoreductase activity, acting on single donors with incorporation of molecular oxygen	4/511 0.78%	49/17593 0.28%	0.0534287	0.308551	Sin05473;Sin06986;Sin09185;Sin28169	4
Molecular function	GO:0031625	ubiquitin protein ligase binding	5/511 0.98%	71/17593 0.4%	0.0553328	0.315602	Sin07817;Sin07823;Sin07824;Sin23776;Sin27523	5
Molecular function	GO:0003841	1-acylglycerol-3-phosphate O-acyltransferase activity	2/511 0.39%	14/17593 0.08%	0.0608477	0.334662	Sin14511;Sin20473	2
Molecular function	GO:0031543	peptidyl-proline dioxygenase activity	2/511 0.39%	14/17593 0.08%	0.0608477	0.334662	Sin21544;Sin28189	2
Molecular function	GO:0042171	lysophosphatidic acid acyltransferase activity	2/511 0.39%	14/17593 0.08%	0.0608477	0.334662	Sin14511;Sin20473	2
Molecular function	GO:0008509	anion transmembrane transporter activity	10/511 1.96%	200/17593 1.14%	0.0673653	0.357633	Sin01009;Sin01684;Sin04169;Sin05392;Sin11184;Sin13868;Sin16288;Sin24604;Sin27228;Sin27515	10
Molecular function	GO:0019899	enzyme binding	17/511 3.33%	394/17593 2.24%	0.0686726	0.357633	Sin01251;Sin01607;Sin02036;Sin02618;Sin04722;Sin06815;Sin07817;Sin07823;Sin07824;Sin08922;Sin09043;Sin13630;Sin16298;Sin22637;Sin22707;Sin23776;Sin27523	17
Molecular function	GO:0016641	oxidoreductase activity, acting on the CH-NH2 group of donors, oxygen as acceptor	2/511 0.39%	15/17593 0.09%	0.0688947	0.357633	Sin02915;Sin05265	2
Molecular function	GO:0080031	methyl salicylate esterase activity	2/511 0.39%	15/17593 0.09%	0.0688947	0.357633	Sin15378;Sin27897	2
Molecular function	GO:0080032	methyl jasmonate esterase activity	2/511 0.39%	15/17593 0.09%	0.0688947	0.357633	Sin15378;Sin27897	2
Molecular function	GO:0016620	oxidoreductase activity, acting on the aldehyde or oxo group of donors, NAD or NADP as acceptor	4/511 0.78%	54/17593 0.31%	0.0713867	0.362812	Sin16852;Sin21919;Sin24269;Sin26717	4
Molecular function	GO:0019900	kinase binding	8/511 1.57%	150/17593 0.85%	0.071463	0.362812	Sin01251;Sin01607;Sin06815;Sin08922;Sin09043;Sin13630;Sin16298;Sin22637	8
Molecular function	GO:0004567	beta-mannosidase activity	2/511 0.39%	16/17593 0.09%	0.0772668	0.379758	Sin18330;Sin21509	2
Molecular function	GO:0009815	1-aminocyclopropane-1-carboxylate oxidase activity	2/511 0.39%	16/17593 0.09%	0.0772668	0.379758	Sin05244;Sin17635	2
Molecular function	GO:0016715	oxidoreductase activity, acting on paired donors, with incorporation or reduction of molecular oxygen, reduced ascorbate as one donor, and incorporation of one atom of oxygen	2/511 0.39%	16/17593 0.09%	0.0772668	0.379758	Sin05244;Sin17635	2
Molecular function	GO:0016706	2-oxoglutarate-dependent dioxygenase activity	5/511 0.98%	79/17593 0.45%	0.0797334	0.386356	Sin01482;Sin07002;Sin21544;Sin27549;Sin28189	5
Molecular function	GO:0000987	cis-regulatory region sequence-specific DNA binding	11/511 2.15%	234/17593 1.33%	0.0802817	0.386356	Sin01002;Sin05101;Sin10853;Sin17087;Sin19199;Sin20502;Sin20723;Sin21866;Sin22065;Sin24350;Sin27234	11
Molecular function	GO:0010333	terpene synthase activity	4/511 0.78%	58/17593 0.33%	0.0876927	0.417671	Sin00146;Sin10095;Sin16075;Sin20466	4
Molecular function	GO:0015926	glucosidase activity	6/511 1.17%	107/17593 0.61%	0.0915324	0.43151	Sin05439;Sin17822;Sin19271;Sin21791;novel.327;novel.528	6
Molecular function	GO:0005342	organic acid transmembrane transporter activity	6/511 1.17%	108/17593 0.61%	0.0946819	0.43743	Sin05392;Sin09753;Sin25618;Sin27228;Sin27515;Sin28361	6
Molecular function	GO:0046943	carboxylic acid transmembrane transporter activity	6/511 1.17%	108/17593 0.61%	0.0946819	0.43743	Sin05392;Sin09753;Sin25618;Sin27228;Sin27515;Sin28361	6
Molecular function	GO:0008171	O-methyltransferase activity	4/511 0.78%	60/17593 0.34%	0.0964626	0.440959	Sin02333;Sin03705;Sin23083;Sin23084	4
Molecular function	GO:0000978	RNA polymerase II cis-regulatory region sequence-specific DNA binding	10/511 1.96%	215/17593 1.22%	0.0973545	0.440959	Sin01002;Sin05101;Sin10853;Sin17087;Sin19199;Sin20502;Sin20723;Sin21866;Sin22065;Sin27234	10
Molecular function	GO:0016411	acylglycerol O-acyltransferase activity	3/511 0.59%	39/17593 0.22%	0.103389	0.457969	Sin05601;Sin14511;Sin20473	3
Molecular function	GO:0016872	intramolecular lyase activity	2/511 0.39%	19/17593 0.11%	0.104084	0.457969	Sin09935;Sin22676	2
Molecular function	GO:0071617	lysophospholipid acyltransferase activity	2/511 0.39%	19/17593 0.11%	0.104084	0.457969	Sin14511;Sin20473	2
Molecular function	GO:0016838	carbon-oxygen lyase activity, acting on phosphates	4/511 0.78%	62/17593 0.35%	0.105626	0.460371	Sin00146;Sin10095;Sin16075;Sin20466	4
Molecular function	GO:0031490	chromatin DNA binding	3/511 0.59%	40/17593 0.23%	0.109487	0.472737	Sin07692;Sin19450;Sin27549	3
Molecular function	GO:0016836	hydro-lyase activity	5/511 0.98%	89/17593 0.51%	0.117011	0.500548	Sin05687;Sin07059;Sin20842;Sin25437;Sin25971	5
Molecular function	GO:0061630	ubiquitin protein ligase activity	11/511 2.15%	253/17593 1.44%	0.120325	0.510001	Sin05034;Sin05551;Sin09049;Sin09783;Sin14174;Sin14801;Sin18034;Sin18223;Sin23906;Sin25927;Sin26330	11
Molecular function	GO:0004675	transmembrane receptor protein serine/threonine kinase activity	3/511 0.59%	42/17593 0.24%	0.122083	0.512749	Sin03837;Sin07919;Sin09608	3
Molecular function	GO:0071949	FAD binding	5/511 0.98%	91/17593 0.52%	0.125312	0.521569	Sin05265;Sin08226;Sin08235;Sin09165;Sin19277	5
Molecular function	GO:0008422	beta-glucosidase activity	5/511 0.98%	92/17593 0.52%	0.129562	0.531388	Sin05439;Sin17822;Sin19271;Sin21791;novel.327	5
Molecular function	GO:0061659	ubiquitin-like protein ligase activity	11/511 2.15%	257/17593 1.46%	0.129971	0.531388	Sin05034;Sin05551;Sin09049;Sin09783;Sin14174;Sin14801;Sin18034;Sin18223;Sin23906;Sin25927;Sin26330	11
Molecular function	GO:1901682	sulfur compound transmembrane transporter activity	3/511 0.59%	44/17593 0.25%	0.135179	0.547829	Sin04169;Sin19251;Sin24604	3
Molecular function	GO:0004867	serine-type endopeptidase inhibitor activity	2/511 0.39%	23/17593 0.13%	0.142972	0.564555	Sin19761;Sin19766	2
Molecular function	GO:0005384	manganese ion transmembrane transporter activity	2/511 0.39%	23/17593 0.13%	0.142972	0.564555	Sin02636;novel.1695	2
Molecular function	GO:0016638	oxidoreductase activity, acting on the CH-NH2 group of donors	2/511 0.39%	23/17593 0.13%	0.142972	0.564555	Sin02915;Sin05265	2
Molecular function	GO:0008374	O-acyltransferase activity	7/511 1.37%	151/17593 0.86%	0.150788	0.587446	Sin05387;Sin05601;Sin06734;Sin08005;Sin09599;Sin14511;Sin20473	7
Molecular function	GO:0016879	ligase activity, forming carbon-nitrogen bonds	4/511 0.78%	71/17593 0.4%	0.151312	0.587446	Sin02532;Sin02533;Sin02706;Sin25254	4
Molecular function	GO:0016866	intramolecular transferase activity	3/511 0.59%	48/17593 0.27%	0.162698	0.613749	Sin24613;Sin28036;Sin28103	3
Molecular function	GO:0015112	nitrate transmembrane transporter activity	2/511 0.39%	25/17593 0.14%	0.163401	0.613749	Sin01684;Sin11184	2
Molecular function	GO:0015179	L-amino acid transmembrane transporter activity	2/511 0.39%	25/17593 0.14%	0.163401	0.613749	Sin27228;Sin27515	2
Molecular function	GO:0015923	mannosidase activity	2/511 0.39%	25/17593 0.14%	0.163401	0.613749	Sin18330;Sin21509	2
Molecular function	GO:0000977	RNA polymerase II transcription regulatory region sequence-specific DNA binding	10/511 1.96%	244/17593 1.39%	0.174081	0.648591	Sin01002;Sin05101;Sin10853;Sin17087;Sin19199;Sin20502;Sin20723;Sin21866;Sin22065;Sin27234	10
Molecular function	GO:0008028	monocarboxylic acid transmembrane transporter activity	2/511 0.39%	27/17593 0.15%	0.184303	0.670579	Sin05392;Sin27515	2
Molecular function	GO:0030570	pectate lyase activity	2/511 0.39%	27/17593 0.15%	0.184303	0.670579	Sin09772;Sin18401	2
Molecular function	GO:0080030	methyl indole-3-acetate esterase activity	3/511 0.59%	51/17593 0.29%	0.184337	0.670579	Sin15378;Sin21830;Sin27897	3
Molecular function	GO:0016853	isomerase activity	11/511 2.15%	278/17593 1.58%	0.18712	0.675385	Sin07059;Sin09935;Sin11866;Sin12330;Sin12331;Sin16854;Sin22676;Sin24613;Sin27609;Sin28036;Sin28103	11
Molecular function	GO:0015101	organic cation transmembrane transporter activity	2/511 0.39%	28/17593 0.16%	0.194894	0.697991	Sin05392;Sin19251	2
Molecular function	GO:0016758	hexosyltransferase activity	15/511 2.94%	404/17593 2.3%	0.199271	0.708178	Sin05367;Sin05751;Sin06652;Sin06940;Sin06946;Sin06948;Sin06951;Sin06952;Sin09525;Sin11007;Sin11864;Sin14548;Sin16486;Sin18791;Sin20930	15
Molecular function	GO:0052716	hydroquinone:oxygen oxidoreductase activity	2/511 0.39%	29/17593 0.16%	0.205558	0.724945	Sin10347;novel.133	2
Molecular function	GO:0016830	carbon-carbon lyase activity	6/511 1.17%	139/17593 0.79%	0.21784	0.737248	Sin05674;Sin07096;Sin07998;Sin11866;Sin12160;Sin14334	6
Molecular function	GO:0015103	inorganic anion transmembrane transporter activity	5/511 0.98%	112/17593 0.64%	0.226441	0.737248	Sin01009;Sin01684;Sin04169;Sin11184;Sin13868	5
Molecular function	GO:0047262	polygalacturonate 4-alpha-galacturonosyltransferase activity	2/511 0.39%	31/17593 0.18%	0.227057	0.737248	Sin06940;Sin14548	2
Molecular function	GO:0015035	protein-disulfide reductase activity	4/511 0.78%	85/17593 0.48%	0.233808	0.737248	Sin00264;Sin01750;Sin09165;Sin23699	4
Molecular function	GO:0016645	oxidoreductase activity, acting on the CH-NH group of donors	2/511 0.39%	32/17593 0.18%	0.237867	0.737248	Sin05265;Sin19277	2
Molecular function	GO:0015036	disulfide oxidoreductase activity	4/511 0.78%	86/17593 0.49%	0.240088	0.737248	Sin00264;Sin01750;Sin09165;Sin23699	4
Molecular function	GO:0004709	MAP kinase kinase kinase activity	2/511 0.39%	33/17593 0.19%	0.248702	0.737248	Sin06815;Sin08922	2
Molecular function	GO:0016903	oxidoreductase activity, acting on the aldehyde or oxo group of donors	4/511 0.78%	88/17593 0.5%	0.252761	0.737248	Sin16852;Sin21919;Sin24269;Sin26717	4
Molecular function	GO:0000156	phosphorelay response regulator activity	1/511 0.2%	10/17593 0.06%	0.255345	0.737248	Sin12373	1
Molecular function	GO:0009975	cyclase activity	1/511 0.2%	10/17593 0.06%	0.255345	0.737248	Sin27609	1
Molecular function	GO:0015556	C4-dicarboxylate transmembrane transporter activity	1/511 0.2%	10/17593 0.06%	0.255345	0.737248	Sin27228	1
Molecular function	GO:0045543	gibberellin 2-beta-dioxygenase activity	1/511 0.2%	10/17593 0.06%	0.255345	0.737248	Sin07002	1
Molecular function	GO:0047429	nucleoside triphosphate diphosphatase activity	1/511 0.2%	10/17593 0.06%	0.255345	0.737248	Sin01046	1
Molecular function	GO:0080019	fatty-acyl-CoA reductase (alcohol-forming) activity	1/511 0.2%	10/17593 0.06%	0.255345	0.737248	Sin26717	1
Molecular function	GO:0102965	alcohol-forming fatty acyl-CoA reductase activity	1/511 0.2%	10/17593 0.06%	0.255345	0.737248	Sin26717	1
Molecular function	GO:0008514	organic anion transmembrane transporter activity	4/511 0.78%	89/17593 0.51%	0.259149	0.737248	Sin05392;Sin16288;Sin27228;Sin27515	4
Molecular function	GO:0004842	ubiquitin-protein transferase activity	16/511 3.13%	458/17593 2.6%	0.25932	0.737248	Sin05034;Sin05551;Sin06134;Sin09049;Sin09283;Sin09783;Sin14174;Sin14801;Sin18034;Sin18223;Sin21553;Sin23023;Sin23865;Sin23906;Sin25927;Sin26330	16
Molecular function	GO:0003680	minor groove of adenine-thymine-rich DNA binding	2/511 0.39%	34/17593 0.19%	0.259552	0.737248	Sin02036;Sin04722	2
Molecular function	GO:0042887	amide transmembrane transporter activity	3/511 0.59%	61/17593 0.35%	0.260788	0.737248	Sin07629;Sin10125;Sin26490	3
Molecular function	GO:0004069	L-aspartate:2-oxoglutarate aminotransferase activity	1/511 0.2%	11/17593 0.06%	0.276987	0.737248	Sin17527	1
Molecular function	GO:0004407	histone deacetylase activity	1/511 0.2%	11/17593 0.06%	0.276987	0.737248	Sin27494	1
Molecular function	GO:0004430	1-phosphatidylinositol 4-kinase activity	1/511 0.2%	11/17593 0.06%	0.276987	0.737248	Sin11706	1
Molecular function	GO:0005337	nucleoside transmembrane transporter activity	1/511 0.2%	11/17593 0.06%	0.276987	0.737248	Sin24518	1
Molecular function	GO:0009927	histidine phosphotransfer kinase activity	1/511 0.2%	11/17593 0.06%	0.276987	0.737248	Sin01251	1
Molecular function	GO:0070568	guanylyltransferase activity	1/511 0.2%	11/17593 0.06%	0.276987	0.737248	Sin22826	1
Molecular function	GO:0017018	myosin phosphatase activity	6/511 1.17%	153/17593 0.87%	0.285676	0.737248	Sin00132;Sin00773;Sin12028;Sin16298;Sin18969;Sin21969	6
Molecular function	GO:0016837	carbon-oxygen lyase activity, acting on polysaccharides	2/511 0.39%	37/17593 0.21%	0.292093	0.737248	Sin09772;Sin18401	2
Molecular function	GO:0002161	aminoacyl-tRNA editing activity	1/511 0.2%	12/17593 0.07%	0.298	0.737248	Sin12108	1
Molecular function	GO:0005092	GDP-dissociation inhibitor activity	1/511 0.2%	12/17593 0.07%	0.298	0.737248	Sin07380	1
Molecular function	GO:0015651	quaternary ammonium group transmembrane transporter activity	1/511 0.2%	12/17593 0.07%	0.298	0.737248	Sin05392	1
Molecular function	GO:0019206	nucleoside kinase activity	1/511 0.2%	12/17593 0.07%	0.298	0.737248	Sin08825	1
Molecular function	GO:0030151	molybdenum ion binding	1/511 0.2%	12/17593 0.07%	0.298	0.737248	Sin28393	1
Molecular function	GO:0033558	protein lysine deacetylase activity	1/511 0.2%	12/17593 0.07%	0.298	0.737248	Sin27494	1
Molecular function	GO:0050997	quaternary ammonium group binding	1/511 0.2%	12/17593 0.07%	0.298	0.737248	Sin07998	1
Molecular function	GO:0046873	metal ion transmembrane transporter activity	8/511 1.57%	218/17593 1.24%	0.300768	0.737248	Sin01684;Sin02636;Sin04150;Sin06658;Sin07629;Sin08171;Sin14337;novel.1695	8
Molecular function	GO:0004722	protein serine/threonine phosphatase activity	6/511 1.17%	156/17593 0.89%	0.300801	0.737248	Sin00132;Sin00773;Sin12028;Sin16298;Sin18969;Sin21969	6
Molecular function	GO:0000217	DNA secondary structure binding	2/511 0.39%	38/17593 0.22%	0.302907	0.737248	Sin02036;Sin04722	2
Molecular function	GO:0015295	solute:proton symporter activity	2/511 0.39%	38/17593 0.22%	0.302907	0.737248	Sin02455;Sin24604	2
Molecular function	GO:0016405	CoA-ligase activity	2/511 0.39%	38/17593 0.22%	0.302907	0.737248	Sin22933;Sin24550	2
Molecular function	GO:0030247	polysaccharide binding	4/511 0.78%	96/17593 0.55%	0.304614	0.737248	Sin02250;Sin05751;Sin09572;Sin11007	4
Molecular function	GO:0019787	ubiquitin-like protein transferase activity	16/511 3.13%	475/17593 2.7%	0.307259	0.737248	Sin05034;Sin05551;Sin06134;Sin09049;Sin09283;Sin09783;Sin14174;Sin14801;Sin18034;Sin18223;Sin21553;Sin23023;Sin23865;Sin23906;Sin25927;Sin26330	16
Molecular function	GO:0000095	S-adenosyl-L-methionine transmembrane transporter activity	1/511 0.2%	13/17593 0.07%	0.318404	0.737248	Sin19251	1
Molecular function	GO:0004743	pyruvate kinase activity	1/511 0.2%	13/17593 0.07%	0.318404	0.737248	Sin16522	1
Molecular function	GO:0004869	cysteine-type endopeptidase inhibitor activity	1/511 0.2%	13/17593 0.07%	0.318404	0.737248	Sin26618	1
Molecular function	GO:0005345	purine nucleobase transmembrane transporter activity	1/511 0.2%	13/17593 0.07%	0.318404	0.737248	Sin24518	1
Molecular function	GO:0005347	ATP transmembrane transporter activity	1/511 0.2%	13/17593 0.07%	0.318404	0.737248	Sin16288	1
Molecular function	GO:0005365	myo-inositol transmembrane transporter activity	1/511 0.2%	13/17593 0.07%	0.318404	0.737248	Sin02455	1
Molecular function	GO:0030955	potassium ion binding	1/511 0.2%	13/17593 0.07%	0.318404	0.737248	Sin16522	1
Molecular function	GO:0031420	alkali metal ion binding	1/511 0.2%	13/17593 0.07%	0.318404	0.737248	Sin16522	1
Molecular function	GO:0031956	medium-chain fatty acid-CoA ligase activity	1/511 0.2%	13/17593 0.07%	0.318404	0.737248	Sin22933	1
Molecular function	GO:0033907	beta-D-fucosidase activity	1/511 0.2%	13/17593 0.07%	0.318404	0.737248	novel.327	1
Molecular function	GO:0070567	cytidylyltransferase activity	1/511 0.2%	13/17593 0.07%	0.318404	0.737248	Sin08330	1
Molecular function	GO:0120091	jasmonic acid hydrolase	1/511 0.2%	13/17593 0.07%	0.318404	0.737248	Sin25358	1
Molecular function	GO:0050660	flavin adenine dinucleotide binding	6/511 1.17%	162/17593 0.92%	0.33146	0.737248	Sin05265;Sin08226;Sin08235;Sin09165;Sin19277;Sin25573	6
Molecular function	GO:0000287	magnesium ion binding	7/511 1.37%	194/17593 1.1%	0.334042	0.737248	Sin00146;Sin05687;Sin07998;Sin16075;Sin16522;Sin20466;Sin25176	7
Molecular function	GO:0019200	carbohydrate kinase activity	2/511 0.39%	41/17593 0.23%	0.335143	0.737248	Sin03662;Sin05185	2
Molecular function	GO:0004557	alpha-galactosidase activity	1/511 0.2%	14/17593 0.08%	0.338216	0.737248	Sin12632	1
Molecular function	GO:0004568	chitinase activity	1/511 0.2%	14/17593 0.08%	0.338216	0.737248	Sin04254	1
Molecular function	GO:0005310	dicarboxylic acid transmembrane transporter activity	1/511 0.2%	14/17593 0.08%	0.338216	0.737248	Sin27228	1
Molecular function	GO:0005355	glucose transmembrane transporter activity	1/511 0.2%	14/17593 0.08%	0.338216	0.737248	Sin02455	1
Molecular function	GO:0008061	chitin binding	1/511 0.2%	14/17593 0.08%	0.338216	0.737248	Sin27864	1
Molecular function	GO:0008381	mechanosensitive ion channel activity	1/511 0.2%	14/17593 0.08%	0.338216	0.737248	Sin05298	1
Molecular function	GO:0010334	sesquiterpene synthase activity	1/511 0.2%	14/17593 0.08%	0.338216	0.737248	Sin00146	1
Molecular function	GO:0010436	carotenoid dioxygenase activity	1/511 0.2%	14/17593 0.08%	0.338216	0.737248	Sin09185	1
Molecular function	GO:0016742	hydroxymethyl-, formyl- and related transferase activity	1/511 0.2%	14/17593 0.08%	0.338216	0.737248	Sin02673	1
Molecular function	GO:0016774	phosphotransferase activity, carboxyl group as acceptor	1/511 0.2%	14/17593 0.08%	0.338216	0.737248	Sin27429	1
Molecular function	GO:0016833	oxo-acid-lyase activity	1/511 0.2%	14/17593 0.08%	0.338216	0.737248	Sin11866	1
Molecular function	GO:0035250	UDP-galactosyltransferase activity	1/511 0.2%	14/17593 0.08%	0.338216	0.737248	Sin11864	1
Molecular function	GO:0047893	flavonol 3-O-glucosyltransferase activity	1/511 0.2%	14/17593 0.08%	0.338216	0.737248	Sin06652	1
Molecular function	GO:0052692	raffinose alpha-galactosidase activity	1/511 0.2%	14/17593 0.08%	0.338216	0.737248	Sin12632	1
Molecular function	GO:0052742	phosphatidylinositol kinase activity	1/511 0.2%	14/17593 0.08%	0.338216	0.737248	Sin11706	1
Molecular function	GO:0102360	daphnetin 3-O-glucosyltransferase activity	1/511 0.2%	14/17593 0.08%	0.338216	0.737248	Sin06652	1
Molecular function	GO:0102425	myricetin 3-O-glucosyltransferase activity	1/511 0.2%	14/17593 0.08%	0.338216	0.737248	Sin06652	1
Molecular function	GO:0004650	polygalacturonase activity	3/511 0.59%	71/17593 0.4%	0.340414	0.737248	Sin18626;Sin21018;Sin28272	3
Molecular function	GO:0010181	FMN binding	2/511 0.39%	42/17593 0.24%	0.345796	0.737248	Sin23783;Sin23784	2
Molecular function	GO:0015294	solute:cation symporter activity	2/511 0.39%	42/17593 0.24%	0.345796	0.737248	Sin02455;Sin24604	2
Molecular function	GO:1901505	carbohydrate derivative transmembrane transporter activity	3/511 0.59%	72/17593 0.41%	0.348397	0.737248	Sin16288;Sin24518;Sin24604	3
Molecular function	GO:0003712	transcription coregulator activity	5/511 0.98%	134/17593 0.76%	0.349665	0.737248	Sin02618;Sin03664;Sin07692;Sin19450;Sin27549	5
Molecular function	GO:0046910	pectinesterase inhibitor activity	4/511 0.78%	103/17593 0.59%	0.350839	0.737248	Sin00308;Sin02006;Sin15739;Sin15989	4
Molecular function	GO:0000822	inositol hexakisphosphate binding	1/511 0.2%	15/17593 0.09%	0.357453	0.737248	Sin13868	1
Molecular function	GO:0003846	2-acylglycerol O-acyltransferase activity	1/511 0.2%	15/17593 0.09%	0.357453	0.737248	Sin05601	1
Molecular function	GO:0004033	aldo-keto reductase (NADP) activity	1/511 0.2%	15/17593 0.09%	0.357453	0.737248	Sin14059	1
Molecular function	GO:0004089	carbonate dehydratase activity	1/511 0.2%	15/17593 0.09%	0.357453	0.737248	Sin25971	1
Molecular function	GO:0004445	inositol-polyphosphate 5-phosphatase activity	1/511 0.2%	15/17593 0.09%	0.357453	0.737248	Sin11230	1
Molecular function	GO:0004622	lysophospholipase activity	1/511 0.2%	15/17593 0.09%	0.357453	0.737248	Sin05601	1
Molecular function	GO:0008271	secondary active sulfate transmembrane transporter activity	1/511 0.2%	15/17593 0.09%	0.357453	0.737248	Sin04169	1
Molecular function	GO:0015166	polyol transmembrane transporter activity	1/511 0.2%	15/17593 0.09%	0.357453	0.737248	Sin02455	1
Molecular function	GO:0016530	metallochaperone activity	1/511 0.2%	15/17593 0.09%	0.357453	0.737248	novel.1085	1
Molecular function	GO:0034485	phosphatidylinositol-3,4,5-trisphosphate 5-phosphatase activity	1/511 0.2%	15/17593 0.09%	0.357453	0.737248	Sin11230	1
Molecular function	GO:0070273	phosphatidylinositol-4-phosphate binding	1/511 0.2%	15/17593 0.09%	0.357453	0.737248	Sin15213	1
Molecular function	GO:0090430	caffeoyl-CoA: alcohol caffeoyl transferase activity	1/511 0.2%	15/17593 0.09%	0.357453	0.737248	Sin05601	1
Molecular function	GO:0090599	alpha-glucosidase activity	1/511 0.2%	15/17593 0.09%	0.357453	0.737248	novel.528	1
Molecular function	GO:0102483	scopolin beta-glucosidase activity	1/511 0.2%	15/17593 0.09%	0.357453	0.737248	novel.327	1
Molecular function	GO:0015297	antiporter activity	7/511 1.37%	202/17593 1.15%	0.371898	0.761378	Sin01564;Sin01684;Sin14337;Sin14784;Sin15842;Sin15845;Sin16965	7
Molecular function	GO:0015386	potassium:proton antiporter activity	1/511 0.2%	16/17593 0.09%	0.376132	0.761378	Sin01684	1
Molecular function	GO:0046030	inositol trisphosphate phosphatase activity	1/511 0.2%	16/17593 0.09%	0.376132	0.761378	Sin11230	1
Molecular function	GO:0097602	cullin family protein binding	1/511 0.2%	16/17593 0.09%	0.376132	0.761378	Sin25577	1
Molecular function	GO:0035673	oligopeptide transmembrane transporter activity	2/511 0.39%	45/17593 0.26%	0.377393	0.761378	Sin07629;Sin10125	2
Molecular function	GO:1904680	peptide transmembrane transporter activity	2/511 0.39%	46/17593 0.26%	0.387787	0.775187	Sin07629;Sin10125	2
Molecular function	GO:0008143	poly(A) binding	1/511 0.2%	17/17593 0.1%	0.39427	0.775187	Sin25335	1
Molecular function	GO:0015205	nucleobase transmembrane transporter activity	1/511 0.2%	17/17593 0.1%	0.39427	0.775187	Sin24518	1
Molecular function	GO:0016840	carbon-nitrogen lyase activity	1/511 0.2%	17/17593 0.1%	0.39427	0.775187	Sin18925	1
Molecular function	GO:0019213	deacetylase activity	1/511 0.2%	17/17593 0.1%	0.39427	0.775187	Sin27494	1
Molecular function	GO:0051539	4 iron, 4 sulfur cluster binding	5/511 0.98%	142/17593 0.81%	0.39589	0.775187	Sin07738;Sin12160;Sin13015;Sin19899;Sin23822	5
Molecular function	GO:0016763	pentosyltransferase activity	3/511 0.59%	78/17593 0.44%	0.395983	0.775187	Sin08825;Sin12472;Sin24534	3
Molecular function	GO:0000155	phosphorelay sensor kinase activity	1/511 0.2%	18/17593 0.1%	0.41188	0.783081	Sin04070	1
Molecular function	GO:0005346	purine ribonucleotide transmembrane transporter activity	1/511 0.2%	18/17593 0.1%	0.41188	0.783081	Sin16288	1
Molecular function	GO:0015114	phosphate ion transmembrane transporter activity	1/511 0.2%	18/17593 0.1%	0.41188	0.783081	Sin13868	1
Molecular function	GO:0019104	DNA N-glycosylase activity	1/511 0.2%	18/17593 0.1%	0.41188	0.783081	Sin08346	1
Molecular function	GO:0022821	solute:potassium antiporter activity	1/511 0.2%	18/17593 0.1%	0.41188	0.783081	Sin01684	1
Molecular function	GO:0034594	phosphatidylinositol trisphosphate phosphatase activity	1/511 0.2%	18/17593 0.1%	0.41188	0.783081	Sin11230	1
Molecular function	GO:0070717	poly-purine tract binding	1/511 0.2%	18/17593 0.1%	0.41188	0.783081	Sin25335	1
Molecular function	GO:0015925	galactosidase activity	2/511 0.39%	49/17593 0.28%	0.418488	0.786464	Sin12632;novel.327	2
Molecular function	GO:0005507	copper ion binding	5/511 0.98%	146/17593 0.83%	0.418924	0.786464	Sin00899;Sin02915;Sin09938;Sin10347;novel.133	5
Molecular function	GO:0000295	adenine nucleotide transmembrane transporter activity	1/511 0.2%	19/17593 0.11%	0.42898	0.786464	Sin16288	1
Molecular function	GO:0004439	phosphatidylinositol-4,5-bisphosphate 5-phosphatase activity	1/511 0.2%	19/17593 0.11%	0.42898	0.786464	Sin11230	1
Molecular function	GO:0015116	sulfate transmembrane transporter activity	1/511 0.2%	19/17593 0.11%	0.42898	0.786464	Sin04169	1
Molecular function	GO:0015216	purine nucleotide transmembrane transporter activity	1/511 0.2%	19/17593 0.11%	0.42898	0.786464	Sin16288	1
Molecular function	GO:0047134	protein-disulfide reductase (NAD(P)) activity	1/511 0.2%	19/17593 0.11%	0.42898	0.786464	Sin01750	1
Molecular function	GO:0052745	inositol phosphate phosphatase activity	1/511 0.2%	19/17593 0.11%	0.42898	0.786464	Sin11230	1
Molecular function	GO:0106019	phosphatidylinositol-4,5-bisphosphate phosphatase activity	1/511 0.2%	19/17593 0.11%	0.42898	0.786464	Sin11230	1
Molecular function	GO:0097573	glutathione oxidoreductase activity	2/511 0.39%	51/17593 0.29%	0.438516	0.787643	Sin00264;Sin23699	2
Molecular function	GO:0004427	inorganic diphosphate phosphatase activity	1/511 0.2%	20/17593 0.11%	0.445584	0.787643	Sin25176	1
Molecular function	GO:0004708	MAP kinase kinase activity	1/511 0.2%	20/17593 0.11%	0.445584	0.787643	Sin01454	1
Molecular function	GO:0016634	oxidoreductase activity, acting on the CH-CH group of donors, oxygen as acceptor	1/511 0.2%	20/17593 0.11%	0.445584	0.787643	Sin08351	1
Molecular function	GO:0016713	oxidoreductase activity, acting on paired donors, with incorporation or reduction of molecular oxygen, reduced iron-sulfur protein as one donor, and incorporation of one atom of oxygen	1/511 0.2%	20/17593 0.11%	0.445584	0.787643	Sin05649	1
Molecular function	GO:0036402	proteasome-activating activity	1/511 0.2%	20/17593 0.11%	0.445584	0.787643	Sin26184	1
Molecular function	GO:0043424	protein histidine kinase binding	1/511 0.2%	20/17593 0.11%	0.445584	0.787643	Sin01251	1
Molecular function	GO:0016831	carboxy-lyase activity	3/511 0.59%	85/17593 0.48%	0.450238	0.787643	Sin07096;Sin07998;Sin14334	3
Molecular function	GO:0004721	phosphoprotein phosphatase activity	6/511 1.17%	186/17593 1.06%	0.455666	0.787643	Sin00132;Sin00773;Sin12028;Sin16298;Sin18969;Sin21969	6
Molecular function	GO:0003725	double-stranded RNA binding	1/511 0.2%	21/17593 0.12%	0.461706	0.787643	Sin26433	1
Molecular function	GO:0004673	protein histidine kinase activity	1/511 0.2%	21/17593 0.12%	0.461706	0.787643	Sin04070	1
Molecular function	GO:0005385	zinc ion transmembrane transporter activity	1/511 0.2%	21/17593 0.12%	0.461706	0.787643	Sin06658	1
Molecular function	GO:0016775	phosphotransferase activity, nitrogenous group as acceptor	1/511 0.2%	21/17593 0.12%	0.461706	0.787643	Sin04070	1
Molecular function	GO:0016877	ligase activity, forming carbon-sulfur bonds	2/511 0.39%	54/17593 0.31%	0.467835	0.787643	Sin22933;Sin24550	2
Molecular function	GO:0035251	UDP-glucosyltransferase activity	5/511 0.98%	156/17593 0.89%	0.4757	0.787643	Sin05367;Sin06652;Sin09525;Sin18791;Sin20930	5
Molecular function	GO:0005351	carbohydrate:proton symporter activity	1/511 0.2%	22/17593 0.13%	0.477359	0.787643	Sin02455	1
Molecular function	GO:0005372	water transmembrane transporter activity	1/511 0.2%	22/17593 0.13%	0.477359	0.787643	Sin26490	1
Molecular function	GO:0005402	carbohydrate:cation symporter activity	1/511 0.2%	22/17593 0.13%	0.477359	0.787643	Sin02455	1
Molecular function	GO:0008327	methyl-CpG binding	1/511 0.2%	22/17593 0.13%	0.477359	0.787643	Sin14277	1
Molecular function	GO:0010329	auxin efflux transmembrane transporter activity	1/511 0.2%	22/17593 0.13%	0.477359	0.787643	Sin16754	1
Molecular function	GO:0015250	water channel activity	1/511 0.2%	22/17593 0.13%	0.477359	0.787643	Sin26490	1
Molecular function	GO:0015645	fatty acid ligase activity	1/511 0.2%	22/17593 0.13%	0.477359	0.787643	Sin22933	1
Molecular function	GO:0017022	myosin binding	1/511 0.2%	22/17593 0.13%	0.477359	0.787643	Sin09822	1
Molecular function	GO:0032029	myosin tail binding	1/511 0.2%	22/17593 0.13%	0.477359	0.787643	Sin09822	1
Molecular function	GO:0032036	myosin heavy chain binding	1/511 0.2%	22/17593 0.13%	0.477359	0.787643	Sin09822	1
Molecular function	GO:0080115	myosin XI tail binding	1/511 0.2%	22/17593 0.13%	0.477359	0.787643	Sin09822	1
Molecular function	GO:0080161	auxin transmembrane transporter activity	1/511 0.2%	22/17593 0.13%	0.477359	0.787643	Sin16754	1
Molecular function	GO:1901618	organic hydroxy compound transmembrane transporter activity	1/511 0.2%	22/17593 0.13%	0.477359	0.787643	Sin02455	1
Molecular function	GO:0015215	nucleotide transmembrane transporter activity	1/511 0.2%	23/17593 0.13%	0.492559	0.798464	Sin16288	1
Molecular function	GO:0016668	oxidoreductase activity, acting on a sulfur group of donors, NAD(P) as acceptor	1/511 0.2%	23/17593 0.13%	0.492559	0.798464	Sin01750	1
Molecular function	GO:0016832	aldehyde-lyase activity	1/511 0.2%	23/17593 0.13%	0.492559	0.798464	Sin05674	1
Molecular function	GO:0034595	phosphatidylinositol phosphate 5-phosphatase activity	1/511 0.2%	23/17593 0.13%	0.492559	0.798464	Sin11230	1
Molecular function	GO:0102756	very-long-chain 3-ketoacyl-CoA synthase activity	1/511 0.2%	23/17593 0.13%	0.492559	0.798464	Sin04125	1
Molecular function	GO:0004812	aminoacyl-tRNA ligase activity	2/511 0.39%	57/17593 0.32%	0.496223	0.798797	Sin00089;Sin12108	2
Molecular function	GO:0016875	ligase activity, forming carbon-oxygen bonds	2/511 0.39%	57/17593 0.32%	0.496223	0.798797	Sin00089;Sin12108	2
Molecular function	GO:0140104	molecular carrier activity	2/511 0.39%	58/17593 0.33%	0.505469	0.810857	Sin19096;novel.1085	2
Molecular function	GO:0034593	phosphatidylinositol bisphosphate phosphatase activity	1/511 0.2%	24/17593 0.14%	0.507317	0.811005	Sin11230	1
Molecular function	GO:0005315	inorganic phosphate transmembrane transporter activity	1/511 0.2%	25/17593 0.14%	0.521647	0.825345	Sin01459	1
Molecular function	GO:0042937	tripeptide transmembrane transporter activity	1/511 0.2%	25/17593 0.14%	0.521647	0.825345	Sin10125	1
Molecular function	GO:0071916	dipeptide transmembrane transporter activity	1/511 0.2%	25/17593 0.14%	0.521647	0.825345	Sin10125	1
Molecular function	GO:0015079	potassium ion transmembrane transporter activity	2/511 0.39%	61/17593 0.35%	0.532538	0.833263	Sin01684;Sin08171	2
Molecular function	GO:0005267	potassium channel activity	1/511 0.2%	26/17593 0.15%	0.535561	0.833263	Sin08171	1
Molecular function	GO:0005388	P-type calcium transporter activity	1/511 0.2%	26/17593 0.15%	0.535561	0.833263	Sin04150	1
Molecular function	GO:0004190	aspartic-type endopeptidase activity	6/511 1.17%	202/17593 1.15%	0.535669	0.833263	Sin00317;Sin04254;Sin04255;Sin04257;Sin04258;novel.684	6
Molecular function	GO:0070001	aspartic-type peptidase activity	6/511 1.17%	202/17593 1.15%	0.535669	0.833263	Sin00317;Sin04254;Sin04255;Sin04257;Sin04258;novel.684	6
Molecular function	GO:0030170	pyridoxal phosphate binding	3/511 0.59%	98/17593 0.56%	0.545031	0.841411	Sin01165;Sin02673;Sin17527	3
Molecular function	GO:0070279	vitamin B6 binding	3/511 0.59%	98/17593 0.56%	0.545031	0.841411	Sin01165;Sin02673;Sin17527	3
Molecular function	GO:0051139	metal cation:proton antiporter activity	1/511 0.2%	27/17593 0.15%	0.549071	0.841411	Sin01684	1
Molecular function	GO:1901681	sulfur compound binding	1/511 0.2%	27/17593 0.15%	0.549071	0.841411	Sin07998	1
Molecular function	GO:0015932	nucleobase-containing compound transmembrane transporter activity	2/511 0.39%	63/17593 0.36%	0.550013	0.841411	Sin16288;Sin24518	2
Molecular function	GO:0009044	xylan 1,4-beta-xylosidase activity	1/511 0.2%	28/17593 0.16%	0.562188	0.851577	Sin20972	1
Molecular function	GO:0016857	racemase and epimerase activity, acting on carbohydrates and derivatives	1/511 0.2%	28/17593 0.16%	0.562188	0.851577	Sin16854	1
Molecular function	GO:0070063	RNA polymerase binding	1/511 0.2%	28/17593 0.16%	0.562188	0.851577	Sin02618	1
Molecular function	GO:0005516	calmodulin binding	8/511 1.57%	280/17593 1.59%	0.568943	0.855927	Sin04150;Sin07817;Sin07820;Sin07823;Sin07824;Sin23776;Sin27523;Sin27779	8
Molecular function	GO:0046556	alpha-L-arabinofuranosidase activity	1/511 0.2%	29/17593 0.16%	0.574925	0.855927	Sin20972	1
Molecular function	GO:0051753	mannan synthase activity	1/511 0.2%	29/17593 0.16%	0.574925	0.855927	Sin18791	1
Molecular function	GO:0070566	adenylyltransferase activity	1/511 0.2%	29/17593 0.16%	0.574925	0.855927	Sin04151	1
Molecular function	GO:0140828	metal cation:monoatomic cation antiporter activity	1/511 0.2%	29/17593 0.16%	0.574925	0.855927	Sin01684	1
Molecular function	GO:0016616	oxidoreductase activity, acting on the CH-OH group of donors, NAD or NADP as acceptor	6/511 1.17%	212/17593 1.21%	0.583058	0.855927	Sin10587;Sin10875;Sin13564;Sin14059;Sin17028;Sin20842	6
Molecular function	GO:0003954	NADH dehydrogenase activity	3/511 0.59%	104/17593 0.59%	0.585456	0.855927	Sin23783;Sin23784;Sin25806	3
Molecular function	GO:0050136	NADH dehydrogenase (quinone) activity	3/511 0.59%	104/17593 0.59%	0.585456	0.855927	Sin23783;Sin23784;Sin25806	3
Molecular function	GO:0019187	beta-1,4-mannosyltransferase activity	1/511 0.2%	30/17593 0.17%	0.587292	0.855927	Sin18791	1
Molecular function	GO:0019209	kinase activator activity	1/511 0.2%	30/17593 0.17%	0.587292	0.855927	Sin01454	1
Molecular function	GO:0030295	protein kinase activator activity	1/511 0.2%	30/17593 0.17%	0.587292	0.855927	Sin01454	1
Molecular function	GO:0052866	phosphatidylinositol phosphate phosphatase activity	1/511 0.2%	30/17593 0.17%	0.587292	0.855927	Sin11230	1
Molecular function	GO:0140359	ABC-type transporter activity	3/511 0.59%	105/17593 0.6%	0.591966	0.860027	Sin00149;Sin15803;Sin25880	3
Molecular function	GO:0003955	NAD(P)H dehydrogenase (quinone) activity	3/511 0.59%	106/17593 0.6%	0.598411	0.862544	Sin23783;Sin23784;Sin25806	3
Molecular function	GO:0003968	RNA-directed 5'-3' RNA polymerase activity	1/511 0.2%	31/17593 0.18%	0.5993	0.862544	Sin21445	1
Molecular function	GO:0005253	anion channel activity	1/511 0.2%	31/17593 0.18%	0.5993	0.862544	Sin01009	1
Molecular function	GO:0019887	protein kinase regulator activity	3/511 0.59%	107/17593 0.61%	0.604789	0.865355	Sin01454;Sin09043;Sin27778	3
Molecular function	GO:0052689	carboxylic ester hydrolase activity	7/511 1.37%	253/17593 1.44%	0.604999	0.865355	Sin05601;Sin12108;Sin15378;Sin15739;Sin15989;Sin21830;Sin27897	7
Molecular function	GO:0016747	acyltransferase activity, transferring groups other than amino-acyl groups	11/511 2.15%	398/17593 2.26%	0.609616	0.869267	Sin04125;Sin05387;Sin05601;Sin06734;Sin08005;Sin08668;Sin09599;Sin14511;Sin16306;Sin17028;Sin20473	11
Molecular function	GO:0045330	aspartyl esterase activity	2/511 0.39%	71/17593 0.4%	0.615239	0.871904	Sin15739;Sin15989	2
Molecular function	GO:0050661	NADP binding	2/511 0.39%	71/17593 0.4%	0.615239	0.871904	Sin20842;Sin24269	2
Molecular function	GO:0008483	transaminase activity	2/511 0.39%	72/17593 0.41%	0.622863	0.876352	Sin01165;Sin17527	2
Molecular function	GO:0016769	transferase activity, transferring nitrogenous groups	2/511 0.39%	72/17593 0.41%	0.622863	0.876352	Sin01165;Sin17527	2
Molecular function	GO:0016874	ligase activity	8/511 1.57%	294/17593 1.67%	0.624069	0.876352	Sin00089;Sin02532;Sin02533;Sin02706;Sin12108;Sin22933;Sin24550;Sin25254	8
Molecular function	GO:0030599	pectinesterase activity	2/511 0.39%	73/17593 0.41%	0.63037	0.881239	Sin15739;Sin15989	2
Molecular function	GO:0016878	acid-thiol ligase activity	1/511 0.2%	34/17593 0.19%	0.633271	0.881239	Sin22933	1
Molecular function	GO:0097599	xylanase activity	1/511 0.2%	34/17593 0.19%	0.633271	0.881239	Sin20972	1
Molecular function	GO:0019207	kinase regulator activity	3/511 0.59%	112/17593 0.64%	0.635659	0.881906	Sin01454;Sin09043;Sin27778	3
Molecular function	GO:0004565	beta-galactosidase activity	1/511 0.2%	35/17593 0.2%	0.643944	0.882795	novel.327	1
Molecular function	GO:0016759	cellulose synthase activity	1/511 0.2%	35/17593 0.2%	0.643944	0.882795	Sin18791	1
Molecular function	GO:0016760	cellulose synthase (UDP-forming) activity	1/511 0.2%	35/17593 0.2%	0.643944	0.882795	Sin18791	1
Molecular function	GO:0016776	phosphotransferase activity, phosphate group as acceptor	1/511 0.2%	35/17593 0.2%	0.643944	0.882795	Sin23434	1
Molecular function	GO:0004252	serine-type endopeptidase activity	4/511 0.78%	153/17593 0.87%	0.652901	0.887249	Sin06977;Sin13161;Sin19904;Sin26295	4
Molecular function	GO:0000049	tRNA binding	1/511 0.2%	36/17593 0.2%	0.654306	0.887249	Sin12108	1
Molecular function	GO:0015605	organophosphate ester transmembrane transporter activity	1/511 0.2%	36/17593 0.2%	0.654306	0.887249	Sin16288	1
Molecular function	GO:0016791	phosphatase activity	9/511 1.76%	339/17593 1.93%	0.654874	0.887249	Sin00132;Sin00773;Sin01697;Sin11230;Sin12028;Sin16298;Sin18969;Sin21969;Sin27863	9
Molecular function	GO:0003993	acid phosphatase activity	1/511 0.2%	37/17593 0.21%	0.664368	0.897479	Sin27863	1
Molecular function	GO:0016746	acyltransferase activity	12/511 2.35%	453/17593 2.57%	0.668582	0.900539	Sin04125;Sin05387;Sin05601;Sin06734;Sin08005;Sin08668;Sin09599;Sin14511;Sin16257;Sin16306;Sin17028;Sin20473	12
Molecular function	GO:0004312	fatty acid synthase activity	1/511 0.2%	39/17593 0.22%	0.683622	0.91546	Sin17028	1
Molecular function	GO:0016854	racemase and epimerase activity	1/511 0.2%	39/17593 0.22%	0.683622	0.91546	Sin16854	1
Molecular function	GO:0016298	lipase activity	3/511 0.59%	121/17593 0.69%	0.686885	0.91717	Sin05601;Sin14616;Sin27897	3
Molecular function	GO:0019205	nucleobase-containing compound kinase activity	1/511 0.2%	40/17593 0.23%	0.692832	0.922445	Sin08825	1
Molecular function	GO:0042578	phosphoric ester hydrolase activity	10/511 1.96%	389/17593 2.21%	0.697121	0.925489	Sin00132;Sin00773;Sin01697;Sin11230;Sin12028;Sin16298;Sin18969;Sin21969;Sin27863;novel.447	10
Molecular function	GO:0016799	hydrolase activity, hydrolyzing N-glycosyl compounds	1/511 0.2%	41/17593 0.23%	0.701774	0.928996	Sin08346	1
Molecular function	GO:0016614	oxidoreductase activity, acting on CH-OH group of donors	6/511 1.17%	242/17593 1.38%	0.708549	0.935131	Sin10587;Sin10875;Sin13564;Sin14059;Sin17028;Sin20842	6
Molecular function	GO:0004659	prenyltransferase activity	1/511 0.2%	42/17593 0.24%	0.710457	0.935131	Sin07326	1
Molecular function	GO:0016168	chlorophyll binding	2/511 0.39%	86/17593 0.49%	0.71755	0.940662	Sin10045;Sin27128	2
Molecular function	GO:0140658	ATP-dependent chromatin remodeler activity	1/511 0.2%	43/17593 0.24%	0.718887	0.940662	Sin01885	1
Molecular function	GO:0008194	UDP-glycosyltransferase activity	9/511 1.76%	360/17593 2.05%	0.722447	0.940662	Sin05367;Sin06652;Sin06940;Sin09525;Sin11864;Sin14548;Sin18791;Sin20930;novel.360	9
Molecular function	GO:0019199	transmembrane receptor protein kinase activity	3/511 0.59%	128/17593 0.73%	0.722863	0.940662	Sin03837;Sin07919;Sin09608	3
Molecular function	GO:0140299	small molecule sensor activity	1/511 0.2%	44/17593 0.25%	0.727072	0.940662	Sin04070	1
Molecular function	GO:0051536	iron-sulfur cluster binding	5/511 0.98%	210/17593 1.19%	0.733678	0.940662	Sin07738;Sin12160;Sin13015;Sin19899;Sin23822	5
Molecular function	GO:0051540	metal cluster binding	5/511 0.98%	210/17593 1.19%	0.733678	0.940662	Sin07738;Sin12160;Sin13015;Sin19899;Sin23822	5
Molecular function	GO:0005451	monovalent cation:proton antiporter activity	1/511 0.2%	45/17593 0.26%	0.735019	0.940662	Sin01684	1
Molecular function	GO:0005484	SNAP receptor activity	1/511 0.2%	45/17593 0.26%	0.735019	0.940662	Sin17859	1
Molecular function	GO:0015299	solute:proton antiporter activity	1/511 0.2%	45/17593 0.26%	0.735019	0.940662	Sin01684	1
Molecular function	GO:0000981	DNA-binding transcription factor activity, RNA polymerase II-specific	7/511 1.37%	289/17593 1.64%	0.73842	0.942403	Sin05101;Sin10853;Sin11535;Sin19199;Sin20502;Sin22065;Sin27234	7
Molecular function	GO:0000030	mannosyltransferase activity	1/511 0.2%	46/17593 0.26%	0.742736	0.942703	Sin18791	1
Molecular function	GO:0030145	manganese ion binding	1/511 0.2%	46/17593 0.26%	0.742736	0.942703	Sin05634	1
Molecular function	GO:0004364	glutathione transferase activity	1/511 0.2%	47/17593 0.27%	0.750228	0.945487	Sin20883	1
Molecular function	GO:0015298	solute:cation antiporter activity	1/511 0.2%	47/17593 0.27%	0.750228	0.945487	Sin01684	1
Molecular function	GO:0016655	oxidoreductase activity, acting on NAD(P)H, quinone or similar compound as acceptor	3/511 0.59%	134/17593 0.76%	0.751069	0.945487	Sin23783;Sin23784;Sin25806	3
Molecular function	GO:0005319	lipid transporter activity	1/511 0.2%	52/17593 0.3%	0.784545	0.97698	Sin20746	1
Molecular function	GO:0008378	galactosyltransferase activity	1/511 0.2%	52/17593 0.3%	0.784545	0.97698	Sin11864	1
Molecular function	GO:0015662	P-type ion transporter activity	1/511 0.2%	52/17593 0.3%	0.784545	0.97698	Sin04150	1
Molecular function	GO:0140358	P-type transmembrane transporter activity	1/511 0.2%	52/17593 0.3%	0.784545	0.97698	Sin04150	1
Molecular function	GO:0003746	translation elongation factor activity	1/511 0.2%	53/17593 0.3%	0.790821	0.977658	Sin10534	1
Molecular function	GO:0034062	5'-3' RNA polymerase activity	2/511 0.39%	100/17593 0.57%	0.791437	0.977658	Sin21445;Sin28039	2
Molecular function	GO:0097747	RNA polymerase activity	2/511 0.39%	100/17593 0.57%	0.791437	0.977658	Sin21445;Sin28039	2
Molecular function	GO:0140101	catalytic activity, acting on a tRNA	3/511 0.59%	147/17593 0.84%	0.804265	0.990855	Sin00089;Sin05154;Sin12108	3
Molecular function	GO:0016538	cyclin-dependent protein serine/threonine kinase regulator activity	1/511 0.2%	56/17593 0.32%	0.808577	0.992904	Sin27778	1
Molecular function	GO:0016860	intramolecular oxidoreductase activity	1/511 0.2%	57/17593 0.32%	0.814155	0.992904	Sin27609	1
Molecular function	GO:0042973	glucan endo-1,3-beta-D-glucosidase activity	1/511 0.2%	57/17593 0.32%	0.814155	0.992904	Sin21791	1
Molecular function	GO:0051287	NAD binding	2/511 0.39%	107/17593 0.61%	0.82157	0.992904	Sin17028;Sin24269	2
Molecular function	GO:0003964	RNA-directed DNA polymerase activity	3/511 0.59%	152/17593 0.86%	0.822024	0.992904	Sin00317;Sin21445;novel.684	3
Molecular function	GO:0005509	calcium ion binding	5/511 0.98%	237/17593 1.35%	0.822059	0.992904	Sin01736;Sin08816;Sin25806;Sin26228;novel.627	5
Molecular function	GO:0003682	chromatin binding	4/511 0.78%	197/17593 1.12%	0.827844	0.992904	Sin01607;Sin07692;Sin19450;Sin27549	4
Molecular function	GO:0016627	oxidoreductase activity, acting on the CH-CH group of donors	2/511 0.39%	109/17593 0.62%	0.829433	0.992904	Sin07188;Sin08351	2
Molecular function	GO:0008408	3'-5' exonuclease activity	1/511 0.2%	60/17593 0.34%	0.829933	0.992904	Sin02803	1
Molecular function	GO:0016651	oxidoreductase activity, acting on NAD(P)H	3/511 0.59%	157/17593 0.89%	0.838392	0.992904	Sin23783;Sin23784;Sin25806	3
Molecular function	GO:0003727	single-stranded RNA binding	1/511 0.2%	62/17593 0.35%	0.839702	0.992904	Sin25335	1
Molecular function	GO:0016413	O-acetyltransferase activity	1/511 0.2%	62/17593 0.35%	0.839702	0.992904	Sin08005	1
Molecular function	GO:0016811	hydrolase activity, acting on carbon-nitrogen (but not peptide) bonds, in linear amides	1/511 0.2%	62/17593 0.35%	0.839702	0.992904	Sin27494	1
Molecular function	GO:0008236	serine-type peptidase activity	4/511 0.78%	202/17593 1.15%	0.842115	0.992904	Sin06977;Sin13161;Sin19904;Sin26295	4
Molecular function	GO:0017171	serine hydrolase activity	4/511 0.78%	202/17593 1.15%	0.842115	0.992904	Sin06977;Sin13161;Sin19904;Sin26295	4
Molecular function	GO:0043531	ADP binding	4/511 0.78%	203/17593 1.15%	0.844847	0.992904	Sin02112;Sin12503;Sin12570;Sin12611	4
Molecular function	GO:0042626	ATPase-coupled transmembrane transporter activity	5/511 0.98%	246/17593 1.4%	0.845676	0.992904	Sin00149;Sin04150;Sin07101;Sin15803;Sin25880	5
Molecular function	GO:0015267	channel activity	5/511 0.98%	247/17593 1.4%	0.848134	0.992904	Sin01009;Sin05298;Sin08171;Sin16945;Sin26490	5
Molecular function	GO:0022803	passive transmembrane transporter activity	5/511 0.98%	247/17593 1.4%	0.848134	0.992904	Sin01009;Sin05298;Sin08171;Sin16945;Sin26490	5
Molecular function	GO:0016628	oxidoreductase activity, acting on the CH-CH group of donors, NAD or NADP as acceptor	1/511 0.2%	64/17593 0.36%	0.848911	0.992904	Sin07188	1
Molecular function	GO:0022890	inorganic cation transmembrane transporter activity	10/511 1.96%	453/17593 2.57%	0.851564	0.993028	Sin01684;Sin02455;Sin02636;Sin04150;Sin06658;Sin07629;Sin08171;Sin14337;Sin24604;novel.1695	10
Molecular function	GO:0000149	SNARE binding	1/511 0.2%	65/17593 0.37%	0.853316	0.993028	Sin17859	1
Molecular function	GO:0004888	transmembrane signaling receptor activity	3/511 0.59%	165/17593 0.94%	0.861879	0.999999	Sin03837;Sin07919;Sin09608	3
Molecular function	GO:0003899	DNA-directed 5'-3' RNA polymerase activity	1/511 0.2%	69/17593 0.39%	0.869689	0.999999	Sin28039	1
Molecular function	GO:0016779	nucleotidyltransferase activity	7/511 1.37%	345/17593 1.96%	0.877297	0.999999	Sin00317;Sin04151;Sin08330;Sin21445;Sin22826;Sin28039;novel.684	7
Molecular function	GO:0022853	active ion transmembrane transporter activity	5/511 0.98%	262/17593 1.49%	0.881256	0.999999	Sin01684;Sin02455;Sin04150;Sin04169;Sin24604	5
Molecular function	GO:0042803	protein homodimerization activity	5/511 0.98%	263/17593 1.49%	0.883228	0.999999	Sin05818;Sin07473;Sin08351;Sin16185;Sin22707	5
Molecular function	GO:0004222	metalloendopeptidase activity	1/511 0.2%	73/17593 0.41%	0.884238	0.999999	Sin23359	1
Molecular function	GO:0005096	GTPase activator activity	1/511 0.2%	73/17593 0.41%	0.884238	0.999999	Sin07380	1
Molecular function	GO:0016810	hydrolase activity, acting on carbon-nitrogen (but not peptide) bonds	2/511 0.39%	126/17593 0.72%	0.884607	0.999999	Sin25358;Sin27494	2
Molecular function	GO:0015085	calcium ion transmembrane transporter activity	1/511 0.2%	75/17593 0.43%	0.890892	0.999999	Sin04150	1
Molecular function	GO:1901981	phosphatidylinositol phosphate binding	1/511 0.2%	75/17593 0.43%	0.890892	0.999999	Sin15213	1
Molecular function	GO:0051015	actin filament binding	1/511 0.2%	76/17593 0.43%	0.894075	0.999999	Sin21509	1
Molecular function	GO:0004712	protein serine/threonine/tyrosine kinase activity	1/511 0.2%	78/17593 0.44%	0.900165	0.999999	Sin01454	1
Molecular function	GO:0008047	enzyme activator activity	2/511 0.39%	135/17593 0.77%	0.906639	0.999999	Sin01454;Sin07380	2
Molecular function	GO:0004620	phospholipase activity	1/511 0.2%	81/17593 0.46%	0.908651	0.999999	Sin05601	1
Molecular function	GO:0004527	exonuclease activity	1/511 0.2%	84/17593 0.48%	0.916417	0.999999	Sin02803	1
Molecular function	GO:0016410	N-acyltransferase activity	1/511 0.2%	87/17593 0.49%	0.923524	0.999999	Sin16306	1
Molecular function	GO:0016741	transferase activity, transferring one-carbon groups	7/511 1.37%	381/17593 2.17%	0.929167	0.999999	Sin02333;Sin02673;Sin03705;Sin17855;Sin23083;Sin23084;Sin24404	7
Molecular function	GO:0034061	DNA polymerase activity	3/511 0.59%	198/17593 1.13%	0.929914	0.999999	Sin00317;Sin21445;novel.684	3
Molecular function	GO:0022836	gated channel activity	1/511 0.2%	90/17593 0.51%	0.930028	0.999999	Sin05298	1
Molecular function	GO:0005216	ion channel activity	3/511 0.59%	200/17593 1.14%	0.932832	0.999999	Sin01009;Sin05298;Sin08171	3
Molecular function	GO:0008168	methyltransferase activity	6/511 1.17%	354/17593 2.01%	0.947082	0.999999	Sin02333;Sin03705;Sin17855;Sin23083;Sin23084;Sin24404	6
Molecular function	GO:0048038	quinone binding	1/511 0.2%	100/17593 0.57%	0.947975	0.999999	Sin02915	1
Molecular function	GO:0030674	protein-macromolecule adaptor activity	1/511 0.2%	102/17593 0.58%	0.95097	0.999999	Sin17859	1
Molecular function	GO:0016765	transferase activity, transferring alkyl or aryl (other than methyl) groups	2/511 0.39%	165/17593 0.94%	0.954843	0.999999	Sin07326;Sin20883	2
Molecular function	GO:0035091	phosphatidylinositol binding	1/511 0.2%	106/17593 0.6%	0.956454	0.999999	Sin15213	1
Molecular function	GO:0060090	molecular adaptor activity	1/511 0.2%	110/17593 0.63%	0.961326	0.999999	Sin17859	1
Molecular function	GO:0019829	ATPase-coupled cation transmembrane transporter activity	1/511 0.2%	111/17593 0.63%	0.962456	0.999999	Sin04150	1
Molecular function	GO:0015078	proton transmembrane transporter activity	3/511 0.59%	233/17593 1.32%	0.967339	0.999999	Sin01684;Sin02455;Sin24604	3
Molecular function	GO:0008237	metallopeptidase activity	1/511 0.2%	116/17593 0.66%	0.967632	0.999999	Sin23359	1
Molecular function	GO:0051082	unfolded protein binding	1/511 0.2%	117/17593 0.67%	0.968578	0.999999	Sin27443	1
Molecular function	GO:0016891	endoribonuclease activity, producing 5'-phosphomonoesters	3/511 0.59%	238/17593 1.35%	0.970804	0.999999	Sin05154;novel.1634;novel.752	3
Molecular function	GO:0003779	actin binding	1/511 0.2%	120/17593 0.68%	0.971255	0.999999	Sin21509	1
Molecular function	GO:0004713	protein tyrosine kinase activity	1/511 0.2%	120/17593 0.68%	0.971255	0.999999	Sin01454	1
Molecular function	GO:0008094	ATP-dependent activity, acting on DNA	1/511 0.2%	125/17593 0.71%	0.97522	0.999999	Sin01885	1
Molecular function	GO:0015399	primary active transmembrane transporter activity	5/511 0.98%	354/17593 2.01%	0.978063	0.999999	Sin00149;Sin04150;Sin07101;Sin15803;Sin25880	5
Molecular function	GO:0042802	identical protein binding	7/511 1.37%	451/17593 2.56%	0.978299	0.999999	Sin05818;Sin07161;Sin07473;Sin08351;Sin16185;Sin22707;Sin24466	7
Molecular function	GO:0016893	endonuclease activity, active with either ribo- or deoxyribonucleic acids and producing 5'-phosphomonoesters	3/511 0.59%	252/17593 1.43%	0.97875	0.999999	Sin05154;novel.1634;novel.752	3
Molecular function	GO:0030695	GTPase regulator activity	1/511 0.2%	136/17593 0.77%	0.982126	0.999999	Sin07380	1
Molecular function	GO:0060589	nucleoside-triphosphatase regulator activity	1/511 0.2%	136/17593 0.77%	0.982126	0.999999	Sin07380	1
Molecular function	GO:0008757	S-adenosylmethionine-dependent methyltransferase activity	2/511 0.39%	204/17593 1.16%	0.983056	0.999999	Sin02333;Sin03705	2
Molecular function	GO:0042393	histone binding	1/511 0.2%	139/17593 0.79%	0.98365	0.999999	Sin01607	1
Molecular function	GO:0046982	protein heterodimerization activity	1/511 0.2%	139/17593 0.79%	0.98365	0.999999	Sin04465	1
Molecular function	GO:0008135	translation factor activity, RNA binding	1/511 0.2%	143/17593 0.81%	0.985483	0.999999	Sin10534	1
Molecular function	GO:0004523	RNA-DNA hybrid ribonuclease activity	2/511 0.39%	211/17593 1.2%	0.985838	0.999999	novel.1634;novel.752	2
Molecular function	GO:0004521	endoribonuclease activity	3/511 0.59%	270/17593 1.53%	0.985977	0.999999	Sin05154;novel.1634;novel.752	3
Molecular function	GO:0016407	acetyltransferase activity	1/511 0.2%	146/17593 0.83%	0.986721	0.999999	Sin08005	1
Molecular function	GO:0090079	translation regulator activity, nucleic acid binding	1/511 0.2%	146/17593 0.83%	0.986721	0.999999	Sin10534	1
Molecular function	GO:0005261	cation channel activity	1/511 0.2%	149/17593 0.85%	0.987854	0.999999	Sin08171	1
Molecular function	GO:0004519	endonuclease activity	6/511 1.17%	439/17593 2.5%	0.989028	0.999999	Sin00317;Sin05154;novel.1634;novel.684;novel.706;novel.752	6
Molecular function	GO:0045182	translation regulator activity	1/511 0.2%	160/17593 0.91%	0.991243	0.999999	Sin10534	1
Molecular function	GO:0005525	GTP binding	3/511 0.59%	292/17593 1.66%	0.991646	0.999999	Sin08825;Sin20010;Sin22826	3
Molecular function	GO:0044877	protein-containing complex binding	2/511 0.39%	233/17593 1.32%	0.991986	0.999999	Sin21509;Sin25362	2
Molecular function	GO:0140097	catalytic activity, acting on DNA	5/511 0.98%	405/17593 2.3%	0.992246	0.999999	Sin00317;Sin01885;Sin08346;Sin21445;novel.684	5
Molecular function	GO:0005543	phospholipid binding	1/511 0.2%	167/17593 0.95%	0.992889	0.999999	Sin15213	1
Molecular function	GO:0019001	guanyl nucleotide binding	3/511 0.59%	309/17593 1.76%	0.994439	0.999999	Sin08825;Sin20010;Sin22826	3
Molecular function	GO:0032561	guanyl ribonucleotide binding	3/511 0.59%	309/17593 1.76%	0.994439	0.999999	Sin08825;Sin20010;Sin22826	3
Molecular function	GO:0008017	microtubule binding	1/511 0.2%	178/17593 1.01%	0.994875	0.999999	Sin20010	1
Molecular function	GO:0004540	ribonuclease activity	3/511 0.59%	315/17593 1.79%	0.995189	0.999999	Sin05154;novel.1634;novel.752	3
Molecular function	GO:0015631	tubulin binding	1/511 0.2%	192/17593 1.09%	0.996623	0.999999	Sin20010	1
Molecular function	GO:0004386	helicase activity	1/511 0.2%	193/17593 1.1%	0.996722	0.999999	Sin01885	1
Molecular function	GO:0008092	cytoskeletal protein binding	3/511 0.59%	335/17593 1.9%	0.997046	0.999999	Sin09822;Sin20010;Sin21509	3
Molecular function	GO:0003924	GTPase activity	1/511 0.2%	206/17593 1.17%	0.997775	0.999999	Sin20010	1
Molecular function	GO:0009055	electron transfer activity	1/511 0.2%	270/17593 1.53%	0.999671	0.999999	Sin07680	1
Molecular function	GO:0016887	ATP hydrolysis activity	3/511 0.59%	459/17593 2.61%	0.999873	0.999999	Sin04150;Sin26184;novel.706	3
Molecular function	GO:0003735	structural constituent of ribosome	1/511 0.2%	468/17593 2.66%	0.999999	0.999999	Sin23002	1

## Sheet: Sheet2
Table S4b. The KEGG pathway analysis of core DEGs in group C177_vs_0h and C185_vs_0h
KEGG_map	KEGG_level_1	KEGG_level_2	Description	DiffRatio	BgRatio	P-value	Adjusted P-value	All_index	Count_all
ko01110	Metabolism	Global and overview maps	Biosynthesis of secondary metabolites	96/258 37.21%	1932/8374 23.07%	1.45588e-07	1.41221e-05	Sin00326;Sin01697;Sin02333;Sin02673;Sin02706;Sin02915;Sin03662;Sin03705;Sin04122;Sin04125;Sin04151;Sin04314;Sin04697;Sin05185;Sin05244;Sin05265;Sin05367;Sin05387;Sin05439;Sin05601;Sin05674;Sin05687;Sin06734;Sin07002;Sin07013;Sin07017;Sin07188;Sin07326;Sin07998;Sin08226;Sin08235;Sin08337;Sin08351;Sin08668;Sin09185;Sin09525;Sin09822;Sin09935;Sin10095;Sin10587;Sin10875;Sin10970;Sin11041;Sin11046;Sin…	96
ko00940	Metabolism	Biosynthesis of other secondary metabolites	Phenylpropanoid biosynthesis	19/258 7.36%	242/8374 2.89%	0.000164139	0.0159215	Sin00326;Sin04314;Sin05387;Sin05601;Sin08226;Sin08235;Sin09525;Sin11046;Sin11506;Sin11507;Sin11510;Sin11511;Sin16160;Sin16306;Sin16852;Sin17790;Sin20166;Sin24550;novel.71	19
ko01100	Metabolism	Global and overview maps	Metabolic pathways	137/258 53.1%	3580/8374 42.75%	0.000433709	0.0420698	Sin00308;Sin00326;Sin01165;Sin01697;Sin02006;Sin02333;Sin02673;Sin02706;Sin02915;Sin03662;Sin03705;Sin04125;Sin04151;Sin04314;Sin04697;Sin05185;Sin05244;Sin05364;Sin05367;Sin05387;Sin05419;Sin05439;Sin05601;Sin05674;Sin05687;Sin06986;Sin07013;Sin07017;Sin07059;Sin07096;Sin07188;Sin07326;Sin07738;Sin07998;Sin08226;Sin08235;Sin08337;Sin08351;Sin08825;Sin09185;Sin09355;Sin09772;Sin09822;Sin09935;Sin…	137
ko04016	Environmental Information Processing	Signal transduction	MAPK signaling pathway - plant	25/258 9.69%	415/8374 4.96%	0.000978714	0.0949352	Sin00773;Sin01454;Sin01607;Sin02570;Sin04070;Sin04637;Sin06113;Sin06815;Sin07919;Sin08922;Sin13684;Sin13840;Sin14330;Sin16185;Sin16298;Sin17480;Sin17658;Sin18218;Sin20242;Sin22666;Sin22707;Sin25179;Sin27169;Sin27523;novel.514	25
ko00710	Metabolism	Energy metabolism	Carbon fixation by Calvin cycle	9/258 3.49%	101/8374 1.21%	0.00383895	0.372378	Sin01165;Sin05674;Sin07096;Sin11041;Sin14334;Sin17527;Sin24269;Sin26422;Sin27626	9
ko00920	Metabolism	Energy metabolism	Sulfur metabolism	5/258 1.94%	35/8374 0.42%	0.0040671	0.394509	Sin04151;Sin06986;Sin07738;Sin23822;Sin28393	5
ko04075	Environmental Information Processing	Signal transduction	Plant hormone signal transduction	42/258 16.28%	908/8374 10.84%	0.00443881	0.430565	Sin00773;Sin01251;Sin01607;Sin01685;Sin02532;Sin02533;Sin02570;Sin04070;Sin05034;Sin05101;Sin05551;Sin05617;Sin06134;Sin06836;Sin07258;Sin07537;Sin07919;Sin09572;Sin11007;Sin11498;Sin12373;Sin13840;Sin14330;Sin16185;Sin16298;Sin17480;Sin17658;Sin18490;Sin20502;Sin21830;Sin21860;Sin21863;Sin22707;Sin23023;Sin23865;Sin24466;Sin25179;Sin25254;Sin25351;Sin27523;novel.1076;novel.684	42
ko04712	Organismal Systems	Environmental adaptation	Circadian rhythm - plant	11/258 4.26%	153/8374 1.83%	0.00755366	0.732705	Sin00988;Sin05101;Sin07161;Sin12282;Sin13059;Sin15927;Sin18056;Sin20502;Sin21863;Sin23106;Sin24350	11
ko00950	Metabolism	Biosynthesis of other secondary metabolites	Isoquinoline alkaloid biosynthesis	4/258 1.55%	32/8374 0.38%	0.0160664	1	Sin02915;Sin07013;Sin07017;Sin17527	4
ko00350	Metabolism	Amino acid metabolism	Tyrosine metabolism	6/258 2.33%	67/8374 0.8%	0.0167699	1	Sin02915;Sin07013;Sin07017;Sin10587;Sin10875;Sin17527	6
ko00010	Metabolism	Carbohydrate metabolism	Glycolysis / Gluconeogenesis	10/258 3.88%	157/8374 1.87%	0.023091	1	Sin05185;Sin05674;Sin05687;Sin07998;Sin10587;Sin10875;Sin14334;Sin16522;Sin21919;Sin24269	10
ko00943	Metabolism	Biosynthesis of other secondary metabolites	Isoflavonoid biosynthesis	3/258 1.16%	22/8374 0.26%	0.0288794	1	Sin17494;Sin27820;Sin27821	3
ko01040	Metabolism	Lipid metabolism	Biosynthesis of unsaturated fatty acids	3/258 1.16%	24/8374 0.29%	0.0362924	1	Sin14688;Sin16700;Sin25437	3
ko01250	Metabolism	Global and overview maps	Biosynthesis of nucleotide sugars	7/258 2.71%	108/8374 1.29%	0.0488354	1	Sin03662;Sin05185;Sin05419;Sin07059;Sin16854;Sin22826;Sin28036	7
ko00460	Metabolism	Metabolism of other amino acids	Cyanoamino acid metabolism	5/258 1.94%	66/8374 0.79%	0.0521354	1	Sin02673;Sin05439;Sin17822;Sin19271;novel.327	5
ko00520	Metabolism	Carbohydrate metabolism	Amino sugar and nucleotide sugar metabolism	9/258 3.49%	158/8374 1.89%	0.0551183	1	Sin03662;Sin05185;Sin05419;Sin07059;Sin14548;Sin16854;Sin20972;Sin22826;Sin28036	9
ko00051	Metabolism	Carbohydrate metabolism	Fructose and mannose metabolism	5/258 1.94%	71/8374 0.85%	0.0672815	1	Sin03662;Sin05185;Sin05674;Sin18330;Sin22826	5
ko00906	Metabolism	Metabolism of terpenoids and polyketides	Carotenoid biosynthesis	5/258 1.94%	75/8374 0.9%	0.0809801	1	Sin09185;Sin12330;Sin12331;Sin15828;Sin18861	5
ko00130	Metabolism	Metabolism of cofactors and vitamins	Ubiquinone and other terpenoid-quinone biosynthesis	5/258 1.94%	77/8374 0.92%	0.0883464	1	Sin11866;Sin17790;Sin22933;Sin24550;Sin24613	5
ko00999	Metabolism	Biosynthesis of other secondary metabolites	Biosynthesis of various plant secondary metabolites	6/258 2.33%	101/8374 1.21%	0.0911438	1	Sin05439;Sin13564;Sin17822;Sin19271;Sin20842;novel.327	6
ko04626	Organismal Systems	Environmental adaptation	Plant-pathogen interaction	34/258 13.18%	878/8374 10.48%	0.0943282	1	Sin00317;Sin01236;Sin01376;Sin02570;Sin04125;Sin04637;Sin05325;Sin06113;Sin07817;Sin07820;Sin07824;Sin07919;Sin08775;Sin08776;Sin08816;Sin09608;Sin10241;Sin12503;Sin12570;Sin12611;Sin13684;Sin18218;Sin19243;Sin20430;Sin22666;Sin23201;Sin23776;Sin26228;Sin27169;Sin27515;Sin27523;Sin27864;novel.514;novel.627	34
ko00942	Metabolism	Biosynthesis of other secondary metabolites	Anthocyanin biosynthesis	2/258 0.78%	17/8374 0.2%	0.0949591	1	Sin06734;Sin08668	2
ko00909	Metabolism	Metabolism of terpenoids and polyketides	Sesquiterpenoid and triterpenoid biosynthesis	3/258 1.16%	37/8374 0.44%	0.104513	1	Sin00146;Sin20466;Sin25573	3
ko00905	Metabolism	Metabolism of terpenoids and polyketides	Brassinosteroid biosynthesis	4/258 1.55%	59/8374 0.7%	0.107847	1	Sin04122;Sin04697;Sin10095;Sin27466	4
ko00450	Metabolism	Metabolism of other amino acids	Selenocompound metabolism	2/258 0.78%	19/8374 0.23%	0.114771	1	Sin04151;Sin17855	2
ko00100	Metabolism	Lipid metabolism	Steroid biosynthesis	3/258 1.16%	41/8374 0.49%	0.131426	1	Sin24404;Sin25573;Sin27637	3
ko00220	Metabolism	Amino acid metabolism	Arginine biosynthesis	3/258 1.16%	41/8374 0.49%	0.131426	1	Sin01165;Sin17527;Sin27429	3
ko01230	Metabolism	Global and overview maps	Biosynthesis of amino acids	11/258 4.26%	246/8374 2.94%	0.138065	1	Sin01165;Sin02673;Sin05674;Sin05687;Sin16522;Sin17527;Sin17855;Sin20842;Sin24269;Sin27429;Sin28103	11
ko01200	Metabolism	Global and overview maps	Carbon metabolism	14/258 5.43%	330/8374 3.94%	0.140198	1	Sin01165;Sin02673;Sin05185;Sin05674;Sin05687;Sin07096;Sin11041;Sin14334;Sin16522;Sin17527;Sin21919;Sin24269;Sin26422;Sin27626	14
ko00400	Metabolism	Amino acid metabolism	Phenylalanine, tyrosine and tryptophan biosynthesis	3/258 1.16%	47/8374 0.56%	0.175652	1	Sin17527;Sin20842;Sin28103	3
ko00500	Metabolism	Carbohydrate metabolism	Starch and sucrose metabolism	11/258 4.26%	259/8374 3.09%	0.175743	1	Sin03662;Sin05185;Sin05367;Sin05439;Sin10970;Sin17822;Sin19271;Sin20930;Sin21791;novel.327;novel.528	11
ko00380	Metabolism	Amino acid metabolism	Tryptophan metabolism	5/258 1.94%	106/8374 1.27%	0.228198	1	Sin02333;Sin03705;Sin23083;Sin23084;novel.684	5
ko00040	Metabolism	Carbohydrate metabolism	Pentose and glucuronate interconversions	9/258 3.49%	220/8374 2.63%	0.237903	1	Sin00308;Sin02006;Sin09772;Sin15739;Sin15989;Sin18401;Sin18626;Sin21018;Sin28272	9
ko00565	Metabolism	Lipid metabolism	Ether lipid metabolism	2/258 0.78%	31/8374 0.37%	0.247384	1	Sin01697;Sin14511	2
ko00960	Metabolism	Biosynthesis of other secondary metabolites	Tropane, piperidine and pyridine alkaloid biosynthesis	2/258 0.78%	31/8374 0.37%	0.247384	1	Sin02915;Sin17527	2
ko00062	Metabolism	Lipid metabolism	Fatty acid elongation	2/258 0.78%	34/8374 0.41%	0.281978	1	Sin04125;Sin25437	2
ko00562	Metabolism	Carbohydrate metabolism	Inositol phosphate metabolism	4/258 1.55%	89/8374 1.06%	0.293931	1	Sin01697;Sin09935;Sin11230;Sin13630	4
ko00630	Metabolism	Carbohydrate metabolism	Glyoxylate and dicarboxylate metabolism	4/258 1.55%	90/8374 1.07%	0.300901	1	Sin02673;Sin11041;Sin26422;Sin27626	4
ko00261	Metabolism	Biosynthesis of other secondary metabolites	Monobactam biosynthesis	1/258 0.39%	12/8374 0.14%	0.313248	1	Sin04151	1
ko00945	Metabolism	Biosynthesis of other secondary metabolites	Stilbenoid, diarylheptanoid and gingerol biosynthesis	3/258 1.16%	64/8374 0.76%	0.31549	1	Sin05387;Sin16306;Sin17790	3
ko00910	Metabolism	Energy metabolism	Nitrogen metabolism	2/258 0.78%	37/8374 0.44%	0.316439	1	Sin18035;Sin25971	2
ko01212	Metabolism	Global and overview maps	Fatty acid metabolism	4/258 1.55%	94/8374 1.12%	0.328945	1	Sin14688;Sin16700;Sin17028;Sin25437	4
ko00052	Metabolism	Carbohydrate metabolism	Galactose metabolism	4/258 1.55%	95/8374 1.13%	0.335985	1	Sin05185;Sin11864;Sin12632;novel.528	4
ko00592	Metabolism	Lipid metabolism	alpha-Linolenic acid metabolism	3/258 1.16%	67/8374 0.8%	0.340996	1	Sin10587;Sin10875;Sin27609	3
ko00061	Metabolism	Lipid metabolism	Fatty acid biosynthesis	3/258 1.16%	68/8374 0.81%	0.349488	1	Sin14688;Sin16700;Sin17028	3
ko00480	Metabolism	Metabolism of other amino acids	Glutathione metabolism	4/258 1.55%	98/8374 1.17%	0.357135	1	Sin09355;Sin18925;Sin20883;Sin26043	4
ko00330	Metabolism	Amino acid metabolism	Arginine and proline metabolism	3/258 1.16%	69/8374 0.82%	0.357969	1	Sin17527;Sin21544;Sin28189	3
ko00360	Metabolism	Amino acid metabolism	Phenylalanine metabolism	2/258 0.78%	41/8374 0.49%	0.361749	1	Sin02915;Sin17527	2
ko00904	Metabolism	Metabolism of terpenoids and polyketides	Diterpenoid biosynthesis	2/258 0.78%	44/8374 0.53%	0.394993	1	Sin07002;Sin16075	2
ko00941	Metabolism	Biosynthesis of other secondary metabolites	Flavonoid biosynthesis	4/258 1.55%	104/8374 1.24%	0.399359	1	Sin05387;Sin16306;Sin17790;Sin22676	4
ko00053	Metabolism	Carbohydrate metabolism	Ascorbate and aldarate metabolism	3/258 1.16%	75/8374 0.9%	0.408419	1	Sin09938;Sin16854;Sin26043	3
ko02010	Environmental Information Processing	Membrane transport	ABC transporters	4/258 1.55%	106/8374 1.27%	0.413348	1	Sin00149;Sin07101;Sin15803;Sin25880	4
ko00196	Metabolism	Energy metabolism	Photosynthesis - antenna proteins	1/258 0.39%	19/8374 0.23%	0.44857	1	Sin10045	1
ko00670	Metabolism	Metabolism of cofactors and vitamins	One carbon pool by folate	1/258 0.39%	19/8374 0.23%	0.44857	1	Sin02673	1
ko00620	Metabolism	Carbohydrate metabolism	Pyruvate metabolism	5/258 1.94%	145/8374 1.73%	0.463824	1	Sin07096;Sin10587;Sin10875;Sin14334;Sin16522	5
ko04820	Cellular Processes	Cell motility	Cytoskeleton in muscle cells	1/258 0.39%	20/8374 0.24%	0.465598	1	Sin05687	1
ko00250	Metabolism	Amino acid metabolism	Alanine, aspartate and glutamate metabolism	2/258 0.78%	54/8374 0.64%	0.499334	1	Sin01165;Sin17527	2
ko03082	Genetic Information Processing	Chromosome	ATP-dependent chromatin remodeling	3/258 1.16%	87/8374 1.04%	0.505043	1	Sin09729;Sin13852;Sin27494	3
ko00730	Metabolism	Metabolism of cofactors and vitamins	Thiamine metabolism	1/258 0.39%	23/8374 0.27%	0.513603	1	Sin12160	1
ko00510	Metabolism	Glycan biosynthesis and metabolism	N-Glycan biosynthesis	2/258 0.78%	58/8374 0.69%	0.537758	1	Sin05364;Sin25951	2
ko00750	Metabolism	Metabolism of cofactors and vitamins	Vitamin B6 metabolism	1/258 0.39%	25/8374 0.3%	0.543194	1	Sin14059	1
ko00230	Metabolism	Nucleotide metabolism	Purine metabolism	4/258 1.55%	127/8374 1.52%	0.553537	1	Sin02706;Sin04151;Sin08337;novel.1076	4
ko00071	Metabolism	Lipid metabolism	Fatty acid degradation	2/258 0.78%	60/8374 0.72%	0.556197	1	Sin10587;Sin10875	2
ko01240	Metabolism	Global and overview maps	Biosynthesis of cofactors	9/258 3.49%	294/8374 3.51%	0.556588	1	Sin02673;Sin08351;Sin11866;Sin12160;Sin16854;Sin17028;Sin22826;Sin22933;Sin24613	9
ko00780	Metabolism	Metabolism of cofactors and vitamins	Biotin metabolism	1/258 0.39%	27/8374 0.32%	0.570992	1	Sin17028	1
ko00970	Genetic Information Processing	Translation	Aminoacyl-tRNA biosynthesis	2/258 0.78%	63/8374 0.75%	0.582868	1	Sin00089;Sin12108	2
ko00860	Metabolism	Metabolism of cofactors and vitamins	Porphyrin metabolism	2/258 0.78%	64/8374 0.76%	0.591493	1	Sin07188;Sin08351	2
ko01210	Metabolism	Global and overview maps	2-Oxocarboxylic acid metabolism	3/258 1.16%	99/8374 1.18%	0.592931	1	Sin01165;Sin17527;Sin27429	3
ko00030	Metabolism	Carbohydrate metabolism	Pentose phosphate pathway	2/258 0.78%	70/8374 0.84%	0.640454	1	Sin05674;Sin21919	2
ko00270	Metabolism	Amino acid metabolism	Cysteine and methionine metabolism	4/258 1.55%	143/8374 1.71%	0.647479	1	Sin05244;Sin17527;Sin17635;Sin17855	4
ko00900	Metabolism	Metabolism of terpenoids and polyketides	Terpenoid backbone biosynthesis	2/258 0.78%	74/8374 0.88%	0.670463	1	Sin07326;Sin09822	2
ko00260	Metabolism	Amino acid metabolism	Glycine, serine and threonine metabolism	2/258 0.78%	75/8374 0.9%	0.677642	1	Sin02673;Sin02915	2
ko04070	Environmental Information Processing	Signal transduction	Phosphatidylinositol signaling system	2/258 0.78%	75/8374 0.9%	0.677642	1	Sin13630;Sin23434	2
ko00240	Metabolism	Nucleotide metabolism	Pyrimidine metabolism	2/258 0.78%	76/8374 0.91%	0.684694	1	Sin08337;Sin08825	2
ko00531	Metabolism	Glycan biosynthesis and metabolism	Glycosaminoglycan degradation	1/258 0.39%	39/8374 0.47%	0.705742	1	Sin19337	1
ko04136	Cellular Processes	Transport and catabolism	Autophagy - other	1/258 0.39%	40/8374 0.48%	0.71485	1	Sin05979	1
ko00513	Metabolism	Glycan biosynthesis and metabolism	Various types of N-glycan biosynthesis	1/258 0.39%	47/8374 0.56%	0.77121	1	Sin05364	1
ko04130	Genetic Information Processing	Folding, sorting and degradation	SNARE interactions in vesicular transport	1/258 0.39%	47/8374 0.56%	0.77121	1	Sin17859	1
ko01232	Metabolism	Global and overview maps	Nucleotide metabolism	2/258 0.78%	91/8374 1.09%	0.775977	1	Sin08337;Sin08825	2
ko00908	Metabolism	Metabolism of terpenoids and polyketides	Zeatin biosynthesis	2/258 0.78%	92/8374 1.1%	0.781157	1	Sin05265;Sin19277	2
ko04146	Cellular Processes	Transport and catabolism	Peroxisome	2/258 0.78%	94/8374 1.12%	0.791204	1	Sin25207;Sin26717	2
ko03083	Genetic Information Processing	Chromosome	Polycomb repressive complex	2/258 0.78%	99/8374 1.18%	0.814564	1	Sin25577;Sin27494	2
ko00410	Metabolism	Metabolism of other amino acids	beta-Alanine metabolism	1/258 0.39%	54/8374 0.64%	0.816464	1	Sin02915	1
ko03410	Genetic Information Processing	Replication and repair	Base excision repair	1/258 0.39%	55/8374 0.66%	0.822156	1	Sin08346	1
ko00564	Metabolism	Lipid metabolism	Glycerophospholipid metabolism	3/258 1.16%	146/8374 1.74%	0.833039	1	Sin01697;Sin14511;Sin20473	3
ko00073	Metabolism	Lipid metabolism	Cutin, suberine and wax biosynthesis	1/258 0.39%	61/8374 0.73%	0.852795	1	Sin26717	1
ko00020	Metabolism	Carbohydrate metabolism	Citrate cycle (TCA cycle)	1/258 0.39%	68/8374 0.81%	0.881957	1	Sin14334	1
ko04120	Genetic Information Processing	Folding, sorting and degradation	Ubiquitin mediated proteolysis	3/258 1.16%	179/8374 2.14%	0.918133	1	Sin18034;Sin25577;Sin25927	3
ko03050	Genetic Information Processing	Folding, sorting and degradation	Proteasome	1/258 0.39%	82/8374 0.98%	0.924136	1	Sin26184	1
ko04141	Genetic Information Processing	Folding, sorting and degradation	Protein processing in endoplasmic reticulum	5/258 1.94%	272/8374 3.25%	0.926656	1	Sin09049;Sin09165;Sin13198;Sin25577;Sin27443	5
ko03020	Genetic Information Processing	Transcription	RNA polymerase	1/258 0.39%	88/8374 1.05%	0.937246	1	Sin28039	1
ko03018	Genetic Information Processing	Folding, sorting and degradation	RNA degradation	2/258 0.78%	150/8374 1.79%	0.948663	1	Sin05687;Sin07473	2
ko00561	Metabolism	Lipid metabolism	Glycerolipid metabolism	1/258 0.39%	108/8374 1.29%	0.96669	1	Sin20473	1
ko00195	Metabolism	Energy metabolism	Photosynthesis	1/258 0.39%	211/8374 2.52%	0.998755	1	Sin22908	1
ko04144	Cellular Processes	Transport and catabolism	Endocytosis	1/258 0.39%	214/8374 2.56%	0.998869	1	Sin07823	1
ko00190	Metabolism	Energy metabolism	Oxidative phosphorylation	1/258 0.39%	302/8374 3.61%	0.999934	1	Sin25176	1
ko03010	Genetic Information Processing	Translation	Ribosome	1/258 0.39%	449/8374 5.36%	0.999999	1	Sin23002	1
