# Supplementary material for: Physiological and Transcriptional Responses of Sesame (Sesamum indicum L.) to Waterlogging Stress
Source: Int J Mol Sci. 2025 Mar 13;26(6):2603. doi: 10.3390/ijms26062603 (PMC11942034; doi:10.3390/ijms26062603)
Supplement: Supplementary file 1 [file ijms-26-02603-s001.zip › Table S5.xlsx]

## Sheet: Sheet1
Table S5a. The GO enrichment analysis of common DEGs in group C177_vs_C185
GO_level_1	GO	Description	DiffRatio	BgRatio	P-value	Adjusted P-value	All_index	Count_all
Biological process	GO:1903649	regulation of cytoplasmic transport	8/63 12.7%	53/17227 0.31%	1.5725e-11	1.97878e-09	novel.1043;novel.1044;novel.1147;novel.1150;novel.1325;novel.1331;novel.1332;novel.1333	8
Biological process	GO:2000641	regulation of early endosome to late endosome transport	8/63 12.7%	53/17227 0.31%	1.5725e-11	1.97878e-09	novel.1043;novel.1044;novel.1147;novel.1150;novel.1325;novel.1331;novel.1332;novel.1333	8
Biological process	GO:0045022	early endosome to late endosome transport	8/63 12.7%	54/17227 0.31%	1.84073e-11	1.97878e-09	novel.1043;novel.1044;novel.1147;novel.1150;novel.1325;novel.1331;novel.1332;novel.1333	8
Biological process	GO:0098927	vesicle-mediated transport between endosomal compartments	8/63 12.7%	54/17227 0.31%	1.84073e-11	1.97878e-09	novel.1043;novel.1044;novel.1147;novel.1150;novel.1325;novel.1331;novel.1332;novel.1333	8
Biological process	GO:0009660	amyloplast organization	8/63 12.7%	59/17227 0.34%	3.8676e-11	3.32614e-09	novel.1043;novel.1044;novel.1147;novel.1150;novel.1325;novel.1331;novel.1332;novel.1333	8
Biological process	GO:0000578	embryonic axis specification	8/63 12.7%	72/17227 0.42%	2.01175e-10	1.38394e-08	novel.1043;novel.1044;novel.1147;novel.1150;novel.1325;novel.1331;novel.1332;novel.1333	8
Biological process	GO:0007032	endosome organization	8/63 12.7%	73/17227 0.42%	2.25293e-10	1.38394e-08	novel.1043;novel.1044;novel.1147;novel.1150;novel.1325;novel.1331;novel.1332;novel.1333	8
Biological process	GO:0009638	phototropism	8/63 12.7%	75/17227 0.44%	2.81158e-10	1.51122e-08	novel.1043;novel.1044;novel.1147;novel.1150;novel.1325;novel.1331;novel.1332;novel.1333	8
Biological process	GO:0009959	negative gravitropism	8/63 12.7%	77/17227 0.45%	3.48677e-10	1.6659e-08	novel.1043;novel.1044;novel.1147;novel.1150;novel.1325;novel.1331;novel.1332;novel.1333	8
Biological process	GO:0032386	regulation of intracellular transport	8/63 12.7%	79/17227 0.46%	4.2985e-10	1.84835e-08	novel.1043;novel.1044;novel.1147;novel.1150;novel.1325;novel.1331;novel.1332;novel.1333	8
Biological process	GO:0060627	regulation of vesicle-mediated transport	8/63 12.7%	82/17227 0.48%	5.82251e-10	2.02713e-08	novel.1043;novel.1044;novel.1147;novel.1150;novel.1325;novel.1331;novel.1332;novel.1333	8
Biological process	GO:0006623	protein targeting to vacuole	8/63 12.7%	83/17227 0.48%	6.42526e-10	2.02713e-08	novel.1043;novel.1044;novel.1147;novel.1150;novel.1325;novel.1331;novel.1332;novel.1333	8
Biological process	GO:0009880	embryonic pattern specification	8/63 12.7%	83/17227 0.48%	6.42526e-10	2.02713e-08	novel.1043;novel.1044;novel.1147;novel.1150;novel.1325;novel.1331;novel.1332;novel.1333	8
Biological process	GO:0009798	axis specification	9/63 14.29%	124/17227 0.72%	6.59994e-10	2.02713e-08	Sin17300;novel.1043;novel.1044;novel.1147;novel.1150;novel.1325;novel.1331;novel.1332;novel.1333	9
Biological process	GO:0016482	cytosolic transport	8/63 12.7%	84/17227 0.49%	7.08141e-10	2.03e-08	novel.1043;novel.1044;novel.1147;novel.1150;novel.1325;novel.1331;novel.1332;novel.1333	8
Biological process	GO:0060341	regulation of cellular localization	8/63 12.7%	98/17227 0.57%	2.45631e-09	5.86786e-08	novel.1043;novel.1044;novel.1147;novel.1150;novel.1325;novel.1331;novel.1332;novel.1333	8
Biological process	GO:0072665	protein localization to vacuole	8/63 12.7%	98/17227 0.57%	2.45631e-09	5.86786e-08	novel.1043;novel.1044;novel.1147;novel.1150;novel.1325;novel.1331;novel.1332;novel.1333	8
Biological process	GO:0072666	establishment of protein localization to vacuole	8/63 12.7%	98/17227 0.57%	2.45631e-09	5.86786e-08	novel.1043;novel.1044;novel.1147;novel.1150;novel.1325;novel.1331;novel.1332;novel.1333	8
Biological process	GO:0009630	gravitropism	9/63 14.29%	149/17227 0.86%	3.37852e-09	7.64611e-08	Sin13168;novel.1043;novel.1044;novel.1147;novel.1150;novel.1325;novel.1331;novel.1332;novel.1333	9
Biological process	GO:0045324	late endosome to vacuole transport	8/63 12.7%	105/17227 0.61%	4.26616e-09	8.73868e-08	novel.1043;novel.1044;novel.1147;novel.1150;novel.1325;novel.1331;novel.1332;novel.1333	8
Biological process	GO:0009629	response to gravity	9/63 14.29%	153/17227 0.89%	4.26773e-09	8.73868e-08	Sin13168;novel.1043;novel.1044;novel.1147;novel.1150;novel.1325;novel.1331;novel.1332;novel.1333	9
Biological process	GO:0006898	receptor-mediated endocytosis	8/63 12.7%	106/17227 0.62%	4.6013e-09	8.99345e-08	novel.1043;novel.1044;novel.1147;novel.1150;novel.1325;novel.1331;novel.1332;novel.1333	8
Biological process	GO:0007033	vacuole organization	8/63 12.7%	131/17227 0.76%	2.45785e-08	4.59511e-07	novel.1043;novel.1044;novel.1147;novel.1150;novel.1325;novel.1331;novel.1332;novel.1333	8
Biological process	GO:0009606	tropism	9/63 14.29%	188/17227 1.09%	2.58201e-08	4.62611e-07	Sin13168;novel.1043;novel.1044;novel.1147;novel.1150;novel.1325;novel.1331;novel.1332;novel.1333	9
Biological process	GO:0009637	response to blue light	8/63 12.7%	143/17227 0.83%	4.8788e-08	8.39153e-07	novel.1043;novel.1044;novel.1147;novel.1150;novel.1325;novel.1331;novel.1332;novel.1333	8
Biological process	GO:0007034	vacuolar transport	8/63 12.7%	159/17227 0.92%	1.11136e-07	1.83802e-06	novel.1043;novel.1044;novel.1147;novel.1150;novel.1325;novel.1331;novel.1332;novel.1333	8
Biological process	GO:0006897	endocytosis	8/63 12.7%	160/17227 0.93%	1.16652e-07	1.85779e-06	novel.1043;novel.1044;novel.1147;novel.1150;novel.1325;novel.1331;novel.1332;novel.1333	8
Biological process	GO:0016050	vesicle organization	8/63 12.7%	175/17227 1.02%	2.32481e-07	3.57024e-06	novel.1043;novel.1044;novel.1147;novel.1150;novel.1325;novel.1331;novel.1332;novel.1333	8
Biological process	GO:0010256	endomembrane system organization	8/63 12.7%	178/17227 1.03%	2.6481e-07	3.92649e-06	novel.1043;novel.1044;novel.1147;novel.1150;novel.1325;novel.1331;novel.1332;novel.1333	8
Biological process	GO:0006605	protein targeting	9/63 14.29%	257/17227 1.49%	3.73039e-07	5.34689e-06	Sin17004;novel.1043;novel.1044;novel.1147;novel.1150;novel.1325;novel.1331;novel.1332;novel.1333	9
Biological process	GO:0051049	regulation of transport	8/63 12.7%	204/17227 1.18%	7.4708e-07	1.03627e-05	novel.1043;novel.1044;novel.1147;novel.1150;novel.1325;novel.1331;novel.1332;novel.1333	8
Biological process	GO:0007389	pattern specification process	9/63 14.29%	298/17227 1.73%	1.28298e-06	1.724e-05	Sin17300;novel.1043;novel.1044;novel.1147;novel.1150;novel.1325;novel.1331;novel.1332;novel.1333	9
Biological process	GO:0032879	regulation of localization	8/63 12.7%	228/17227 1.32%	1.72387e-06	2.24626e-05	novel.1043;novel.1044;novel.1147;novel.1150;novel.1325;novel.1331;novel.1332;novel.1333	8
Biological process	GO:0042594	response to starvation	8/63 12.7%	244/17227 1.42%	2.85691e-06	3.61315e-05	novel.1043;novel.1044;novel.1147;novel.1150;novel.1325;novel.1331;novel.1332;novel.1333	8
Biological process	GO:0072594	establishment of protein localization to organelle	8/63 12.7%	289/17227 1.68%	9.91075e-06	0.000121761	novel.1043;novel.1044;novel.1147;novel.1150;novel.1325;novel.1331;novel.1332;novel.1333	8
Biological process	GO:0031667	response to nutrient levels	8/63 12.7%	299/17227 1.74%	1.26861e-05	0.000151529	novel.1043;novel.1044;novel.1147;novel.1150;novel.1325;novel.1331;novel.1332;novel.1333	8
Biological process	GO:0009657	plastid organization	8/63 12.7%	327/17227 1.9%	2.41639e-05	0.000280823	novel.1043;novel.1044;novel.1147;novel.1150;novel.1325;novel.1331;novel.1332;novel.1333	8
Biological process	GO:0009991	response to extracellular stimulus	8/63 12.7%	340/17227 1.97%	3.19109e-05	0.000361097	novel.1043;novel.1044;novel.1147;novel.1150;novel.1325;novel.1331;novel.1332;novel.1333	8
Biological process	GO:0009793	embryo development ending in seed dormancy	9/63 14.29%	450/17227 2.61%	3.54127e-05	0.000388431	Sin05666;novel.1043;novel.1044;novel.1147;novel.1150;novel.1325;novel.1331;novel.1332;novel.1333	9
Biological process	GO:0033365	protein localization to organelle	8/63 12.7%	346/17227 2.01%	3.61331e-05	0.000388431	novel.1043;novel.1044;novel.1147;novel.1150;novel.1325;novel.1331;novel.1332;novel.1333	8
Biological process	GO:0009790	embryo development	9/63 14.29%	498/17227 2.89%	7.74856e-05	0.000812654	Sin05666;novel.1043;novel.1044;novel.1147;novel.1150;novel.1325;novel.1331;novel.1332;novel.1333	9
Biological process	GO:0016098	monoterpenoid metabolic process	2/63 3.17%	11/17227 0.06%	0.000708714	0.00708714	Sin00401;Sin00404	2
Biological process	GO:0016099	monoterpenoid biosynthetic process	2/63 3.17%	11/17227 0.06%	0.000708714	0.00708714	Sin00401;Sin00404	2
Biological process	GO:0015850	organic hydroxy compound transport	2/63 3.17%	21/17227 0.12%	0.002643	0.0258293	Sin23866;Sin28382	2
Biological process	GO:0033108	mitochondrial respiratory chain complex assembly	2/63 3.17%	31/17227 0.18%	0.00571646	0.054624	Sin01418;Sin20676	2
Biological process	GO:0098754	detoxification	3/63 4.76%	107/17227 0.62%	0.00706136	0.0660083	Sin00923;Sin27693;novel.739	3
Biological process	GO:0030422	siRNA processing	2/63 3.17%	40/17227 0.23%	0.00938876	0.0858971	Sin17300;novel.793	2
Biological process	GO:0006099	tricarboxylic acid cycle	2/63 3.17%	49/17227 0.28%	0.0138606	0.124168	Sin01418;Sin25180	2
Biological process	GO:0010089	xylem development	2/63 3.17%	56/17227 0.33%	0.0178567	0.147661	Sin01472;Sin13742	2
Biological process	GO:0042908	xenobiotic transport	2/63 3.17%	56/17227 0.33%	0.0178567	0.147661	Sin00923;novel.739	2
Biological process	GO:0046618	xenobiotic export from cell	2/63 3.17%	56/17227 0.33%	0.0178567	0.147661	Sin00923;novel.739	2
Biological process	GO:1990961	xenobiotic detoxification by transmembrane export across the plasma membrane	2/63 3.17%	56/17227 0.33%	0.0178567	0.147661	Sin00923;novel.739	2
Biological process	GO:0006955	immune response	5/63 7.94%	423/17227 2.46%	0.0191222	0.154028	Sin12539;Sin13298;Sin17300;novel.793;novel.850	5
Biological process	GO:0034470	ncRNA processing	5/63 7.94%	425/17227 2.47%	0.0194731	0.154028	Sin03651;Sin12483;Sin17300;Sin24728;novel.793	5
Biological process	GO:0035194	post-transcriptional gene silencing by RNA	2/63 3.17%	59/17227 0.34%	0.0197013	0.154028	Sin17300;novel.793	2
Biological process	GO:0002376	immune system process	5/63 7.94%	431/17227 2.5%	0.0205511	0.157803	Sin12539;Sin13298;Sin17300;novel.793;novel.850	5
Biological process	GO:0009636	response to toxic substance	3/63 4.76%	167/17227 0.97%	0.023249	0.172131	Sin00923;Sin27693;novel.739	3
Biological process	GO:0015980	energy derivation by oxidation of organic compounds	3/63 4.76%	167/17227 0.97%	0.023249	0.172131	Sin01418;Sin05666;Sin25180	3
Biological process	GO:0070918	small regulatory ncRNA processing	2/63 3.17%	65/17227 0.38%	0.023618	0.172131	Sin17300;novel.793	2
Biological process	GO:0006081	cellular aldehyde metabolic process	2/63 3.17%	70/17227 0.41%	0.0271051	0.194253	Sin14010;Sin25180	2
Biological process	GO:0009744	response to sucrose	2/63 3.17%	74/17227 0.43%	0.0300349	0.211722	Sin12483;Sin27693	2
Biological process	GO:0034285	response to disaccharide	2/63 3.17%	76/17227 0.44%	0.0315451	0.211959	Sin12483;Sin27693	2
Biological process	GO:0016441	post-transcriptional gene silencing	2/63 3.17%	78/17227 0.45%	0.0330849	0.211959	Sin17300;novel.793	2
Biological process	GO:0006097	glyoxylate cycle	1/63 1.59%	10/17227 0.06%	0.0359837	0.211959	Sin25180	1
Biological process	GO:0009098	leucine biosynthetic process	1/63 1.59%	10/17227 0.06%	0.0359837	0.211959	Sin14045	1
Biological process	GO:0009163	nucleoside biosynthetic process	1/63 1.59%	10/17227 0.06%	0.0359837	0.211959	Sin13731	1
Biological process	GO:0010447	response to acidic pH	1/63 1.59%	10/17227 0.06%	0.0359837	0.211959	Sin26402	1
Biological process	GO:0019336	phenol-containing compound catabolic process	1/63 1.59%	10/17227 0.06%	0.0359837	0.211959	novel.1236	1
Biological process	GO:0034404	nucleobase-containing small molecule biosynthetic process	1/63 1.59%	10/17227 0.06%	0.0359837	0.211959	Sin13731	1
Biological process	GO:0042182	ketone catabolic process	1/63 1.59%	10/17227 0.06%	0.0359837	0.211959	Sin14010	1
Biological process	GO:0042455	ribonucleoside biosynthetic process	1/63 1.59%	10/17227 0.06%	0.0359837	0.211959	Sin13731	1
Biological process	GO:1901944	miltiradiene metabolic process	1/63 1.59%	10/17227 0.06%	0.0359837	0.211959	Sin04996	1
Biological process	GO:1901946	miltiradiene biosynthetic process	1/63 1.59%	10/17227 0.06%	0.0359837	0.211959	Sin04996	1
Biological process	GO:0005978	glycogen biosynthetic process	1/63 1.59%	11/17227 0.06%	0.0395113	0.226531	Sin05666	1
Biological process	GO:0006167	AMP biosynthetic process	1/63 1.59%	11/17227 0.06%	0.0395113	0.226531	Sin13731	1
Biological process	GO:0032261	purine nucleotide salvage	1/63 1.59%	12/17227 0.07%	0.0430261	0.234217	Sin13731	1
Biological process	GO:0043101	purine-containing compound salvage	1/63 1.59%	12/17227 0.07%	0.0430261	0.234217	Sin13731	1
Biological process	GO:0106380	purine ribonucleotide salvage	1/63 1.59%	12/17227 0.07%	0.0430261	0.234217	Sin13731	1
Biological process	GO:0009626	plant-type hypersensitive response	3/63 4.76%	214/17227 1.24%	0.0435752	0.234217	Sin12539;Sin13298;novel.850	3
Biological process	GO:0034050	programmed cell death induced by symbiont	3/63 4.76%	214/17227 1.24%	0.0435752	0.234217	Sin12539;Sin13298;novel.850	3
Biological process	GO:0002239	response to oomycetes	2/63 3.17%	94/17227 0.55%	0.0464075	0.239218	Sin27693;novel.1236	2
Biological process	GO:0009268	response to pH	1/63 1.59%	13/17227 0.08%	0.0465282	0.239218	Sin26402	1
Biological process	GO:0009438	methylglyoxal metabolic process	1/63 1.59%	13/17227 0.08%	0.0465282	0.239218	Sin14010	1
Biological process	GO:0045087	innate immune response	4/63 6.35%	371/17227 2.15%	0.046731	0.239218	Sin12539;Sin13298;Sin17300;novel.850	4
Biological process	GO:0051702	biological process involved in interaction with symbiont	3/63 4.76%	225/17227 1.31%	0.0492874	0.240122	Sin12539;Sin13298;novel.850	3
Biological process	GO:0010267	ta-siRNA processing	1/63 1.59%	14/17227 0.08%	0.0500177	0.240122	Sin17300	1
Biological process	GO:0046033	AMP metabolic process	1/63 1.59%	14/17227 0.08%	0.0500177	0.240122	Sin13731	1
Biological process	GO:0046128	purine ribonucleoside metabolic process	1/63 1.59%	14/17227 0.08%	0.0500177	0.240122	Sin13731	1
Biological process	GO:0046487	glyoxylate metabolic process	1/63 1.59%	14/17227 0.08%	0.0500177	0.240122	Sin25180	1
Biological process	GO:0006268	DNA unwinding involved in DNA replication	1/63 1.59%	15/17227 0.09%	0.0534947	0.240122	Sin17301	1
Biological process	GO:0009920	cell plate formation involved in plant-type cell wall biogenesis	1/63 1.59%	15/17227 0.09%	0.0534947	0.240122	Sin02302	1
Biological process	GO:0010050	vegetative phase change	1/63 1.59%	15/17227 0.09%	0.0534947	0.240122	Sin17300	1
Biological process	GO:0010161	red light signaling pathway	1/63 1.59%	15/17227 0.09%	0.0534947	0.240122	Sin03841	1
Biological process	GO:0031540	regulation of anthocyanin biosynthetic process	1/63 1.59%	15/17227 0.09%	0.0534947	0.240122	Sin27693	1
Biological process	GO:0042939	tripeptide transport	1/63 1.59%	15/17227 0.09%	0.0534947	0.240122	Sin12378	1
Biological process	GO:0006364	rRNA processing	3/63 4.76%	233/17227 1.35%	0.0536615	0.240122	Sin03651;Sin12483;Sin24728	3
Biological process	GO:0016072	rRNA metabolic process	3/63 4.76%	238/17227 1.38%	0.0564877	0.240122	Sin03651;Sin12483;Sin24728	3
Biological process	GO:0005977	glycogen metabolic process	1/63 1.59%	16/17227 0.09%	0.0569591	0.240122	Sin05666	1
Biological process	GO:0006112	energy reserve metabolic process	1/63 1.59%	16/17227 0.09%	0.0569591	0.240122	Sin05666	1
Biological process	GO:0010492	maintenance of shoot apical meristem identity	1/63 1.59%	16/17227 0.09%	0.0569591	0.240122	Sin17300	1
Biological process	GO:0044273	sulfur compound catabolic process	1/63 1.59%	16/17227 0.09%	0.0569591	0.240122	Sin12378	1
Biological process	GO:0071491	cellular response to red light	1/63 1.59%	16/17227 0.09%	0.0569591	0.240122	Sin03841	1
Biological process	GO:0140115	export across plasma membrane	2/63 3.17%	109/17227 0.63%	0.0603711	0.247398	Sin00923;novel.739	2
Biological process	GO:0009963	positive regulation of flavonoid biosynthetic process	1/63 1.59%	17/17227 0.1%	0.0604111	0.247398	Sin27693	1
Biological process	GO:0042278	purine nucleoside metabolic process	1/63 1.59%	17/17227 0.1%	0.0604111	0.247398	Sin13731	1
Biological process	GO:0006144	purine nucleobase metabolic process	1/63 1.59%	18/17227 0.1%	0.0638506	0.25422	Sin13731	1
Biological process	GO:0009119	ribonucleoside metabolic process	1/63 1.59%	18/17227 0.1%	0.0638506	0.25422	Sin13731	1
Biological process	GO:0043171	peptide catabolic process	1/63 1.59%	18/17227 0.1%	0.0638506	0.25422	Sin12378	1
Biological process	GO:0098656	anion transmembrane transport	2/63 3.17%	114/17227 0.66%	0.0653095	0.257643	Sin12378;Sin26402	2
Biological process	GO:0006551	leucine metabolic process	1/63 1.59%	19/17227 0.11%	0.0672777	0.262879	Sin14045	1
Biological process	GO:0016114	terpenoid biosynthetic process	3/63 4.76%	257/17227 1.49%	0.0678594	0.262879	Sin00401;Sin00404;Sin04996	3
Biological process	GO:0000028	ribosomal small subunit assembly	1/63 1.59%	20/17227 0.12%	0.0706925	0.264328	Sin12483	1
Biological process	GO:0009082	branched-chain amino acid biosynthetic process	1/63 1.59%	20/17227 0.12%	0.0706925	0.264328	Sin14045	1
Biological process	GO:0046112	nucleobase biosynthetic process	1/63 1.59%	20/17227 0.12%	0.0706925	0.264328	Sin13731	1
Biological process	GO:0046185	aldehyde catabolic process	1/63 1.59%	20/17227 0.12%	0.0706925	0.264328	Sin14010	1
Biological process	GO:0006270	DNA replication initiation	1/63 1.59%	21/17227 0.12%	0.074095	0.274662	Sin17301	1
Biological process	GO:0045168	cell-cell signaling involved in cell fate commitment	1/63 1.59%	22/17227 0.13%	0.0774852	0.282776	Sin07994	1
Biological process	GO:0031537	regulation of anthocyanin metabolic process	1/63 1.59%	23/17227 0.13%	0.0808632	0.282776	Sin27693	1
Biological process	GO:0032508	DNA duplex unwinding	1/63 1.59%	23/17227 0.13%	0.0808632	0.282776	Sin17301	1
Biological process	GO:0032981	mitochondrial respiratory chain complex I assembly	1/63 1.59%	23/17227 0.13%	0.0808632	0.282776	Sin20676	1
Biological process	GO:0043173	nucleotide salvage	1/63 1.59%	23/17227 0.13%	0.0808632	0.282776	Sin13731	1
Biological process	GO:2000023	regulation of lateral root development	1/63 1.59%	23/17227 0.13%	0.0808632	0.282776	Sin07994	1
Biological process	GO:0009060	aerobic respiration	2/63 3.17%	129/17227 0.75%	0.0808869	0.282776	Sin01418;Sin25180	2
Biological process	GO:0000462	maturation of SSU-rRNA from tricistronic rRNA transcript (SSU-rRNA, 5.8S rRNA, LSU-rRNA)	1/63 1.59%	24/17227 0.14%	0.084229	0.282957	Sin12483	1
Biological process	GO:0006857	oligopeptide transport	1/63 1.59%	24/17227 0.14%	0.084229	0.282957	Sin12378	1
Biological process	GO:0015706	nitrate transmembrane transport	1/63 1.59%	24/17227 0.14%	0.084229	0.282957	Sin26402	1
Biological process	GO:0015833	peptide transport	1/63 1.59%	24/17227 0.14%	0.084229	0.282957	Sin12378	1
Biological process	GO:0032392	DNA geometric change	1/63 1.59%	24/17227 0.14%	0.084229	0.282957	Sin17301	1
Biological process	GO:0046785	microtubule polymerization	1/63 1.59%	25/17227 0.15%	0.0875827	0.285383	Sin02302	1
Biological process	GO:0072348	sulfur compound transport	1/63 1.59%	25/17227 0.15%	0.0875827	0.285383	Sin12378	1
Biological process	GO:0010087	phloem or xylem histogenesis	2/63 3.17%	137/17227 0.8%	0.0896211	0.285383	Sin01472;Sin13742	2
Biological process	GO:0006721	terpenoid metabolic process	3/63 4.76%	290/17227 1.68%	0.0898639	0.285383	Sin00401;Sin00404;Sin04996	3
Biological process	GO:0044403	biological process involved in symbiotic interaction	3/63 4.76%	291/17227 1.69%	0.0905728	0.285383	Sin12539;Sin13298;novel.850	3
Biological process	GO:0000919	cell plate assembly	1/63 1.59%	26/17227 0.15%	0.0909243	0.285383	Sin02302	1
Biological process	GO:0006108	malate metabolic process	1/63 1.59%	26/17227 0.15%	0.0909243	0.285383	Sin25180	1
Biological process	GO:1990748	cellular detoxification	1/63 1.59%	26/17227 0.15%	0.0909243	0.285383	Sin27693	1
Biological process	GO:2000067	regulation of root morphogenesis	1/63 1.59%	26/17227 0.15%	0.0909243	0.285383	Sin07994	1
Biological process	GO:0009116	nucleoside metabolic process	1/63 1.59%	27/17227 0.16%	0.0942539	0.289494	Sin13731	1
Biological process	GO:0009962	regulation of flavonoid biosynthetic process	1/63 1.59%	27/17227 0.16%	0.0942539	0.289494	Sin27693	1
Biological process	GO:0010257	NADH dehydrogenase complex assembly	1/63 1.59%	27/17227 0.16%	0.0942539	0.289494	Sin20676	1
Biological process	GO:0007163	establishment or maintenance of cell polarity	1/63 1.59%	28/17227 0.16%	0.0975714	0.293397	Sin02302	1
Biological process	GO:0019853	L-ascorbic acid biosynthetic process	1/63 1.59%	28/17227 0.16%	0.0975714	0.293397	Sin15558	1
Biological process	GO:0032543	mitochondrial translation	1/63 1.59%	28/17227 0.16%	0.0975714	0.293397	Sin20676	1
Biological process	GO:0008299	isoprenoid biosynthetic process	3/63 4.76%	304/17227 1.76%	0.100002	0.295082	Sin00401;Sin00404;Sin04996	3
Biological process	GO:0012501	programmed cell death	3/63 4.76%	304/17227 1.76%	0.100002	0.295082	Sin12539;Sin13298;novel.850	3
Biological process	GO:0034614	cellular response to reactive oxygen species	1/63 1.59%	29/17227 0.17%	0.100877	0.295082	Sin27693	1
Biological process	GO:2000069	regulation of post-embryonic root development	1/63 1.59%	29/17227 0.17%	0.100877	0.295082	Sin07994	1
Biological process	GO:0097237	cellular response to toxic substance	1/63 1.59%	30/17227 0.17%	0.104171	0.302658	Sin27693	1
Biological process	GO:0045333	cellular respiration	2/63 3.17%	151/17227 0.88%	0.105533	0.303855	Sin01418;Sin25180	2
Biological process	GO:0042254	ribosome biogenesis	3/63 4.76%	312/17227 1.81%	0.105996	0.303855	Sin03651;Sin12483;Sin24728	3
Biological process	GO:0030490	maturation of SSU-rRNA	1/63 1.59%	31/17227 0.18%	0.107453	0.305991	Sin12483	1
Biological process	GO:0015074	DNA integration	2/63 3.17%	154/17227 0.89%	0.109038	0.308462	novel.201;novel.532	2
Biological process	GO:0019852	L-ascorbic acid metabolic process	1/63 1.59%	32/17227 0.19%	0.110722	0.311181	Sin15558	1
Biological process	GO:0043200	response to amino acid	1/63 1.59%	33/17227 0.19%	0.113981	0.316204	Sin14010	1
Biological process	GO:0071103	DNA conformation change	1/63 1.59%	33/17227 0.19%	0.113981	0.316204	Sin17301	1
Biological process	GO:0009944	polarity specification of adaxial/abaxial axis	1/63 1.59%	34/17227 0.2%	0.117227	0.32173	Sin17300	1
Biological process	GO:0007005	mitochondrion organization	2/63 3.17%	163/17227 0.95%	0.119733	0.32173	Sin01418;Sin20676	2
Biological process	GO:0009112	nucleobase metabolic process	1/63 1.59%	35/17227 0.2%	0.120462	0.32173	Sin13731	1
Biological process	GO:0016226	iron-sulfur cluster assembly	1/63 1.59%	35/17227 0.2%	0.120462	0.32173	Sin20676	1
Biological process	GO:0031163	metallo-sulfur cluster assembly	1/63 1.59%	35/17227 0.2%	0.120462	0.32173	Sin20676	1
Biological process	GO:0035304	regulation of protein dephosphorylation	1/63 1.59%	35/17227 0.2%	0.120462	0.32173	Sin18512	1
Biological process	GO:1901336	lactone biosynthetic process	1/63 1.59%	36/17227 0.21%	0.123685	0.326285	Sin15558	1
Biological process	GO:1902025	nitrate import	1/63 1.59%	36/17227 0.21%	0.123685	0.326285	Sin26402	1
Biological process	GO:0006720	isoprenoid metabolic process	3/63 4.76%	339/17227 1.97%	0.127226	0.327812	Sin00401;Sin00404;Sin04996	3
Biological process	GO:0006353	DNA-templated transcription termination	1/63 1.59%	38/17227 0.22%	0.130096	0.327812	Sin17300	1
Biological process	GO:0042026	protein refolding	1/63 1.59%	38/17227 0.22%	0.130096	0.327812	Sin10260	1
Biological process	GO:0007267	cell-cell signaling	1/63 1.59%	39/17227 0.23%	0.133284	0.327812	Sin07994	1
Biological process	GO:0035303	regulation of dephosphorylation	1/63 1.59%	39/17227 0.23%	0.133284	0.327812	Sin18512	1
Biological process	GO:0042255	ribosome assembly	1/63 1.59%	39/17227 0.23%	0.133284	0.327812	Sin12483	1
Biological process	GO:0008219	cell death	3/63 4.76%	348/17227 2.02%	0.134623	0.327812	Sin12539;Sin13298;novel.850	3
Biological process	GO:0009126	purine nucleoside monophosphate metabolic process	1/63 1.59%	40/17227 0.23%	0.136461	0.327812	Sin13731	1
Biological process	GO:0009127	purine nucleoside monophosphate biosynthetic process	1/63 1.59%	40/17227 0.23%	0.136461	0.327812	Sin13731	1
Biological process	GO:0009167	purine ribonucleoside monophosphate metabolic process	1/63 1.59%	40/17227 0.23%	0.136461	0.327812	Sin13731	1
Biological process	GO:0009168	purine ribonucleoside monophosphate biosynthetic process	1/63 1.59%	40/17227 0.23%	0.136461	0.327812	Sin13731	1
Biological process	GO:0009943	adaxial/abaxial axis specification	1/63 1.59%	40/17227 0.23%	0.136461	0.327812	Sin17300	1
Biological process	GO:0009958	positive gravitropism	1/63 1.59%	40/17227 0.23%	0.136461	0.327812	Sin13168	1
Biological process	GO:0019252	starch biosynthetic process	1/63 1.59%	40/17227 0.23%	0.136461	0.327812	Sin05666	1
Biological process	GO:0031109	microtubule polymerization or depolymerization	1/63 1.59%	40/17227 0.23%	0.136461	0.327812	Sin02302	1
Biological process	GO:1901334	lactone metabolic process	1/63 1.59%	40/17227 0.23%	0.136461	0.327812	Sin15558	1
Biological process	GO:0019646	aerobic electron transport chain	1/63 1.59%	41/17227 0.24%	0.139627	0.33171	Sin01418	1
Biological process	GO:0042775	mitochondrial ATP synthesis coupled electron transport	1/63 1.59%	41/17227 0.24%	0.139627	0.33171	Sin01418	1
Biological process	GO:0009743	response to carbohydrate	2/63 3.17%	181/17227 1.05%	0.141849	0.333672	Sin12483;Sin27693	2
Biological process	GO:0007052	mitotic spindle organization	1/63 1.59%	42/17227 0.24%	0.142781	0.333672	Sin02302	1
Biological process	GO:1902850	microtubule cytoskeleton organization involved in mitosis	1/63 1.59%	42/17227 0.24%	0.142781	0.333672	Sin02302	1
Biological process	GO:0031047	gene silencing by RNA	2/63 3.17%	183/17227 1.06%	0.144359	0.335537	Sin17300;novel.793	2
Biological process	GO:0042886	amide transport	1/63 1.59%	43/17227 0.25%	0.145923	0.335545	Sin12378	1
Biological process	GO:0046246	terpene biosynthetic process	1/63 1.59%	43/17227 0.25%	0.145923	0.335545	Sin04996	1
Biological process	GO:0065001	specification of axis polarity	1/63 1.59%	44/17227 0.26%	0.149054	0.340922	Sin17300	1
Biological process	GO:0007166	cell surface receptor signaling pathway	1/63 1.59%	45/17227 0.26%	0.152174	0.345259	Sin00914	1
Biological process	GO:0042274	ribosomal small subunit biogenesis	1/63 1.59%	46/17227 0.27%	0.155283	0.345259	Sin12483	1
Biological process	GO:0051084	'de novo' post-translational protein folding	1/63 1.59%	46/17227 0.27%	0.155283	0.345259	Sin10260	1
Biological process	GO:0051085	chaperone cofactor-dependent protein refolding	1/63 1.59%	46/17227 0.27%	0.155283	0.345259	Sin10260	1
Biological process	GO:0098661	inorganic anion transmembrane transport	1/63 1.59%	46/17227 0.27%	0.155283	0.345259	Sin26402	1
Biological process	GO:0140352	export from cell	2/63 3.17%	192/17227 1.11%	0.155768	0.345259	Sin00923;novel.739	2
Biological process	GO:0009081	branched-chain amino acid metabolic process	1/63 1.59%	47/17227 0.27%	0.15838	0.349249	Sin14045	1
Biological process	GO:0006458	'de novo' protein folding	1/63 1.59%	49/17227 0.28%	0.164542	0.355543	Sin10260	1
Biological process	GO:0009955	adaxial/abaxial pattern specification	1/63 1.59%	49/17227 0.28%	0.164542	0.355543	Sin17300	1
Biological process	GO:0042126	nitrate metabolic process	1/63 1.59%	49/17227 0.28%	0.164542	0.355543	Sin26402	1
Biological process	GO:0042128	nitrate assimilation	1/63 1.59%	49/17227 0.28%	0.164542	0.355543	Sin26402	1
Biological process	GO:0022613	ribonucleoprotein complex biogenesis	3/63 4.76%	384/17227 2.23%	0.16562	0.356083	Sin03651;Sin12483;Sin24728	3
Biological process	GO:0016311	dephosphorylation	2/63 3.17%	202/17227 1.17%	0.168643	0.360778	Sin03841;Sin18512	2
Biological process	GO:1905421	regulation of plant organ morphogenesis	1/63 1.59%	51/17227 0.3%	0.170659	0.363284	Sin07994	1
Biological process	GO:2001057	reactive nitrogen species metabolic process	1/63 1.59%	53/17227 0.31%	0.176732	0.373733	Sin26402	1
Biological process	GO:0009738	abscisic acid-activated signaling pathway	3/63 4.76%	397/17227 2.3%	0.177306	0.373733	Sin03950;Sin03954;Sin03957	3
Biological process	GO:0009718	anthocyanin-containing compound biosynthetic process	1/63 1.59%	56/17227 0.33%	0.185759	0.385876	Sin27693	1
Biological process	GO:0046364	monosaccharide biosynthetic process	1/63 1.59%	56/17227 0.33%	0.185759	0.385876	Sin15558	1
Biological process	GO:0071941	nitrogen cycle metabolic process	1/63 1.59%	56/17227 0.33%	0.185759	0.385876	Sin26402	1
Biological process	GO:0010150	leaf senescence	2/63 3.17%	219/17227 1.27%	0.190923	0.39385	Sin01472;novel.1236	2
Biological process	GO:0009156	ribonucleoside monophosphate biosynthetic process	1/63 1.59%	58/17227 0.34%	0.191723	0.39385	Sin13731	1
Biological process	GO:0051258	protein polymerization	1/63 1.59%	59/17227 0.34%	0.194689	0.39385	Sin02302	1
Biological process	GO:1901616	organic hydroxy compound catabolic process	1/63 1.59%	59/17227 0.34%	0.194689	0.39385	novel.1236	1
Biological process	GO:1901659	glycosyl compound biosynthetic process	1/63 1.59%	59/17227 0.34%	0.194689	0.39385	Sin13731	1
Biological process	GO:0009161	ribonucleoside monophosphate metabolic process	1/63 1.59%	60/17227 0.35%	0.197644	0.39385	Sin13731	1
Biological process	GO:0042214	terpene metabolic process	1/63 1.59%	60/17227 0.35%	0.197644	0.39385	Sin04996	1
Biological process	GO:0071215	cellular response to abscisic acid stimulus	3/63 4.76%	420/17227 2.44%	0.198524	0.39385	Sin03950;Sin03954;Sin03957	3
Biological process	GO:0097306	cellular response to alcohol	3/63 4.76%	420/17227 2.44%	0.198524	0.39385	Sin03950;Sin03954;Sin03957	3
Biological process	GO:0009124	nucleoside monophosphate biosynthetic process	1/63 1.59%	61/17227 0.35%	0.200589	0.39385	Sin13731	1
Biological process	GO:0034599	cellular response to oxidative stress	1/63 1.59%	61/17227 0.35%	0.200589	0.39385	Sin27693	1
Biological process	GO:0061640	cytoskeleton-dependent cytokinesis	1/63 1.59%	61/17227 0.35%	0.200589	0.39385	Sin02302	1
Biological process	GO:0009696	salicylic acid metabolic process	1/63 1.59%	62/17227 0.36%	0.203523	0.39538	novel.1236	1
Biological process	GO:0044282	small molecule catabolic process	2/63 3.17%	229/17227 1.33%	0.204213	0.39538	Sin14010;novel.1236	2
Biological process	GO:0009123	nucleoside monophosphate metabolic process	1/63 1.59%	63/17227 0.37%	0.206446	0.39538	Sin13731	1
Biological process	GO:0009756	carbohydrate mediated signaling	1/63 1.59%	63/17227 0.37%	0.206446	0.39538	Sin27693	1
Biological process	GO:0010182	sugar mediated signaling pathway	1/63 1.59%	63/17227 0.37%	0.206446	0.39538	Sin27693	1
Biological process	GO:0090693	plant organ senescence	2/63 3.17%	231/17227 1.34%	0.206885	0.39538	Sin01472;novel.1236	2
Biological process	GO:0006749	glutathione metabolic process	1/63 1.59%	64/17227 0.37%	0.209359	0.398337	Sin12378	1
Biological process	GO:0006305	DNA alkylation	1/63 1.59%	65/17227 0.38%	0.212261	0.400316	novel.793	1
Biological process	GO:0006306	DNA methylation	1/63 1.59%	65/17227 0.38%	0.212261	0.400316	novel.793	1
Biological process	GO:0006612	protein targeting to membrane	1/63 1.59%	68/17227 0.39%	0.220905	0.412996	Sin17004	1
Biological process	GO:0010114	response to red light	1/63 1.59%	68/17227 0.39%	0.220905	0.412996	Sin03841	1
Biological process	GO:0005982	starch metabolic process	1/63 1.59%	69/17227 0.4%	0.223765	0.415424	Sin05666	1
Biological process	GO:0051607	defense response to virus	1/63 1.59%	70/17227 0.41%	0.226615	0.415424	Sin17300	1
Biological process	GO:0061077	chaperone-mediated protein folding	1/63 1.59%	70/17227 0.41%	0.226615	0.415424	Sin10260	1
Biological process	GO:0140546	defense response to symbiont	1/63 1.59%	70/17227 0.41%	0.226615	0.415424	Sin17300	1
Biological process	GO:0006820	anion transport	2/63 3.17%	246/17227 1.43%	0.227034	0.415424	Sin12378;Sin26402	2
Biological process	GO:0000911	cytokinesis by cell plate formation	1/63 1.59%	71/17227 0.41%	0.229455	0.417562	Sin02302	1
Biological process	GO:0046283	anthocyanin-containing compound metabolic process	1/63 1.59%	72/17227 0.42%	0.232285	0.417562	Sin27693	1
Biological process	GO:0072329	monocarboxylic acid catabolic process	1/63 1.59%	72/17227 0.42%	0.232285	0.417562	novel.1236	1
Biological process	GO:0002229	defense response to oomycetes	1/63 1.59%	73/17227 0.42%	0.235104	0.417562	novel.1236	1
Biological process	GO:0042773	ATP synthesis coupled electron transport	1/63 1.59%	73/17227 0.42%	0.235104	0.417562	Sin01418	1
Biological process	GO:0071322	cellular response to carbohydrate stimulus	1/63 1.59%	73/17227 0.42%	0.235104	0.417562	Sin27693	1
Biological process	GO:0010608	post-transcriptional regulation of gene expression	2/63 3.17%	253/17227 1.47%	0.236491	0.417562	Sin17300;novel.793	2
Biological process	GO:0018958	phenol-containing compound metabolic process	1/63 1.59%	74/17227 0.43%	0.237913	0.417562	novel.1236	1
Biological process	GO:0042364	water-soluble vitamin biosynthetic process	1/63 1.59%	74/17227 0.43%	0.237913	0.417562	Sin15558	1
Biological process	GO:0140053	mitochondrial gene expression	1/63 1.59%	74/17227 0.43%	0.237913	0.417562	Sin20676	1
Biological process	GO:0006813	potassium ion transport	1/63 1.59%	75/17227 0.44%	0.240712	0.420757	Sin14133	1
Biological process	GO:0006119	oxidative phosphorylation	1/63 1.59%	77/17227 0.45%	0.24628	0.428747	Sin01418	1
Biological process	GO:0034220	ion transmembrane transport	2/63 3.17%	261/17227 1.52%	0.247328	0.428834	Sin12378;Sin26402	2
Biological process	GO:0007051	spindle organization	1/63 1.59%	79/17227 0.46%	0.251807	0.434848	Sin02302	1
Biological process	GO:0009809	lignin biosynthetic process	1/63 1.59%	80/17227 0.46%	0.254556	0.436092	Sin17622	1
Biological process	GO:0044728	DNA methylation or demethylation	1/63 1.59%	80/17227 0.46%	0.254556	0.436092	novel.793	1
Biological process	GO:0006304	DNA modification	1/63 1.59%	82/17227 0.48%	0.260024	0.443692	novel.793	1
Biological process	GO:0006767	water-soluble vitamin metabolic process	1/63 1.59%	84/17227 0.49%	0.265452	0.451164	Sin15558	1
Biological process	GO:0010017	red or far-red light signaling pathway	1/63 1.59%	85/17227 0.49%	0.268152	0.453159	Sin03841	1
Biological process	GO:0000724	double-strand break repair via homologous recombination	1/63 1.59%	86/17227 0.5%	0.270841	0.453159	Sin17301	1
Biological process	GO:0009736	cytokinin-activated signaling pathway	1/63 1.59%	86/17227 0.5%	0.270841	0.453159	Sin13742	1
Biological process	GO:0071489	cellular response to red or far red light	1/63 1.59%	86/17227 0.5%	0.270841	0.453159	Sin03841	1
Biological process	GO:0042537	benzene-containing compound metabolic process	1/63 1.59%	87/17227 0.51%	0.273521	0.455869	novel.1236	1
Biological process	GO:0000725	recombinational repair	1/63 1.59%	88/17227 0.51%	0.276192	0.456779	Sin17301	1
Biological process	GO:0022904	respiratory electron transport chain	1/63 1.59%	88/17227 0.51%	0.276192	0.456779	Sin01418	1
Biological process	GO:0006310	DNA recombination	2/63 3.17%	284/17227 1.65%	0.278564	0.458936	Sin17301;novel.532	2
Biological process	GO:0071368	cellular response to cytokinin stimulus	1/63 1.59%	90/17227 0.52%	0.281503	0.462009	Sin13742	1
Biological process	GO:0043648	dicarboxylic acid metabolic process	1/63 1.59%	91/17227 0.53%	0.284145	0.464571	Sin25180	1
Biological process	GO:0009615	response to virus	1/63 1.59%	92/17227 0.53%	0.286776	0.467098	Sin17300	1
Biological process	GO:0120251	hydrocarbon biosynthetic process	1/63 1.59%	93/17227 0.54%	0.289399	0.46959	Sin04996	1
Biological process	GO:0000209	protein polyubiquitination	1/63 1.59%	98/17227 0.57%	0.302369	0.485144	Sin05138	1
Biological process	GO:0009808	lignin metabolic process	1/63 1.59%	98/17227 0.57%	0.302369	0.485144	Sin17622	1
Biological process	GO:0045165	cell fate commitment	1/63 1.59%	98/17227 0.57%	0.302369	0.485144	Sin07994	1
Biological process	GO:0140014	mitotic nuclear division	1/63 1.59%	100/17227 0.58%	0.307491	0.491528	Sin02302	1
Biological process	GO:0009740	gibberellic acid mediated signaling pathway	1/63 1.59%	101/17227 0.59%	0.310038	0.493765	Sin03841	1
Biological process	GO:0010476	gibberellin mediated signaling pathway	1/63 1.59%	103/17227 0.6%	0.315105	0.499983	Sin03841	1
Biological process	GO:0006575	cellular modified amino acid metabolic process	1/63 1.59%	104/17227 0.6%	0.317625	0.502128	Sin12378	1
Biological process	GO:0043094	cellular metabolic compound salvage	1/63 1.59%	106/17227 0.62%	0.322637	0.508183	Sin13731	1
Biological process	GO:0009110	vitamin biosynthetic process	1/63 1.59%	107/17227 0.62%	0.32513	0.51024	Sin15558	1
Biological process	GO:0090150	establishment of protein localization to membrane	1/63 1.59%	108/17227 0.63%	0.327613	0.512268	Sin17004	1
Biological process	GO:0010074	maintenance of meristem identity	1/63 1.59%	110/17227 0.64%	0.332553	0.514381	Sin17300	1
Biological process	GO:0022618	ribonucleoprotein complex assembly	1/63 1.59%	110/17227 0.64%	0.332553	0.514381	Sin12483	1
Biological process	GO:0120252	hydrocarbon metabolic process	1/63 1.59%	110/17227 0.64%	0.332553	0.514381	Sin04996	1
Biological process	GO:0071370	cellular response to gibberellin stimulus	1/63 1.59%	111/17227 0.64%	0.33501	0.516323	Sin03841	1
Biological process	GO:0062197	cellular response to chemical stress	1/63 1.59%	112/17227 0.65%	0.337457	0.518238	Sin27693	1
Biological process	GO:0008643	carbohydrate transport	1/63 1.59%	113/17227 0.66%	0.339896	0.520112	Sin19311	1
Biological process	GO:0015711	organic anion transport	1/63 1.59%	115/17227 0.67%	0.344747	0.520112	Sin12378	1
Biological process	GO:0071826	ribonucleoprotein complex subunit organization	1/63 1.59%	115/17227 0.67%	0.344747	0.520112	Sin12483	1
Biological process	GO:0009735	response to cytokinin	1/63 1.59%	116/17227 0.67%	0.34716	0.520112	Sin13742	1
Biological process	GO:0140694	non-membrane-bounded organelle assembly	1/63 1.59%	116/17227 0.67%	0.34716	0.520112	Sin12483	1
Biological process	GO:0006302	double-strand break repair	1/63 1.59%	117/17227 0.68%	0.349563	0.520112	Sin17301	1
Biological process	GO:0006766	vitamin metabolic process	1/63 1.59%	117/17227 0.68%	0.349563	0.520112	Sin15558	1
Biological process	GO:0019827	stem cell population maintenance	1/63 1.59%	117/17227 0.68%	0.349563	0.520112	Sin17300	1
Biological process	GO:0098727	maintenance of cell number	1/63 1.59%	117/17227 0.68%	0.349563	0.520112	Sin17300	1
Biological process	GO:0015698	inorganic anion transport	1/63 1.59%	120/17227 0.7%	0.356722	0.528933	Sin26402	1
Biological process	GO:0006164	purine nucleotide biosynthetic process	1/63 1.59%	122/17227 0.71%	0.361452	0.532275	Sin13731	1
Biological process	GO:0009152	purine ribonucleotide biosynthetic process	1/63 1.59%	122/17227 0.71%	0.361452	0.532275	Sin13731	1
Biological process	GO:2000280	regulation of root development	1/63 1.59%	123/17227 0.71%	0.363804	0.533706	Sin07994	1
Biological process	GO:0002682	regulation of immune system process	1/63 1.59%	124/17227 0.72%	0.366147	0.533706	novel.793	1
Biological process	GO:0050776	regulation of immune response	1/63 1.59%	124/17227 0.72%	0.366147	0.533706	novel.793	1
Biological process	GO:0072522	purine-containing compound biosynthetic process	1/63 1.59%	126/17227 0.73%	0.370808	0.536337	Sin13731	1
Biological process	GO:1901657	glycosyl compound metabolic process	1/63 1.59%	126/17227 0.73%	0.370808	0.536337	Sin13731	1
Biological process	GO:0019220	regulation of phosphate metabolic process	1/63 1.59%	127/17227 0.74%	0.373126	0.536337	Sin18512	1
Biological process	GO:0000910	cytokinesis	1/63 1.59%	128/17227 0.74%	0.375436	0.536337	Sin02302	1
Biological process	GO:0051174	regulation of phosphorus metabolic process	1/63 1.59%	128/17227 0.74%	0.375436	0.536337	Sin18512	1
Biological process	GO:0071482	cellular response to light stimulus	1/63 1.59%	128/17227 0.74%	0.375436	0.536337	Sin03841	1
Biological process	GO:0071478	cellular response to radiation	1/63 1.59%	136/17227 0.79%	0.393613	0.559917	Sin03841	1
Biological process	GO:0009813	flavonoid biosynthetic process	1/63 1.59%	137/17227 0.8%	0.395848	0.559917	Sin27693	1
Biological process	GO:0010119	regulation of stomatal movement	1/63 1.59%	137/17227 0.8%	0.395848	0.559917	Sin12483	1
Biological process	GO:0006261	DNA-templated DNA replication	1/63 1.59%	138/17227 0.8%	0.398075	0.561221	Sin17301	1
Biological process	GO:0010629	negative regulation of gene expression	2/63 3.17%	376/17227 2.18%	0.401186	0.563758	Sin17300;novel.793	2
Biological process	GO:0006790	sulfur compound metabolic process	2/63 3.17%	383/17227 2.22%	0.410185	0.574175	Sin12378;Sin20676	2
Biological process	GO:0046395	carboxylic acid catabolic process	1/63 1.59%	144/17227 0.84%	0.411269	0.574175	novel.1236	1
Biological process	GO:0009260	ribonucleotide biosynthetic process	1/63 1.59%	146/17227 0.85%	0.415604	0.574629	Sin13731	1
Biological process	GO:0046390	ribose phosphate biosynthetic process	1/63 1.59%	146/17227 0.85%	0.415604	0.574629	Sin13731	1
Biological process	GO:0072657	protein localization to membrane	1/63 1.59%	146/17227 0.85%	0.415604	0.574629	Sin17004	1
Biological process	GO:0006470	protein dephosphorylation	1/63 1.59%	149/17227 0.86%	0.422047	0.581667	Sin18512	1
Biological process	GO:0009932	cell tip growth	1/63 1.59%	151/17227 0.88%	0.426303	0.583705	Sin14133	1
Biological process	GO:0048527	lateral root development	1/63 1.59%	151/17227 0.88%	0.426303	0.583705	Sin07994	1
Biological process	GO:0009812	flavonoid metabolic process	1/63 1.59%	153/17227 0.89%	0.430528	0.583705	Sin27693	1
Biological process	GO:1901615	organic hydroxy compound metabolic process	2/63 3.17%	400/17227 2.32%	0.43177	0.583705	Sin14010;novel.1236	2
Biological process	GO:0000302	response to reactive oxygen species	1/63 1.59%	154/17227 0.89%	0.43263	0.583705	Sin27693	1
Biological process	GO:0009867	jasmonic acid mediated signaling pathway	1/63 1.59%	154/17227 0.89%	0.43263	0.583705	Sin27693	1
Biological process	GO:0050832	defense response to fungus	2/63 3.17%	401/17227 2.33%	0.433027	0.583705	novel.616;novel.793	2
Biological process	GO:0016054	organic acid catabolic process	1/63 1.59%	155/17227 0.9%	0.434723	0.58416	novel.1236	1
Biological process	GO:0006974	cellular response to DNA damage stimulus	2/63 3.17%	407/17227 2.36%	0.440541	0.590133	Sin05138;Sin17301	2
Biological process	GO:0019748	secondary metabolic process	2/63 3.17%	409/17227 2.37%	0.443034	0.591629	Sin16726;Sin17622	2
Biological process	GO:0098660	inorganic ion transmembrane transport	1/63 1.59%	162/17227 0.94%	0.449167	0.596117	Sin26402	1
Biological process	GO:1901607	alpha-amino acid biosynthetic process	1/63 1.59%	162/17227 0.94%	0.449167	0.596117	Sin14045	1
Biological process	GO:0048528	post-embryonic root development	1/63 1.59%	165/17227 0.96%	0.455246	0.600478	Sin07994	1
Biological process	GO:0071395	cellular response to jasmonic acid stimulus	1/63 1.59%	165/17227 0.96%	0.455246	0.600478	Sin27693	1
Biological process	GO:0071398	cellular response to fatty acid	1/63 1.59%	167/17227 0.97%	0.459261	0.603922	Sin27693	1
Biological process	GO:0009250	glucan biosynthetic process	1/63 1.59%	170/17227 0.99%	0.46523	0.608052	Sin05666	1
Biological process	GO:0009739	response to gibberellin	1/63 1.59%	170/17227 0.99%	0.46523	0.608052	Sin03841	1
Biological process	GO:0097435	supramolecular fiber organization	1/63 1.59%	171/17227 0.99%	0.467205	0.608783	Sin02302	1
Biological process	GO:0070925	organelle assembly	1/63 1.59%	172/17227 1%	0.469173	0.6095	Sin12483	1
Biological process	GO:0042180	cellular ketone metabolic process	1/63 1.59%	174/17227 1.01%	0.473088	0.612734	Sin14010	1
Biological process	GO:0000226	microtubule cytoskeleton organization	1/63 1.59%	176/17227 1.02%	0.476974	0.614799	Sin02302	1
Biological process	GO:0005996	monosaccharide metabolic process	1/63 1.59%	178/17227 1.03%	0.480832	0.614799	Sin15558	1
Biological process	GO:0006260	DNA replication	1/63 1.59%	179/17227 1.04%	0.48275	0.614799	Sin17301	1
Biological process	GO:0051668	localization within membrane	1/63 1.59%	179/17227 1.04%	0.48275	0.614799	Sin17004	1
Biological process	GO:0022603	regulation of anatomical structure morphogenesis	1/63 1.59%	180/17227 1.04%	0.484662	0.614799	Sin07994	1
Biological process	GO:0009553	embryo sac development	1/63 1.59%	181/17227 1.05%	0.486566	0.614799	Sin12483	1
Biological process	GO:0072593	reactive oxygen species metabolic process	1/63 1.59%	181/17227 1.05%	0.486566	0.614799	Sin27693	1
Biological process	GO:0016051	carbohydrate biosynthetic process	2/63 3.17%	445/17227 2.58%	0.486852	0.614799	Sin05666;Sin15558	2
Biological process	GO:0046148	pigment biosynthetic process	1/63 1.59%	182/17227 1.06%	0.488464	0.614799	Sin27693	1
Biological process	GO:0009165	nucleotide biosynthetic process	1/63 1.59%	183/17227 1.06%	0.490355	0.614799	Sin13731	1
Biological process	GO:0032259	methylation	2/63 3.17%	448/17227 2.6%	0.49041	0.614799	Sin17622;novel.793	2
Biological process	GO:0022900	electron transport chain	1/63 1.59%	185/17227 1.07%	0.494115	0.615854	Sin01418	1
Biological process	GO:1901293	nucleoside phosphate biosynthetic process	1/63 1.59%	185/17227 1.07%	0.494115	0.615854	Sin13731	1
Biological process	GO:0010243	response to organonitrogen compound	1/63 1.59%	189/17227 1.1%	0.501555	0.62332	Sin14010	1
Biological process	GO:0051276	chromosome organization	1/63 1.59%	191/17227 1.11%	0.505235	0.626083	Sin17301	1
Biological process	GO:0031399	regulation of protein modification process	1/63 1.59%	196/17227 1.14%	0.514317	0.635506	Sin18512	1
Biological process	GO:0008652	cellular amino acid biosynthetic process	1/63 1.59%	198/17227 1.15%	0.517903	0.638104	Sin14045	1
Biological process	GO:0003002	regionalization	1/63 1.59%	203/17227 1.18%	0.526756	0.644666	Sin17300	1
Biological process	GO:0000280	nuclear division	1/63 1.59%	204/17227 1.18%	0.528508	0.644666	Sin02302	1
Biological process	GO:0009699	phenylpropanoid biosynthetic process	1/63 1.59%	205/17227 1.19%	0.530253	0.644666	Sin17622	1
Biological process	GO:0010118	stomatal movement	1/63 1.59%	206/17227 1.2%	0.531991	0.644666	Sin12483	1
Biological process	GO:0036293	response to decreased oxygen levels	1/63 1.59%	206/17227 1.2%	0.531991	0.644666	Sin14010	1
Biological process	GO:0048366	leaf development	2/63 3.17%	485/17227 2.82%	0.533027	0.644666	Sin01472;novel.1236	2
Biological process	GO:0070482	response to oxygen levels	1/63 1.59%	207/17227 1.2%	0.533723	0.644666	Sin14010	1
Biological process	GO:0006457	protein folding	1/63 1.59%	211/17227 1.22%	0.54059	0.649311	Sin10260	1
Biological process	GO:0009751	response to salicylic acid	1/63 1.59%	211/17227 1.22%	0.54059	0.649311	novel.1236	1
Biological process	GO:0009832	plant-type cell wall biogenesis	1/63 1.59%	212/17227 1.23%	0.54229	0.64954	Sin02302	1
Biological process	GO:0042440	pigment metabolic process	1/63 1.59%	214/17227 1.24%	0.545674	0.650174	Sin27693	1
Biological process	GO:0071214	cellular response to abiotic stimulus	1/63 1.59%	215/17227 1.25%	0.547356	0.650174	Sin03841	1
Biological process	GO:0104004	cellular response to environmental stimulus	1/63 1.59%	215/17227 1.25%	0.547356	0.650174	Sin03841	1
Biological process	GO:0010073	meristem maintenance	1/63 1.59%	216/17227 1.25%	0.549032	0.650369	Sin17300	1
Biological process	GO:0090696	post-embryonic plant organ development	1/63 1.59%	220/17227 1.28%	0.555677	0.656431	Sin07994	1
Biological process	GO:0030001	metal ion transport	1/63 1.59%	224/17227 1.3%	0.562224	0.662347	Sin14133	1
Biological process	GO:1903047	mitotic cell cycle process	1/63 1.59%	227/17227 1.32%	0.567073	0.666233	Sin02302	1
Biological process	GO:0033692	cellular polysaccharide biosynthetic process	1/63 1.59%	236/17227 1.37%	0.581303	0.680536	Sin05666	1
Biological process	GO:0009150	purine ribonucleotide metabolic process	1/63 1.59%	238/17227 1.38%	0.584403	0.680536	Sin13731	1
Biological process	GO:0045892	negative regulation of DNA-templated transcription	1/63 1.59%	239/17227 1.39%	0.585944	0.680536	Sin01472	1
Biological process	GO:0007017	microtubule-based process	1/63 1.59%	240/17227 1.39%	0.587479	0.680536	Sin02302	1
Biological process	GO:0006163	purine nucleotide metabolic process	1/63 1.59%	241/17227 1.4%	0.589009	0.680536	Sin13731	1
Biological process	GO:1902679	negative regulation of RNA biosynthetic process	1/63 1.59%	242/17227 1.4%	0.590534	0.680536	Sin01472	1
Biological process	GO:1903507	negative regulation of nucleic acid-templated transcription	1/63 1.59%	242/17227 1.4%	0.590534	0.680536	Sin01472	1
Biological process	GO:0048285	organelle fission	1/63 1.59%	243/17227 1.41%	0.592052	0.680536	Sin02302	1
Biological process	GO:1901698	response to nitrogen compound	1/63 1.59%	244/17227 1.42%	0.593566	0.680536	Sin14010	1
Biological process	GO:0009639	response to red or far red light	1/63 1.59%	245/17227 1.42%	0.595073	0.680536	Sin03841	1
Biological process	GO:0051253	negative regulation of RNA metabolic process	1/63 1.59%	248/17227 1.44%	0.599563	0.683852	Sin01472	1
Biological process	GO:0009698	phenylpropanoid metabolic process	1/63 1.59%	250/17227 1.45%	0.60253	0.685417	Sin17622	1
Biological process	GO:0009408	response to heat	1/63 1.59%	260/17227 1.51%	0.617039	0.694573	Sin10260	1
Biological process	GO:0043414	macromolecule methylation	1/63 1.59%	260/17227 1.51%	0.617039	0.694573	novel.793	1
Biological process	GO:0072521	purine-containing compound metabolic process	1/63 1.59%	260/17227 1.51%	0.617039	0.694573	Sin13731	1
Biological process	GO:1901605	alpha-amino acid metabolic process	1/63 1.59%	260/17227 1.51%	0.617039	0.694573	Sin14045	1
Biological process	GO:0009259	ribonucleotide metabolic process	1/63 1.59%	263/17227 1.53%	0.62129	0.695715	Sin13731	1
Biological process	GO:0044550	secondary metabolite biosynthetic process	1/63 1.59%	263/17227 1.53%	0.62129	0.695715	Sin17622	1
Biological process	GO:0019693	ribose phosphate metabolic process	1/63 1.59%	268/17227 1.56%	0.628271	0.701705	Sin13731	1
Biological process	GO:0034637	cellular carbohydrate biosynthetic process	1/63 1.59%	273/17227 1.58%	0.635125	0.70261	Sin05666	1
Biological process	GO:0000160	phosphorelay signal transduction system	1/63 1.59%	274/17227 1.59%	0.636481	0.70261	Sin13742	1
Biological process	GO:0009753	response to jasmonic acid	1/63 1.59%	275/17227 1.6%	0.637832	0.70261	Sin27693	1
Biological process	GO:0006073	cellular glucan metabolic process	1/63 1.59%	276/17227 1.6%	0.639178	0.70261	Sin05666	1
Biological process	GO:0044042	glucan metabolic process	1/63 1.59%	276/17227 1.6%	0.639178	0.70261	Sin05666	1
Biological process	GO:0019439	aromatic compound catabolic process	1/63 1.59%	277/17227 1.61%	0.640519	0.70261	novel.1236	1
Biological process	GO:0070542	response to fatty acid	1/63 1.59%	277/17227 1.61%	0.640519	0.70261	Sin27693	1
Biological process	GO:0000278	mitotic cell cycle	1/63 1.59%	281/17227 1.63%	0.645834	0.706637	Sin02302	1
Biological process	GO:0045934	negative regulation of nucleobase-containing compound metabolic process	1/63 1.59%	289/17227 1.68%	0.656233	0.714381	Sin01472	1
Biological process	GO:1901361	organic cyclic compound catabolic process	1/63 1.59%	289/17227 1.68%	0.656233	0.714381	novel.1236	1
Biological process	GO:0006812	cation transport	1/63 1.59%	292/17227 1.7%	0.660055	0.716291	Sin14133	1
Biological process	GO:0007010	cytoskeleton organization	1/63 1.59%	293/17227 1.7%	0.66132	0.716291	Sin02302	1
Biological process	GO:0000271	polysaccharide biosynthetic process	1/63 1.59%	298/17227 1.73%	0.667574	0.721248	Sin05666	1
Biological process	GO:0042546	cell wall biogenesis	1/63 1.59%	308/17227 1.79%	0.679743	0.732555	Sin02302	1
Biological process	GO:0009826	unidimensional cell growth	1/63 1.59%	312/17227 1.81%	0.684487	0.735823	Sin14133	1
Biological process	GO:0010558	negative regulation of macromolecule biosynthetic process	1/63 1.59%	334/17227 1.94%	0.709368	0.760669	Sin01472	1
Biological process	GO:0071669	plant-type cell wall organization or biogenesis	1/63 1.59%	354/17227 2.05%	0.730306	0.779817	Sin02302	1
Biological process	GO:0031327	negative regulation of cellular biosynthetic process	1/63 1.59%	356/17227 2.07%	0.732316	0.779817	Sin01472	1
Biological process	GO:0009117	nucleotide metabolic process	1/63 1.59%	357/17227 2.07%	0.733316	0.779817	Sin13731	1
Biological process	GO:0009723	response to ethylene	1/63 1.59%	359/17227 2.08%	0.735304	0.779817	Sin27693	1
Biological process	GO:0009890	negative regulation of biosynthetic process	1/63 1.59%	360/17227 2.09%	0.736292	0.779817	Sin01472	1
Biological process	GO:0060560	developmental growth involved in morphogenesis	1/63 1.59%	364/17227 2.11%	0.740211	0.781534	Sin14133	1
Biological process	GO:0006753	nucleoside phosphate metabolic process	1/63 1.59%	366/17227 2.12%	0.742148	0.781534	Sin13731	1
Biological process	GO:0006281	DNA repair	1/63 1.59%	372/17227 2.16%	0.747876	0.781534	Sin17301	1
Biological process	GO:0006979	response to oxidative stress	1/63 1.59%	372/17227 2.16%	0.747876	0.781534	Sin27693	1
Biological process	GO:0048507	meristem development	1/63 1.59%	372/17227 2.16%	0.747876	0.781534	Sin17300	1
Biological process	GO:0014070	response to organic cyclic compound	1/63 1.59%	373/17227 2.17%	0.748818	0.781534	novel.1236	1
Biological process	GO:0010015	root morphogenesis	1/63 1.59%	385/17227 2.23%	0.75986	0.791138	Sin07994	1
Biological process	GO:0044264	cellular polysaccharide metabolic process	1/63 1.59%	393/17227 2.28%	0.766954	0.796595	Sin05666	1
Biological process	GO:0006520	cellular amino acid metabolic process	1/63 1.59%	401/17227 2.33%	0.773842	0.801813	Sin14045	1
Biological process	GO:0090407	organophosphate biosynthetic process	1/63 1.59%	421/17227 2.44%	0.790198	0.816791	Sin13731	1
Biological process	GO:0048580	regulation of post-embryonic development	1/63 1.59%	425/17227 2.47%	0.793326	0.818058	Sin07994	1
Biological process	GO:0051172	negative regulation of nitrogen compound metabolic process	1/63 1.59%	430/17227 2.5%	0.797173	0.818881	Sin01472	1
Biological process	GO:0000902	cell morphogenesis	1/63 1.59%	431/17227 2.5%	0.797933	0.818881	Sin14133	1
Biological process	GO:0031324	negative regulation of cellular metabolic process	1/63 1.59%	439/17227 2.55%	0.803919	0.82306	Sin01472	1
Biological process	GO:0040008	regulation of growth	1/63 1.59%	444/17227 2.58%	0.807571	0.82313	Sin13168	1
Biological process	GO:0055086	nucleobase-containing small molecule metabolic process	1/63 1.59%	445/17227 2.58%	0.808293	0.82313	Sin13731	1
Biological process	GO:0051246	regulation of protein metabolic process	1/63 1.59%	447/17227 2.59%	0.80973	0.82313	Sin18512	1
Biological process	GO:2000026	regulation of multicellular organismal development	1/63 1.59%	462/17227 2.68%	0.820173	0.829913	Sin07994	1
Biological process	GO:1901137	carbohydrate derivative biosynthetic process	1/63 1.59%	464/17227 2.69%	0.821522	0.829913	Sin13731	1
Biological process	GO:0016049	cell growth	1/63 1.59%	465/17227 2.7%	0.822192	0.829913	Sin14133	1
Biological process	GO:0001101	response to acid chemical	1/63 1.59%	483/17227 2.8%	0.833851	0.838904	Sin14010	1
Biological process	GO:0009733	response to auxin	1/63 1.59%	485/17227 2.82%	0.835099	0.838904	Sin27693	1
Biological process	GO:0048229	gametophyte development	1/63 1.59%	488/17227 2.83%	0.836953	0.838904	Sin12483	1
Biological process	GO:0022402	cell cycle process	1/63 1.59%	499/17227 2.9%	0.84358	0.84358	Sin02302	1
Cellular component	GO:0031902	late endosome membrane	8/74 10.81%	94/18759 0.5%	3.37382e-09	2.05803e-07	novel.1043;novel.1044;novel.1147;novel.1150;novel.1325;novel.1331;novel.1332;novel.1333	8
Cellular component	GO:0005770	late endosome	8/74 10.81%	150/18759 0.8%	1.33675e-07	4.07708e-06	novel.1043;novel.1044;novel.1147;novel.1150;novel.1325;novel.1331;novel.1332;novel.1333	8
Cellular component	GO:0005777	peroxisome	10/74 13.51%	312/18759 1.66%	3.93204e-07	5.99636e-06	Sin16726;Sin25180;novel.1043;novel.1044;novel.1147;novel.1150;novel.1325;novel.1331;novel.1332;novel.1333	10
Cellular component	GO:0042579	microbody	10/74 13.51%	312/18759 1.66%	3.93204e-07	5.99636e-06	Sin16726;Sin25180;novel.1043;novel.1044;novel.1147;novel.1150;novel.1325;novel.1331;novel.1332;novel.1333	10
Cellular component	GO:0005802	trans-Golgi network	9/74 12.16%	338/18759 1.8%	7.1029e-06	8.50419e-05	Sin19311;novel.1043;novel.1044;novel.1147;novel.1150;novel.1325;novel.1331;novel.1332;novel.1333	9
Cellular component	GO:0010008	endosome membrane	8/74 10.81%	260/18759 1.39%	8.36478e-06	8.50419e-05	novel.1043;novel.1044;novel.1147;novel.1150;novel.1325;novel.1331;novel.1332;novel.1333	8
Cellular component	GO:0098791	Golgi apparatus subcompartment	9/74 12.16%	410/18759 2.19%	3.28329e-05	0.000286115	Sin19311;novel.1043;novel.1044;novel.1147;novel.1150;novel.1325;novel.1331;novel.1332;novel.1333	9
Cellular component	GO:0030659	cytoplasmic vesicle membrane	8/74 10.81%	371/18759 1.98%	0.000104862	0.000714559	novel.1043;novel.1044;novel.1147;novel.1150;novel.1325;novel.1331;novel.1332;novel.1333	8
Cellular component	GO:0012506	vesicle membrane	8/74 10.81%	373/18759 1.99%	0.00010883	0.000714559	novel.1043;novel.1044;novel.1147;novel.1150;novel.1325;novel.1331;novel.1332;novel.1333	8
Cellular component	GO:0005774	vacuolar membrane	8/74 10.81%	377/18759 2.01%	0.000117141	0.000714559	novel.1043;novel.1044;novel.1147;novel.1150;novel.1325;novel.1331;novel.1332;novel.1333	8
Cellular component	GO:0032040	small-subunit processome	2/74 2.7%	32/18759 0.17%	0.00705331	0.0391138	Sin03651;Sin12483	2
Cellular component	GO:0030684	preribosome	2/74 2.7%	50/18759 0.27%	0.0166432	0.084603	Sin03651;Sin12483	2
Cellular component	GO:0042555	MCM complex	1/74 1.35%	10/18759 0.05%	0.0387639	0.181892	Sin17301	1
Cellular component	GO:0000347	THO complex	1/74 1.35%	14/18759 0.07%	0.053851	0.233281	Sin17301	1
Cellular component	GO:0030686	90S preribosome	1/74 1.35%	16/18759 0.09%	0.0613068	0.233281	Sin12483	1
Cellular component	GO:0000418	RNA polymerase IV complex	1/74 1.35%	17/18759 0.09%	0.0650128	0.233281	novel.793	1
Cellular component	GO:0000792	heterochromatin	1/74 1.35%	17/18759 0.09%	0.0650128	0.233281	novel.793	1
Cellular component	GO:0009514	glyoxysome	1/74 1.35%	20/18759 0.11%	0.0760447	0.257707	Sin25180	1
Cellular component	GO:0000922	spindle pole	1/74 1.35%	23/18759 0.12%	0.0869482	0.279149	Sin02302	1
Cellular component	GO:0000419	RNA polymerase V complex	1/74 1.35%	25/18759 0.13%	0.0941466	0.283867	novel.793	1
Cellular component	GO:0005665	RNA polymerase II, core complex	1/74 1.35%	26/18759 0.14%	0.0977247	0.283867	novel.793	1
Cellular component	GO:0009501	amyloplast	1/74 1.35%	28/18759 0.15%	0.104839	0.290691	Sin05666	1
Cellular component	GO:0009574	preprophase band	1/74 1.35%	30/18759 0.16%	0.111898	0.296774	Sin02302	1
Cellular component	GO:0000776	kinetochore	1/74 1.35%	32/18759 0.17%	0.118903	0.298618	Sin02302	1
Cellular component	GO:0000779	condensed chromosome, centromeric region	1/74 1.35%	33/18759 0.18%	0.122384	0.298618	Sin02302	1
Cellular component	GO:0030981	cortical microtubule cytoskeleton	1/74 1.35%	49/18759 0.26%	0.17628	0.411514	Sin02302	1
Cellular component	GO:0030863	cortical cytoskeleton	1/74 1.35%	53/18759 0.28%	0.189236	0.411514	Sin02302	1
Cellular component	GO:0009543	chloroplast thylakoid lumen	1/74 1.35%	55/18759 0.29%	0.195638	0.411514	Sin24403	1
Cellular component	GO:0031978	plastid thylakoid lumen	1/74 1.35%	55/18759 0.29%	0.195638	0.411514	Sin24403	1
Cellular component	GO:0031977	thylakoid lumen	1/74 1.35%	64/18759 0.34%	0.223836	0.444188	Sin24403	1
Cellular component	GO:0000775	chromosome, centromeric region	1/74 1.35%	65/18759 0.35%	0.226908	0.444188	Sin02302	1
Cellular component	GO:0000793	condensed chromosome	1/74 1.35%	67/18759 0.36%	0.233017	0.444188	Sin02302	1
Cellular component	GO:0005874	microtubule	2/74 2.7%	247/18759 1.32%	0.254712	0.446476	Sin02302;Sin20008	2
Cellular component	GO:0016591	RNA polymerase II, holoenzyme	1/74 1.35%	76/18759 0.41%	0.259921	0.446476	novel.793	1
Cellular component	GO:0099081	supramolecular polymer	2/74 2.7%	258/18759 1.38%	0.270813	0.446476	Sin02302;Sin20008	2
Cellular component	GO:0099512	supramolecular fiber	2/74 2.7%	258/18759 1.38%	0.270813	0.446476	Sin02302;Sin20008	2
Cellular component	GO:0099513	polymeric cytoskeletal fiber	2/74 2.7%	258/18759 1.38%	0.270813	0.446476	Sin02302;Sin20008	2
Cellular component	GO:0080008	Cul4-RING E3 ubiquitin ligase complex	1/74 1.35%	85/18759 0.45%	0.285895	0.451595	Sin12483	1
Cellular component	GO:0098687	chromosomal region	1/74 1.35%	86/18759 0.46%	0.288724	0.451595	Sin02302	1
Cellular component	GO:0055029	nuclear DNA-directed RNA polymerase complex	1/74 1.35%	98/18759 0.52%	0.321831	0.490793	novel.793	1
Cellular component	GO:0015630	microtubule cytoskeleton	2/74 2.7%	302/18759 1.61%	0.334917	0.498292	Sin02302;Sin20008	2
Cellular component	GO:0005759	mitochondrial matrix	1/74 1.35%	120/18759 0.64%	0.378626	0.540621	Sin20676	1
Cellular component	GO:0005819	spindle	1/74 1.35%	121/18759 0.65%	0.381093	0.540621	Sin02302	1
Cellular component	GO:0005887	integral component of plasma membrane	1/74 1.35%	125/18759 0.67%	0.390865	0.541881	Sin04142	1
Cellular component	GO:0005938	cell cortex	1/74 1.35%	131/18759 0.7%	0.405238	0.549322	Sin02302	1
Cellular component	GO:0009524	phragmoplast	1/74 1.35%	139/18759 0.74%	0.423882	0.562104	Sin02302	1
Cellular component	GO:0099080	supramolecular complex	2/74 2.7%	377/18759 2.01%	0.439849	0.567487	Sin02302;Sin20008	2
Cellular component	GO:0048046	apoplast	2/74 2.7%	382/18759 2.04%	0.446547	0.567487	Sin07994;Sin12378	2
Cellular component	GO:0000428	DNA-directed RNA polymerase complex	1/74 1.35%	155/18759 0.83%	0.459458	0.571978	novel.793	1
Cellular component	GO:0030880	RNA polymerase complex	1/74 1.35%	161/18759 0.86%	0.472232	0.576124	novel.793	1
Cellular component	GO:0005615	extracellular space	1/74 1.35%	182/18759 0.97%	0.514642	0.605983	Sin07994	1
Cellular component	GO:0031461	cullin-RING ubiquitin ligase complex	1/74 1.35%	183/18759 0.98%	0.516575	0.605983	Sin12483	1
Cellular component	GO:0005694	chromosome	2/74 2.7%	445/18759 2.37%	0.526966	0.606508	Sin02302;novel.793	2
Cellular component	GO:0022626	cytosolic ribosome	1/74 1.35%	211/18759 1.12%	0.56773	0.641325	Sin17004	1
Cellular component	GO:0005856	cytoskeleton	2/74 2.7%	490/18759 2.61%	0.579501	0.642719	Sin02302;Sin20008	2
Cellular component	GO:0000151	ubiquitin ligase complex	1/74 1.35%	237/18759 1.26%	0.610431	0.664934	Sin12483	1
Cellular component	GO:0000785	chromatin	1/74 1.35%	249/18759 1.33%	0.628708	0.672828	novel.793	1
Cellular component	GO:0061695	transferase complex, transferring phosphorus-containing groups	1/74 1.35%	266/18759 1.42%	0.653162	0.686946	novel.793	1
Cellular component	GO:0031226	intrinsic component of plasma membrane	1/74 1.35%	293/18759 1.56%	0.688772	0.712121	Sin04142	1
Cellular component	GO:0005730	nucleolus	1/74 1.35%	453/18759 2.41%	0.836752	0.850698	Sin12483	1
Cellular component	GO:0005654	nucleoplasm	1/74 1.35%	489/18759 2.61%	0.858922	0.858922	novel.793	1
Molecular function	GO:0019888	protein phosphatase regulator activity	4/74 5.41%	84/17593 0.48%	0.000431494	0.0344309	Sin03950;Sin03954;Sin03957;Sin18512	4
Molecular function	GO:0019208	phosphatase regulator activity	4/74 5.41%	85/17593 0.48%	0.000451372	0.0344309	Sin03950;Sin03954;Sin03957;Sin18512	4
Molecular function	GO:0005365	myo-inositol transmembrane transporter activity	2/74 2.7%	13/17593 0.07%	0.00132118	0.0344309	Sin23866;Sin28382	2
Molecular function	GO:0010427	abscisic acid binding	3/74 4.05%	52/17593 0.3%	0.00136164	0.0344309	Sin03950;Sin03954;Sin03957	3
Molecular function	GO:0019840	isoprenoid binding	3/74 4.05%	54/17593 0.31%	0.00151907	0.0344309	Sin03950;Sin03954;Sin03957	3
Molecular function	GO:0043531	ADP binding	5/74 6.76%	203/17593 1.15%	0.00164571	0.0344309	Sin03971;Sin12539;Sin13298;novel.616;novel.850	5
Molecular function	GO:0015166	polyol transmembrane transporter activity	2/74 2.7%	15/17593 0.09%	0.00176885	0.0344309	Sin23866;Sin28382	2
Molecular function	GO:0004864	protein phosphatase inhibitor activity	3/74 4.05%	59/17593 0.34%	0.00196125	0.0344309	Sin03950;Sin03954;Sin03957	3
Molecular function	GO:0019212	phosphatase inhibitor activity	3/74 4.05%	59/17593 0.34%	0.00196125	0.0344309	Sin03950;Sin03954;Sin03957	3
Molecular function	GO:0042562	hormone binding	3/74 4.05%	62/17593 0.35%	0.00226119	0.0357269	Sin03950;Sin03954;Sin03957	3
Molecular function	GO:0043178	alcohol binding	3/74 4.05%	68/17593 0.39%	0.00294287	0.0422703	Sin03950;Sin03954;Sin03957	3
Molecular function	GO:1901618	organic hydroxy compound transmembrane transporter activity	2/74 2.7%	22/17593 0.13%	0.00381809	0.0502715	Sin23866;Sin28382	2
Molecular function	GO:0033293	monocarboxylic acid binding	3/74 4.05%	80/17593 0.45%	0.00465411	0.0565654	Sin03950;Sin03954;Sin03957	3
Molecular function	GO:0015291	secondary active transmembrane transporter activity	6/74 8.11%	378/17593 2.15%	0.00512986	0.0578942	Sin00923;Sin19311;Sin23866;Sin26402;Sin28382;novel.739	6
Molecular function	GO:0015295	solute:proton symporter activity	2/74 2.7%	38/17593 0.22%	0.0111266	0.1172	Sin23866;Sin28382	2
Molecular function	GO:0015294	solute:cation symporter activity	2/74 2.7%	42/17593 0.24%	0.0134808	0.133123	Sin23866;Sin28382	2
Molecular function	GO:0043177	organic acid binding	3/74 4.05%	135/17593 0.77%	0.019282	0.175899	Sin03950;Sin03954;Sin03957	3
Molecular function	GO:0016709	oxidoreductase activity, acting on paired donors, with incorporation or reduction of molecular oxygen, NAD(P)H as one donor, and incorporation of one atom of oxygen	3/74 4.05%	137/17593 0.78%	0.0200392	0.175899	Sin00401;Sin00404;Sin14930	3
Molecular function	GO:0031406	carboxylic acid binding	3/74 4.05%	140/17593 0.8%	0.0212055	0.176341	Sin03950;Sin03954;Sin03957	3
Molecular function	GO:0022853	active ion transmembrane transporter activity	4/74 5.41%	262/17593 1.49%	0.0245504	0.193948	Sin04142;Sin23866;Sin26402;Sin28382	4
Molecular function	GO:0038023	signaling receptor activity	4/74 5.41%	275/17593 1.56%	0.0286511	0.215566	Sin03950;Sin03954;Sin03957;novel.1834	4
Molecular function	GO:0060089	molecular transducer activity	4/74 5.41%	294/17593 1.67%	0.03534	0.249664	Sin03950;Sin03954;Sin03957;novel.1834	4
Molecular function	GO:0015248	sterol transporter activity	1/74 1.35%	10/17593 0.06%	0.0412853	0.249664	Sin18162	1
Molecular function	GO:0005506	iron ion binding	5/74 6.76%	452/17593 2.57%	0.0416108	0.249664	Sin00401;Sin00404;Sin10260;Sin10843;Sin14930	5
Molecular function	GO:0008242	omega peptidase activity	1/74 1.35%	11/17593 0.06%	0.0453201	0.249664	Sin12378	1
Molecular function	GO:0032934	sterol binding	1/74 1.35%	11/17593 0.06%	0.0453201	0.249664	Sin18162	1
Molecular function	GO:0042910	xenobiotic transmembrane transporter activity	2/74 2.7%	83/17593 0.47%	0.0477331	0.249664	Sin00923;novel.739	2
Molecular function	GO:0019903	protein phosphatase binding	1/74 1.35%	13/17593 0.07%	0.0533396	0.249664	Sin18512	1
Molecular function	GO:0015297	antiporter activity	3/74 4.05%	202/17593 1.15%	0.0534227	0.249664	Sin00923;Sin19311;novel.739	3
Molecular function	GO:0004525	ribonuclease III activity	1/74 1.35%	14/17593 0.08%	0.0573244	0.249664	Sin17300	1
Molecular function	GO:0032296	double-stranded RNA-specific ribonuclease activity	1/74 1.35%	14/17593 0.08%	0.0573244	0.249664	Sin17300	1
Molecular function	GO:0046912	acyltransferase activity, acyl groups converted into alkyl on transfer	1/74 1.35%	14/17593 0.08%	0.0573244	0.249664	Sin14045	1
Molecular function	GO:0051010	microtubule plus-end binding	1/74 1.35%	14/17593 0.08%	0.0573244	0.249664	Sin02302	1
Molecular function	GO:0016616	oxidoreductase activity, acting on the CH-OH group of donors, NAD or NADP as acceptor	3/74 4.05%	212/17593 1.21%	0.0600191	0.249664	Sin14059;Sin15558;Sin25180	3
Molecular function	GO:0004033	aldo-keto reductase (NADP) activity	1/74 1.35%	15/17593 0.09%	0.0612927	0.249664	Sin14059	1
Molecular function	GO:0016530	metallochaperone activity	1/74 1.35%	15/17593 0.09%	0.0612927	0.249664	Sin20676	1
Molecular function	GO:0070003	threonine-type peptidase activity	1/74 1.35%	15/17593 0.09%	0.0612927	0.249664	Sin12378	1
Molecular function	GO:0001882	nucleoside binding	1/74 1.35%	16/17593 0.09%	0.0652445	0.249664	novel.793	1
Molecular function	GO:0015562	efflux transmembrane transporter activity	1/74 1.35%	16/17593 0.09%	0.0652445	0.249664	Sin26402	1
Molecular function	GO:0032549	ribonucleoside binding	1/74 1.35%	16/17593 0.09%	0.0652445	0.249664	novel.793	1
Molecular function	GO:0034062	5'-3' RNA polymerase activity	2/74 2.7%	100/17593 0.57%	0.0663663	0.249664	Sin03652;novel.793	2
Molecular function	GO:0097747	RNA polymerase activity	2/74 2.7%	100/17593 0.57%	0.0663663	0.249664	Sin03652;novel.793	2
Molecular function	GO:0005496	steroid binding	1/74 1.35%	19/17593 0.11%	0.0770016	0.276506	Sin18162	1
Molecular function	GO:0019902	phosphatase binding	1/74 1.35%	19/17593 0.11%	0.0770016	0.276506	Sin18512	1
Molecular function	GO:0043424	protein histidine kinase binding	1/74 1.35%	20/17593 0.11%	0.0808881	0.281488	Sin13742	1
Molecular function	GO:0016614	oxidoreductase activity, acting on CH-OH group of donors	3/74 4.05%	242/17593 1.38%	0.0819523	0.281488	Sin14059;Sin15558;Sin25180	3
Molecular function	GO:0051082	unfolded protein binding	2/74 2.7%	117/17593 0.67%	0.0869865	0.292423	Sin10260;Sin17004	2
Molecular function	GO:0016615	malate dehydrogenase activity	1/74 1.35%	23/17593 0.13%	0.0924511	0.299579	Sin25180	1
Molecular function	GO:0008289	lipid binding	4/74 5.41%	408/17593 2.32%	0.0929075	0.299579	Sin03950;Sin03954;Sin03957;Sin18162	4
Molecular function	GO:0015112	nitrate transmembrane transporter activity	1/74 1.35%	25/17593 0.14%	0.10008	0.299997	Sin26402	1
Molecular function	GO:0042937	tripeptide transmembrane transporter activity	1/74 1.35%	25/17593 0.14%	0.10008	0.299997	Sin01886	1
Molecular function	GO:0071916	dipeptide transmembrane transporter activity	1/74 1.35%	25/17593 0.14%	0.10008	0.299997	Sin01886	1
Molecular function	GO:0004497	monooxygenase activity	4/74 5.41%	420/17593 2.39%	0.100632	0.299997	Sin00401;Sin00404;Sin10843;Sin14930	4
Molecular function	GO:0005388	P-type calcium transporter activity	1/74 1.35%	26/17593 0.15%	0.103871	0.303918	Sin04142	1
Molecular function	GO:0015020	glucuronosyltransferase activity	1/74 1.35%	27/17593 0.15%	0.107645	0.309236	Sin03900	1
Molecular function	GO:0004857	enzyme inhibitor activity	3/74 4.05%	287/17593 1.63%	0.12027	0.336017	Sin03950;Sin03954;Sin03957	3
Molecular function	GO:0003968	RNA-directed 5'-3' RNA polymerase activity	1/74 1.35%	31/17593 0.18%	0.122589	0.336017	Sin03652	1
Molecular function	GO:0022890	inorganic cation transmembrane transporter activity	4/74 5.41%	453/17593 2.57%	0.123348	0.336017	Sin04142;Sin14133;Sin23866;Sin28382	4
Molecular function	GO:0020037	heme binding	4/74 5.41%	458/17593 2.6%	0.12697	0.336275	Sin00401;Sin00404;Sin10843;Sin14930	4
Molecular function	GO:0016887	ATP hydrolysis activity	4/74 5.41%	459/17593 2.61%	0.127699	0.336275	Sin04142;Sin05141;Sin17301;Sin24672	4
Molecular function	GO:0015293	symporter activity	2/74 2.7%	151/17593 0.86%	0.132802	0.340165	Sin23866;Sin28382	2
Molecular function	GO:0003964	RNA-directed DNA polymerase activity	2/74 2.7%	152/17593 0.86%	0.134223	0.340165	Sin03652;novel.532	2
Molecular function	GO:0017018	myosin phosphatase activity	2/74 2.7%	153/17593 0.87%	0.135648	0.340165	Sin03841;Sin19972	2
Molecular function	GO:0016705	oxidoreductase activity, acting on paired donors, with incorporation or reduction of molecular oxygen	4/74 5.41%	474/17593 2.69%	0.138858	0.340165	Sin00401;Sin00404;Sin10843;Sin14930	4
Molecular function	GO:0004722	protein serine/threonine phosphatase activity	2/74 2.7%	156/17593 0.89%	0.139941	0.340165	Sin03841;Sin19972	2
Molecular function	GO:0004185	serine-type carboxypeptidase activity	1/74 1.35%	37/17593 0.21%	0.144542	0.346025	Sin16726	1
Molecular function	GO:0016790	thiolester hydrolase activity	1/74 1.35%	39/17593 0.22%	0.151739	0.357832	Sin14010	1
Molecular function	GO:0061631	ubiquitin conjugating enzyme activity	1/74 1.35%	40/17593 0.23%	0.155315	0.360878	Sin05138	1
Molecular function	GO:0004180	carboxypeptidase activity	1/74 1.35%	41/17593 0.23%	0.158876	0.363802	Sin16726	1
Molecular function	GO:0004675	transmembrane receptor protein serine/threonine kinase activity	1/74 1.35%	42/17593 0.24%	0.162422	0.36661	novel.1834	1
Molecular function	GO:0061650	ubiquitin-like protein conjugating enzyme activity	1/74 1.35%	44/17593 0.25%	0.16947	0.368676	Sin05138	1
Molecular function	GO:0070008	serine-type exopeptidase activity	1/74 1.35%	44/17593 0.25%	0.16947	0.368676	Sin16726	1
Molecular function	GO:0008017	microtubule binding	2/74 2.7%	178/17593 1.01%	0.172246	0.368676	Sin02302;Sin20008	2
Molecular function	GO:0035673	oligopeptide transmembrane transporter activity	1/74 1.35%	45/17593 0.26%	0.172972	0.368676	Sin01886	1
Molecular function	GO:1904680	peptide transmembrane transporter activity	1/74 1.35%	46/17593 0.26%	0.17646	0.368676	Sin01886	1
Molecular function	GO:0016779	nucleotidyltransferase activity	3/74 4.05%	345/17593 1.96%	0.177338	0.368676	Sin03652;novel.532;novel.793	3
Molecular function	GO:0004721	phosphoprotein phosphatase activity	2/74 2.7%	186/17593 1.06%	0.184287	0.37517	Sin03841;Sin19972	2
Molecular function	GO:0003678	DNA helicase activity	1/74 1.35%	49/17593 0.28%	0.186836	0.37517	Sin17301	1
Molecular function	GO:0015631	tubulin binding	2/74 2.7%	192/17593 1.09%	0.193399	0.37517	Sin02302;Sin20008	2
Molecular function	GO:0004386	helicase activity	2/74 2.7%	193/17593 1.1%	0.194923	0.37517	Sin17300;Sin17301	2
Molecular function	GO:0005319	lipid transporter activity	1/74 1.35%	52/17593 0.3%	0.197083	0.37517	Sin18162	1
Molecular function	GO:0015662	P-type ion transporter activity	1/74 1.35%	52/17593 0.3%	0.197083	0.37517	Sin04142	1
Molecular function	GO:0140358	P-type transmembrane transporter activity	1/74 1.35%	52/17593 0.3%	0.197083	0.37517	Sin04142	1
Molecular function	GO:0034061	DNA polymerase activity	2/74 2.7%	198/17593 1.13%	0.202569	0.381023	Sin03652;novel.532	2
Molecular function	GO:0010333	terpene synthase activity	1/74 1.35%	58/17593 0.33%	0.217196	0.399035	Sin04996	1
Molecular function	GO:0140104	molecular carrier activity	1/74 1.35%	58/17593 0.33%	0.217196	0.399035	Sin20676	1
Molecular function	GO:0008171	O-methyltransferase activity	1/74 1.35%	60/17593 0.34%	0.223789	0.403105	Sin17622	1
Molecular function	GO:0015079	potassium ion transmembrane transporter activity	1/74 1.35%	61/17593 0.35%	0.227065	0.403105	Sin14133	1
Molecular function	GO:0042887	amide transmembrane transporter activity	1/74 1.35%	61/17593 0.35%	0.227065	0.403105	Sin01886	1
Molecular function	GO:0016838	carbon-oxygen lyase activity, acting on phosphates	1/74 1.35%	62/17593 0.35%	0.230328	0.404353	Sin04996	1
Molecular function	GO:0046873	metal ion transmembrane transporter activity	2/74 2.7%	218/17593 1.24%	0.233457	0.405343	Sin04142;Sin14133	2
Molecular function	GO:0005085	guanyl-nucleotide exchange factor activity	1/74 1.35%	64/17593 0.36%	0.236812	0.406699	Sin17526	1
Molecular function	GO:0140097	catalytic activity, acting on DNA	3/74 4.05%	405/17593 2.3%	0.242594	0.41215	Sin03652;Sin17301;novel.532	3
Molecular function	GO:0003899	DNA-directed 5'-3' RNA polymerase activity	1/74 1.35%	69/17593 0.39%	0.252788	0.424898	novel.793	1
Molecular function	GO:0015078	proton transmembrane transporter activity	2/74 2.7%	233/17593 1.32%	0.256821	0.427134	Sin23866;Sin28382	2
Molecular function	GO:0031072	heat shock protein binding	1/74 1.35%	72/17593 0.41%	0.262214	0.427777	Sin10260	1
Molecular function	GO:0016891	endoribonuclease activity, producing 5'-phosphomonoesters	2/74 2.7%	238/17593 1.35%	0.264625	0.427777	Sin17300;novel.1488	2
Molecular function	GO:0003697	single-stranded DNA binding	1/74 1.35%	73/17593 0.41%	0.26533	0.427777	Sin17301	1
Molecular function	GO:0015085	calcium ion transmembrane transporter activity	1/74 1.35%	75/17593 0.43%	0.271523	0.429573	Sin04142	1
Molecular function	GO:0003755	peptidyl-prolyl cis-trans isomerase activity	1/74 1.35%	76/17593 0.43%	0.274601	0.429573	Sin24403	1
Molecular function	GO:0008238	exopeptidase activity	1/74 1.35%	76/17593 0.43%	0.274601	0.429573	Sin16726	1
Molecular function	GO:0016763	pentosyltransferase activity	1/74 1.35%	78/17593 0.44%	0.280717	0.431394	Sin13731	1
Molecular function	GO:0004519	endonuclease activity	3/74 4.05%	439/17593 2.5%	0.281225	0.431394	Sin17300;novel.1488;novel.532	3
Molecular function	GO:0016893	endonuclease activity, active with either ribo- or deoxyribonucleic acids and producing 5'-phosphomonoesters	2/74 2.7%	252/17593 1.43%	0.286477	0.435225	Sin17300;novel.1488	2
Molecular function	GO:0016859	cis-trans isomerase activity	1/74 1.35%	83/17593 0.47%	0.295785	0.443177	Sin24403	1
Molecular function	GO:0016746	acyltransferase activity	3/74 4.05%	453/17593 2.57%	0.297321	0.443177	Sin12378;Sin14045;Sin16726	3
Molecular function	GO:0019901	protein kinase binding	1/74 1.35%	89/17593 0.51%	0.313457	0.460076	Sin13742	1
Molecular function	GO:0004521	endoribonuclease activity	2/74 2.7%	270/17593 1.53%	0.314482	0.460076	Sin17300;novel.1488	2
Molecular function	GO:0030247	polysaccharide binding	1/74 1.35%	96/17593 0.55%	0.333522	0.483453	Sin00914	1
Molecular function	GO:0019829	ATPase-coupled cation transmembrane transporter activity	1/74 1.35%	111/17593 0.63%	0.374589	0.536968	Sin04142	1
Molecular function	GO:0015103	inorganic anion transmembrane transporter activity	1/74 1.35%	112/17593 0.64%	0.377237	0.536968	Sin26402	1
Molecular function	GO:0004540	ribonuclease activity	2/74 2.7%	315/17593 1.79%	0.383254	0.540662	Sin17300;novel.1488	2
Molecular function	GO:0008094	ATP-dependent activity, acting on DNA	1/74 1.35%	125/17593 0.71%	0.410662	0.565549	Sin17301	1
Molecular function	GO:0008092	cytoskeletal protein binding	2/74 2.7%	335/17593 1.9%	0.412937	0.565549	Sin02302;Sin20008	2
Molecular function	GO:0016810	hydrolase activity, acting on carbon-nitrogen (but not peptide) bonds	1/74 1.35%	126/17593 0.72%	0.413159	0.565549	Sin14010	1
Molecular function	GO:0019199	transmembrane receptor protein kinase activity	1/74 1.35%	128/17593 0.73%	0.418121	0.565549	novel.1834	1
Molecular function	GO:0016791	phosphatase activity	2/74 2.7%	339/17593 1.93%	0.418793	0.565549	Sin03841;Sin19972	2
Molecular function	GO:0030695	GTPase regulator activity	1/74 1.35%	136/17593 0.77%	0.437558	0.58096	Sin17526	1
Molecular function	GO:0060589	nucleoside-triphosphatase regulator activity	1/74 1.35%	136/17593 0.77%	0.437558	0.58096	Sin17526	1
Molecular function	GO:0051539	4 iron, 4 sulfur cluster binding	1/74 1.35%	142/17593 0.81%	0.451715	0.594758	Sin20676	1
Molecular function	GO:0019900	kinase binding	1/74 1.35%	150/17593 0.85%	0.470044	0.613777	Sin13742	1
Molecular function	GO:0042578	phosphoric ester hydrolase activity	2/74 2.7%	389/17593 2.21%	0.489372	0.633777	Sin03841;Sin19972	2
Molecular function	GO:0019899	enzyme binding	2/74 2.7%	394/17593 2.24%	0.496142	0.637321	Sin13742;Sin18512	2
Molecular function	GO:0004888	transmembrane signaling receptor activity	1/74 1.35%	165/17593 0.94%	0.502798	0.640662	novel.1834	1
Molecular function	GO:0016758	hexosyltransferase activity	2/74 2.7%	404/17593 2.3%	0.509513	0.644025	Sin03900;Sin05666	2
Molecular function	GO:0051213	dioxygenase activity	1/74 1.35%	178/17593 1.01%	0.529563	0.664056	novel.1236	1
Molecular function	GO:0000287	magnesium ion binding	1/74 1.35%	194/17593 1.1%	0.560561	0.676983	Sin04996	1
Molecular function	GO:0016835	carbon-oxygen lyase activity	1/74 1.35%	198/17593 1.13%	0.56799	0.676983	Sin04996	1
Molecular function	GO:0008509	anion transmembrane transporter activity	1/74 1.35%	200/17593 1.14%	0.571658	0.676983	Sin26402	1
Molecular function	GO:0004190	aspartic-type endopeptidase activity	1/74 1.35%	202/17593 1.15%	0.575295	0.676983	novel.532	1
Molecular function	GO:0008236	serine-type peptidase activity	1/74 1.35%	202/17593 1.15%	0.575295	0.676983	Sin16726	1
Molecular function	GO:0017171	serine hydrolase activity	1/74 1.35%	202/17593 1.15%	0.575295	0.676983	Sin16726	1
Molecular function	GO:0070001	aspartic-type peptidase activity	1/74 1.35%	202/17593 1.15%	0.575295	0.676983	novel.532	1
Molecular function	GO:0008757	S-adenosylmethionine-dependent methyltransferase activity	1/74 1.35%	204/17593 1.16%	0.578901	0.676983	Sin17622	1
Molecular function	GO:0003924	GTPase activity	1/74 1.35%	206/17593 1.17%	0.582478	0.676983	Sin20008	1
Molecular function	GO:0051536	iron-sulfur cluster binding	1/74 1.35%	210/17593 1.19%	0.589541	0.676983	Sin20676	1
Molecular function	GO:0051540	metal cluster binding	1/74 1.35%	210/17593 1.19%	0.589541	0.676983	Sin20676	1
Molecular function	GO:0004523	RNA-DNA hybrid ribonuclease activity	1/74 1.35%	211/17593 1.2%	0.591289	0.676983	novel.1488	1
Molecular function	GO:0005509	calcium ion binding	1/74 1.35%	237/17593 1.35%	0.63423	0.720924	Sin00914	1
Molecular function	GO:0042626	ATPase-coupled transmembrane transporter activity	1/74 1.35%	246/17593 1.4%	0.648032	0.731351	Sin04142	1
Molecular function	GO:0016853	isomerase activity	1/74 1.35%	278/17593 1.58%	0.693071	0.774076	Sin24403	1
Molecular function	GO:0005516	calmodulin binding	1/74 1.35%	280/17593 1.59%	0.695689	0.774076	Sin04142	1
Molecular function	GO:0005525	GTP binding	1/74 1.35%	292/17593 1.66%	0.71094	0.785514	Sin20008	1
Molecular function	GO:0019001	guanyl nucleotide binding	1/74 1.35%	309/17593 1.76%	0.731263	0.796825	Sin20008	1
Molecular function	GO:0032561	guanyl ribonucleotide binding	1/74 1.35%	309/17593 1.76%	0.731263	0.796825	Sin20008	1
Molecular function	GO:0030246	carbohydrate binding	1/74 1.35%	327/17593 1.86%	0.751246	0.812993	Sin00914	1
Molecular function	GO:0008168	methyltransferase activity	1/74 1.35%	354/17593 2.01%	0.778503	0.831105	Sin17622	1
Molecular function	GO:0015399	primary active transmembrane transporter activity	1/74 1.35%	354/17593 2.01%	0.778503	0.831105	Sin04142	1
Molecular function	GO:0008194	UDP-glycosyltransferase activity	1/74 1.35%	360/17593 2.05%	0.784148	0.831513	Sin03900	1
Molecular function	GO:0016741	transferase activity, transferring one-carbon groups	1/74 1.35%	381/17593 2.17%	0.802809	0.845626	Sin17622	1
Molecular function	GO:0016747	acyltransferase activity, transferring groups other than amino-acyl groups	1/74 1.35%	398/17593 2.26%	0.816743	0.854605	Sin16726	1
Molecular function	GO:0004553	hydrolase activity, hydrolyzing O-glycosyl compounds	1/74 1.35%	406/17593 2.31%	0.822959	0.855444	Sin05666	1
Molecular function	GO:0016829	lyase activity	1/74 1.35%	430/17593 2.44%	0.840387	0.86785	Sin04996	1
Molecular function	GO:0016798	hydrolase activity, acting on glycosyl bonds	1/74 1.35%	447/17593 2.54%	0.851696	0.868624	Sin05666	1
Molecular function	GO:0042802	identical protein binding	1/74 1.35%	451/17593 2.56%	0.85424	0.868624	Sin17526	1
Molecular function	GO:0004842	ubiquitin-protein transferase activity	1/74 1.35%	458/17593 2.6%	0.858589	0.868624	Sin05138	1
Molecular function	GO:0003735	structural constituent of ribosome	1/74 1.35%	468/17593 2.66%	0.86458	0.868624	Sin08684	1
Molecular function	GO:0019787	ubiquitin-like protein transferase activity	1/74 1.35%	475/17593 2.7%	0.868624	0.868624	Sin05138	1

## Sheet: Sheet2
Table S5b. The KEGG pathway analysis of common DEGs in group C177_vs_C185
KEGG_map	KEGG_level_1	KEGG_level_2	Description	DiffRatio	BgRatio	P-value	Adjusted P-value	All_index	Count_all
ko01232	Metabolism	Global and overview maps	Nucleotide metabolism	3/32 9.38%	91/8374 1.09%	0.00490278	0.181403	Sin13731;novel.1043;novel.1331	3
ko04626	Organismal Systems	Environmental adaptation	Plant-pathogen interaction	8/32 25%	878/8374 10.48%	0.0151125	0.559162	Sin00914;Sin03971;Sin08775;Sin08776;Sin12539;Sin13298;novel.616;novel.850	8
ko00620	Metabolism	Carbohydrate metabolism	Pyruvate metabolism	3/32 9.38%	145/8374 1.73%	0.0174758	0.646604	Sin14010;Sin14045;Sin25180	3
ko00240	Metabolism	Nucleotide metabolism	Pyrimidine metabolism	2/32 6.25%	76/8374 0.91%	0.0338285	1	novel.1043;novel.1331	2
ko00590	Metabolism	Lipid metabolism	Arachidonic acid metabolism	1/32 3.12%	14/8374 0.17%	0.0522297	1	Sin12378	1
ko00480	Metabolism	Metabolism of other amino acids	Glutathione metabolism	2/32 6.25%	98/8374 1.17%	0.0535772	1	Sin12378;Sin17332	2
ko03008	Genetic Information Processing	Translation	Ribosome biogenesis in eukaryotes	2/32 6.25%	98/8374 1.17%	0.0535772	1	Sin03651;Sin12483	2
ko00430	Metabolism	Metabolism of other amino acids	Taurine and hypotaurine metabolism	1/32 3.12%	16/8374 0.19%	0.0594719	1	Sin12378	1
ko00290	Metabolism	Amino acid metabolism	Valine, leucine and isoleucine biosynthesis	1/32 3.12%	17/8374 0.2%	0.0630729	1	Sin14045	1
ko00943	Metabolism	Biosynthesis of other secondary metabolites	Isoflavonoid biosynthesis	1/32 3.12%	22/8374 0.26%	0.0808783	1	Sin10843	1
ko00750	Metabolism	Metabolism of cofactors and vitamins	Vitamin B6 metabolism	1/32 3.12%	25/8374 0.3%	0.0914038	1	Sin14059	1
ko00531	Metabolism	Glycan biosynthesis and metabolism	Glycosaminoglycan degradation	1/32 3.12%	39/8374 0.47%	0.138998	1	Sin24754	1
ko00904	Metabolism	Metabolism of terpenoids and polyketides	Diterpenoid biosynthesis	1/32 3.12%	44/8374 0.53%	0.155404	1	Sin04996	1
ko03030	Genetic Information Processing	Replication and repair	DNA replication	1/32 3.12%	46/8374 0.55%	0.161881	1	Sin17301	1
ko00945	Metabolism	Biosynthesis of other secondary metabolites	Stilbenoid, diarylheptanoid and gingerol biosynthesis	1/32 3.12%	64/8374 0.76%	0.218049	1	Sin17622	1
ko00460	Metabolism	Metabolism of other amino acids	Cyanoamino acid metabolism	1/32 3.12%	66/8374 0.79%	0.22406	1	Sin12378	1
ko00020	Metabolism	Carbohydrate metabolism	Citrate cycle (TCA cycle)	1/32 3.12%	68/8374 0.81%	0.230026	1	Sin25180	1
ko00053	Metabolism	Carbohydrate metabolism	Ascorbate and aldarate metabolism	1/32 3.12%	75/8374 0.9%	0.25056	1	Sin15558	1
ko03020	Genetic Information Processing	Transcription	RNA polymerase	1/32 3.12%	88/8374 1.05%	0.287296	1	novel.793	1
ko00630	Metabolism	Carbohydrate metabolism	Glyoxylate and dicarboxylate metabolism	1/32 3.12%	90/8374 1.07%	0.29279	1	Sin25180	1
ko01210	Metabolism	Global and overview maps	2-Oxocarboxylic acid metabolism	1/32 3.12%	99/8374 1.18%	0.317012	1	Sin14045	1
ko00710	Metabolism	Energy metabolism	Carbon fixation by Calvin cycle	1/32 3.12%	101/8374 1.21%	0.322285	1	Sin25180	1
ko00941	Metabolism	Biosynthesis of other secondary metabolites	Flavonoid biosynthesis	1/32 3.12%	104/8374 1.24%	0.330119	1	Sin17622	1
ko00230	Metabolism	Nucleotide metabolism	Purine metabolism	1/32 3.12%	127/8374 1.52%	0.387339	1	Sin13731	1
ko00270	Metabolism	Amino acid metabolism	Cysteine and methionine metabolism	1/32 3.12%	143/8374 1.71%	0.424321	1	Sin25180	1
ko03015	Genetic Information Processing	Translation	mRNA surveillance pathway	1/32 3.12%	160/8374 1.91%	0.461242	1	Sin03841	1
ko04120	Genetic Information Processing	Folding, sorting and degradation	Ubiquitin mediated proteolysis	1/32 3.12%	179/8374 2.14%	0.499794	1	novel.1488	1
ko01100	Metabolism	Global and overview maps	Metabolic pathways	14/32 43.75%	3580/8374 42.75%	0.52223	1	Sin04996;Sin05666;Sin10843;Sin12378;Sin13731;Sin14010;Sin14045;Sin14059;Sin17332;Sin17622;Sin24754;Sin25180;novel.1043;novel.1331	14
ko00940	Metabolism	Biosynthesis of other secondary metabolites	Phenylpropanoid biosynthesis	1/32 3.12%	242/8374 2.89%	0.609435	1	Sin17622	1
ko01230	Metabolism	Global and overview maps	Biosynthesis of amino acids	1/32 3.12%	246/8374 2.94%	0.615547	1	Sin14045	1
ko00500	Metabolism	Carbohydrate metabolism	Starch and sucrose metabolism	1/32 3.12%	259/8374 3.09%	0.63478	1	Sin05666	1
ko04141	Genetic Information Processing	Folding, sorting and degradation	Protein processing in endoplasmic reticulum	1/32 3.12%	272/8374 3.25%	0.653078	1	Sin01326	1
ko01240	Metabolism	Global and overview maps	Biosynthesis of cofactors	1/32 3.12%	294/8374 3.51%	0.682041	1	Sin15558	1
ko01200	Metabolism	Global and overview maps	Carbon metabolism	1/32 3.12%	330/8374 3.94%	0.724454	1	Sin25180	1
ko01110	Metabolism	Global and overview maps	Biosynthesis of secondary metabolites	6/32 18.75%	1932/8374 23.07%	0.781265	1	Sin04996;Sin05666;Sin10843;Sin14045;Sin17622;Sin25180	6
ko03010	Genetic Information Processing	Translation	Ribosome	1/32 3.12%	449/8374 5.36%	0.829132	1	Sin08684	1
ko04075	Environmental Information Processing	Signal transduction	Plant hormone signal transduction	1/32 3.12%	908/8374 10.84%	0.974775	1	Sin13742	1
