# Supplementary material for: Physiological and Transcriptional Responses of Sesame (Sesamum indicum L.) to Waterlogging Stress
Source: Int J Mol Sci. 2025 Mar 13;26(6):2603. doi: 10.3390/ijms26062603 (PMC11942034; doi:10.3390/ijms26062603)
Supplement: Supplementary file 1 [file ijms-26-02603-s001.zip › Table S6.xlsx]

## Sheet: Sheet1
Table S6a. Transcription factors differentially expressed in C177_vs_0h
ID	C177-6h_vs_C177-0h.regulated	C177-12h_vs_C177-0h.regulated	C177-24h_vs_C177-0h.regulated	C177-36h_vs_C177-0h.regulated	C177-42h_vs_C177-0h.regulated	C177-54h_vs_C177-0h.regulated	C177-96h_vs_C177-0h.regulated	KEGG	KEGG pathway	NR	Swissprot	Tremble	KOG	GO	Pfam	TF-Family	TF-Category	TF-Classification
Sin17695	false	false	up	up	up	up	false	K26274 PHD finger protein ALFIN-LIKE | (RefSeq) PHD finger protein ALFIN-LIKE 4 (A)	--	PHD finger protein ALFIN-LIKE 4 [Sesamum indicum]	ALFL4_ARATH RecName: Full=PHD finger protein ALFIN-LIKE 4; Short=Protein AL4;	A0A6I9TBM7_SESIN SubName: Full=PHD finger protein ALFIN-LIKE 4 {ECO:0000313|RefSeq:XP_011078057.1};	Uncharacterized PHD Zn-finger protein	GO:0005634,nucleus; GO:0046872,metal ion binding; GO:0035064,methylated histone binding; GO:0000976,transcription cis-regulatory region binding; GO:0003712,transcription coregulator activity; GO:0006325,chromatin organization; GO:0003674,molecular_function; GO:0005488,binding; GO:0043167,ion binding; GO:0043169,cation binding; GO:0005515,protein binding; GO:0042393,histone binding; GO:0140030,mod…	PF12165.11:Alfin	Alfin-like	TF	Alfin-like
Sin18230	false	false	false	false	down	down	false	K26274 PHD finger protein ALFIN-LIKE | (RefSeq) PHD finger protein ALFIN-LIKE 1 (A)	--	PHD finger protein ALFIN-LIKE 1 [Sesamum indicum]	ALFL1_ARATH RecName: Full=PHD finger protein ALFIN-LIKE 1; Short=Protein AL1;	A0A6I9T230_SESIN SubName: Full=PHD finger protein ALFIN-LIKE 1 {ECO:0000313|RefSeq:XP_011077551.1};	Uncharacterized PHD Zn-finger protein	GO:0005634,nucleus; GO:0046872,metal ion binding; GO:0035064,methylated histone binding; GO:0000976,transcription cis-regulatory region binding; GO:0003712,transcription coregulator activity; GO:0006325,chromatin organization; GO:0003674,molecular_function; GO:0005488,binding; GO:0043167,ion binding; GO:0043169,cation binding; GO:0005515,protein binding; GO:0042393,histone binding; GO:0140030,mod…	PF12165.11:Alfin	Alfin-like	TF	Alfin-like
Sin24883	false	up	false	up	up	up	false	K26274 PHD finger protein ALFIN-LIKE | (RefSeq) PHD finger protein ALFIN-LIKE 6 (A)	--	PHD finger protein ALFIN-LIKE 6 [Sesamum indicum]	ALFIN_MEDSA RecName: Full=PHD finger protein Alfin1;	A0A6I9TV18_SESIN SubName: Full=PHD finger protein ALFIN-LIKE 6 {ECO:0000313|RefSeq:XP_011087600.1};	Uncharacterized PHD Zn-finger protein	GO:0005634,nucleus; GO:0003677,DNA binding; GO:0042393,histone binding; GO:0046872,metal ion binding; GO:0071472,cellular response to salt stress; GO:0006325,chromatin organization; GO:0045727,positive regulation of translation; GO:0006355,regulation of DNA-templated transcription; GO:0009651,response to salt stress; GO:0003674,molecular_function; GO:0003676,nucleic acid binding; GO:0005488,bindi…	PF12165.11:Alfin	Alfin-like	TF	Alfin-like
Sin01397	up	false	false	down	down	down	down	K09285 AP2-like factor, ANT lineage | (RefSeq) AP2-like ethylene-responsive transcription factor At1g16060 isoform X1 (A)	--	AP2-like ethylene-responsive transcription factor At1g16060 isoform X1 [Sesamum indicum]	AP2L1_ARATH RecName: Full=AP2-like ethylene-responsive transcription factor At1g16060;	A0A6I9TND5_SESIN SubName: Full=AP2-like ethylene-responsive transcription factor At1g16060 isoform X1 {ECO:0000313|RefSeq:XP_011082623.1};	--	GO:0005634,nucleus; GO:0003677,DNA binding; GO:0003700,DNA-binding transcription factor activity; GO:0000981,DNA-binding transcription factor activity, RNA polymerase II-specific; GO:0009873,ethylene-activated signaling pathway; GO:0010187,negative regulation of seed germination; GO:1901959,positive regulation of cutin biosynthetic process; GO:0045723,positive regulation of fatty acid biosyntheti…	PF00847.23:AP2 domain	AP2/ERF-AP2	TF	AP2/ERF->AP2/ERF-AP2
Sin01597	false	up	up	up	up	up	up	K09285 AP2-like factor, ANT lineage | (RefSeq) AP2-like ethylene-responsive transcription factor At1g16060 isoform X1 (A)	--	ethylene-responsive transcription factor WRI1 [Sesamum indicum]	WRI1_ARATH RecName: Full=Ethylene-responsive transcription factor WRI1; AltName: Full=Protein ACTIVATOR OF SPORAMIN::LUC 1; AltName: Full=Protein WRINKLED 1;	A0A6I9T4H8_SESIN SubName: Full=ethylene-responsive transcription factor WRI1 {ECO:0000313|RefSeq:XP_011078716.1};	--	GO:0005634,nucleus; GO:0003677,DNA binding; GO:0003700,DNA-binding transcription factor activity; GO:0019900,kinase binding; GO:0009873,ethylene-activated signaling pathway; GO:0008610,lipid biosynthetic process; GO:0006629,lipid metabolic process; GO:1901959,positive regulation of cutin biosynthetic process; GO:0006109,regulation of carbohydrate metabolic process; GO:0006110,regulation of glycol…	PF00847.23:AP2 domain	AP2/ERF-AP2	TF	AP2/ERF->AP2/ERF-AP2
Sin03497	false	up	false	up	up	up	up	K09285 AP2-like factor, ANT lineage | (RefSeq) AP2-like ethylene-responsive transcription factor At1g16060 isoform X1 (A)	--	ethylene-responsive transcription factor WRI1-like [Sesamum indicum]	WRI1_ARATH RecName: Full=Ethylene-responsive transcription factor WRI1; AltName: Full=Protein ACTIVATOR OF SPORAMIN::LUC 1; AltName: Full=Protein WRINKLED 1;	A0A6I9U2X3_SESIN SubName: Full=ethylene-responsive transcription factor WRI1-like {ECO:0000313|RefSeq:XP_011091887.1};	--	GO:0005634,nucleus; GO:0003677,DNA binding; GO:0003700,DNA-binding transcription factor activity; GO:0019900,kinase binding; GO:0009873,ethylene-activated signaling pathway; GO:0008610,lipid biosynthetic process; GO:0006629,lipid metabolic process; GO:1901959,positive regulation of cutin biosynthetic process; GO:0006109,regulation of carbohydrate metabolic process; GO:0006110,regulation of glycol…	PF00847.23:AP2 domain	AP2/ERF-AP2	TF	AP2/ERF->AP2/ERF-AP2
Sin09640	false	down	false	down	down	down	down	K09285 AP2-like factor, ANT lineage | (RefSeq) AP2-like ethylene-responsive transcription factor AIL1 isoform X1 (A)	--	AP2-like ethylene-responsive transcription factor AIL1 isoform X2 [Sesamum indicum]	ANT_ARATH RecName: Full=AP2-like ethylene-responsive transcription factor ANT {ECO:0000303|PubMed:8742706, ECO:0000303|PubMed:8742707}; AltName: Full=Complementing a protein kinase C mutant protein 1; AltName: Full=Protein AINTEGUMENTA {ECO:0000303|PubMed:8742706, ECO:0000303|PubMed:8742707}; AltName: Full=Protein DRAGON; AltName: Full=Protein OVULE MUTANT {ECO:0000303|PubMed:12271029};	A0A6I9SW32_SESIN SubName: Full=AP2-like ethylene-responsive transcription factor AIL1 isoform X2 {ECO:0000313|RefSeq:XP_011073670.1};	--	GO:0005634,nucleus; GO:0003677,DNA binding; GO:0003700,DNA-binding transcription factor activity; GO:0000976,transcription cis-regulatory region binding; GO:0030154,cell differentiation; GO:0051301,cell division; GO:0009908,flower development; GO:0019760,glucosinolate metabolic process; GO:0010492,maintenance of shoot apical meristem identity; GO:0010601,positive regulation of auxin biosynthetic …	PF00847.23:AP2 domain	AP2/ERF-AP2	TF	AP2/ERF->AP2/ERF-AP2
Sin09697	false	false	false	up	up	false	false	K09284 AP2-like factor, euAP2 lineage | (RefSeq) floral homeotic protein APETALA 2-like isoform X1 (A)	--	floral homeotic protein APETALA 2-like isoform X1 [Sesamum indicum]	AP2_ARATH RecName: Full=Floral homeotic protein APETALA 2 {ECO:0000303|PubMed:7919989};	A0A6I9UFS9_SESIN SubName: Full=floral homeotic protein APETALA 2-like isoform X1 {ECO:0000313|RefSeq:XP_011097248.1};	--	GO:0005634,nucleus; GO:0003700,DNA-binding transcription factor activity; GO:0000976,transcription cis-regulatory region binding; GO:0030154,cell differentiation; GO:0009908,flower development; GO:0010073,meristem maintenance; GO:0048481,plant ovule development; GO:0048316,seed development; GO:0010093,specification of floral organ identity; GO:0003674,molecular_function; GO:0140110,transcription …	PF00847.23:AP2 domain	AP2/ERF-AP2	TF	AP2/ERF->AP2/ERF-AP2
Sin09842	false	up	up	up	up	up	false	K09285 AP2-like factor, ANT lineage | (RefSeq) AP2-like ethylene-responsive transcription factor AIL6 isoform X1 (A)	--	AP2-like ethylene-responsive transcription factor AIL6 isoform X1 [Sesamum indicum]	AIL6_ARATH RecName: Full=AP2-like ethylene-responsive transcription factor AIL6 {ECO:0000303|PubMed:15988559}; AltName: Full=Protein AINTEGUMENTA-LIKE 6 {ECO:0000303|PubMed:15988559};	A0A6I9U923_SESIN SubName: Full=AP2-like ethylene-responsive transcription factor AIL6 isoform X1 {ECO:0000313|RefSeq:XP_011097469.1};	--	GO:0005634,nucleus; GO:0003677,DNA binding; GO:0003700,DNA-binding transcription factor activity; GO:0009873,ethylene-activated signaling pathway; GO:0003674,molecular_function; GO:0003676,nucleic acid binding; GO:0005488,binding; GO:0097159,organic cyclic compound binding; GO:1901363,heterocyclic compound binding; GO:0140110,transcription regulator activity; GO:0000160,phosphorelay signal transd…	PF00847.23:AP2 domain	AP2/ERF-AP2	TF	AP2/ERF->AP2/ERF-AP2
Sin11039	false	up	false	false	false	false	false	K09285 AP2-like factor, ANT lineage | (RefSeq) AP2-like ethylene-responsive transcription factor AIL5 isoform X1 (A)	--	AP2-like ethylene-responsive transcription factor AIL5 isoform X2 [Sesamum indicum]	AIL5_ARATH RecName: Full=AP2-like ethylene-responsive transcription factor AIL5 {ECO:0000303|PubMed:15988559}; AltName: Full=Protein AINTEGUMENTA-LIKE 5 {ECO:0000303|PubMed:15988559};	A0A6I9SS50_SESIN SubName: Full=AP2-like ethylene-responsive transcription factor AIL5 isoform X2 {ECO:0000313|RefSeq:XP_011069922.1};	--	GO:0005634,nucleus; GO:0003700,DNA-binding transcription factor activity; GO:0000976,transcription cis-regulatory region binding; GO:0060774,auxin mediated signaling pathway involved in phyllotactic patterning; GO:1990110,callus formation; GO:0009873,ethylene-activated signaling pathway; GO:0010311,lateral root formation; GO:0060772,leaf phyllotactic patterning; GO:0060771,phyllotactic patterning…	PF00847.23:AP2 domain	AP2/ERF-AP2	TF	AP2/ERF->AP2/ERF-AP2
Sin14366	false	up	false	false	false	false	false	K09285 AP2-like factor, ANT lineage | (RefSeq) AP2-like ethylene-responsive transcription factor ANT (A)	--	AP2-like ethylene-responsive transcription factor ANT [Sesamum indicum]	ANT_ARATH RecName: Full=AP2-like ethylene-responsive transcription factor ANT {ECO:0000303|PubMed:8742706, ECO:0000303|PubMed:8742707}; AltName: Full=Complementing a protein kinase C mutant protein 1; AltName: Full=Protein AINTEGUMENTA {ECO:0000303|PubMed:8742706, ECO:0000303|PubMed:8742707}; AltName: Full=Protein DRAGON; AltName: Full=Protein OVULE MUTANT {ECO:0000303|PubMed:12271029};	A0A6I9SUW0_SESIN SubName: Full=AP2-like ethylene-responsive transcription factor ANT {ECO:0000313|RefSeq:XP_011074331.1};	--	GO:0005634,nucleus; GO:0003677,DNA binding; GO:0003700,DNA-binding transcription factor activity; GO:0000976,transcription cis-regulatory region binding; GO:0030154,cell differentiation; GO:0051301,cell division; GO:0009908,flower development; GO:0019760,glucosinolate metabolic process; GO:0010492,maintenance of shoot apical meristem identity; GO:0010601,positive regulation of auxin biosynthetic …	PF00847.23:AP2 domain	AP2/ERF-AP2	TF	AP2/ERF->AP2/ERF-AP2
Sin16712	false	up	up	false	false	false	false	K09285 AP2-like factor, ANT lineage | (RefSeq) AP2-like ethylene-responsive transcription factor BBM2 (A)	--	AP2-like ethylene-responsive transcription factor BBM2 [Sesamum indicum]	BBM2_BRANA RecName: Full=AP2-like ethylene-responsive transcription factor BBM2; Short=BnBBM2; AltName: Full=Protein BABY BOOM 2;	A0A6I9T2I3_SESIN SubName: Full=AP2-like ethylene-responsive transcription factor BBM2 {ECO:0000313|RefSeq:XP_011077145.1};	--	GO:0005634,nucleus; GO:0003677,DNA binding; GO:0003700,DNA-binding transcription factor activity; GO:0003674,molecular_function; GO:0003676,nucleic acid binding; GO:0005488,binding; GO:0097159,organic cyclic compound binding; GO:1901363,heterocyclic compound binding; GO:0140110,transcription regulator activity; GO:0005575,cellular_component; GO:0005622,intracellular anatomical structure; GO:00432…	PF00847.23:AP2 domain	AP2/ERF-AP2	TF	AP2/ERF->AP2/ERF-AP2
Sin18091	false	false	false	down	down	down	down	K09284 AP2-like factor, euAP2 lineage | (RefSeq) floral homeotic protein APETALA 2 (A)	--	floral homeotic protein APETALA 2 [Sesamum indicum]	AP21_ORYSI RecName: Full=APETALA2-like protein 1 {ECO:0000305};	A0A6I9T9V6_SESIN SubName: Full=floral homeotic protein APETALA 2 {ECO:0000313|RefSeq:XP_011077383.1};	--	GO:0005634,nucleus; GO:0003677,DNA binding; GO:0003700,DNA-binding transcription factor activity; GO:0045892,negative regulation of DNA-templated transcription; GO:2000014,regulation of endosperm development; GO:0009909,regulation of flower development; GO:0080050,regulation of seed development; GO:0010581,regulation of starch biosynthetic process; GO:0003674,molecular_function; GO:0003676,nuclei…	PF00847.23:AP2 domain	AP2/ERF-AP2	TF	AP2/ERF->AP2/ERF-AP2
Sin20495	false	up	false	false	false	false	false	K09285 AP2-like factor, ANT lineage | (RefSeq) LOW QUALITY PROTEIN: AP2-like ethylene-responsive transcription factor PLT2 (A)	--	LOW QUALITY PROTEIN: AP2-like ethylene-responsive transcription factor PLT2, partial [Sesamum indicum]	PLET2_ARATH RecName: Full=AP2-like ethylene-responsive transcription factor PLT2 {ECO:0000303|PubMed:15454085}; AltName: Full=Protein AINTEGUMENTA-LIKE 4 {ECO:0000303|PubMed:15988559}; AltName: Full=Protein PLETHORA 2 {ECO:0000303|PubMed:15454085};	A0A8M8V266_SESIN SubName: Full=LOW QUALITY PROTEIN: AP2-like ethylene-responsive transcription factor PLT2 {ECO:0000313|RefSeq:XP_020550490.1};	--	GO:0005634,nucleus; GO:0003677,DNA binding; GO:0003700,DNA-binding transcription factor activity; GO:0009734,auxin-activated signaling pathway; GO:0009873,ethylene-activated signaling pathway; GO:0010073,meristem maintenance; GO:0007389,pattern specification process; GO:0048364,root development; GO:0010449,root meristem growth; GO:0019827,stem cell population maintenance; GO:0000723,telomere main…	PF00847.23:AP2 domain	AP2/ERF-AP2	TF	AP2/ERF->AP2/ERF-AP2
Sin22339	false	up	up	false	up	false	false	K09285 AP2-like factor, ANT lineage | (RefSeq) AP2-like ethylene-responsive transcription factor AIL1 isoform X1 (A)	--	AP2-like ethylene-responsive transcription factor AIL1 isoform X2 [Sesamum indicum]	BBM2_BRANA RecName: Full=AP2-like ethylene-responsive transcription factor BBM2; Short=BnBBM2; AltName: Full=Protein BABY BOOM 2;	A0A6I9TKB6_SESIN SubName: Full=AP2-like ethylene-responsive transcription factor AIL1 isoform X2 {ECO:0000313|RefSeq:XP_011084678.1};	--	GO:0005634,nucleus; GO:0003677,DNA binding; GO:0003700,DNA-binding transcription factor activity; GO:0003674,molecular_function; GO:0003676,nucleic acid binding; GO:0005488,binding; GO:0097159,organic cyclic compound binding; GO:1901363,heterocyclic compound binding; GO:0140110,transcription regulator activity; GO:0005575,cellular_component; GO:0005622,intracellular anatomical structure; GO:00432…	PF00847.23:AP2 domain	AP2/ERF-AP2	TF	AP2/ERF->AP2/ERF-AP2
Sin26045	false	up	false	up	up	false	false	K09284 AP2-like factor, euAP2 lineage | (RefSeq) ethylene-responsive transcription factor RAP2-7-like isoform X2 (A)	--	floral homeotic protein APETALA 2-like isoform X1 [Sesamum indicum]	AP23_ORYSJ RecName: Full=APETALA2-like protein 3 {ECO:0000303|PubMed:28066457}; AltName: Full=Protein SUPERNUMERARY BRACT {ECO:0000303|PubMed:17144896};	A0A8M8UZ70_SESIN SubName: Full=floral homeotic protein APETALA 2-like isoform X1 {ECO:0000313|RefSeq:XP_020552183.1};	--	GO:0005634,nucleus; GO:0003677,DNA binding; GO:0003700,DNA-binding transcription factor activity; GO:0009909,regulation of flower development; GO:0006355,regulation of DNA-templated transcription; GO:0010228,vegetative to reproductive phase transition of meristem; GO:0003674,molecular_function; GO:0003676,nucleic acid binding; GO:0005488,binding; GO:0097159,organic cyclic compound binding; GO:190…	PF00847.23:AP2 domain	AP2/ERF-AP2	TF	AP2/ERF->AP2/ERF-AP2
Sin26397	false	down	false	down	down	down	down	K09284 AP2-like factor, euAP2 lineage | (RefSeq) ethylene-responsive transcription factor RAP2-7 isoform X1 (A)	--	ethylene-responsive transcription factor RAP2-7 isoform X1 [Sesamum indicum]	AP21_ORYSI RecName: Full=APETALA2-like protein 1 {ECO:0000305};	A0A6I9TT27_SESIN SubName: Full=ethylene-responsive transcription factor RAP2-7 isoform X1 {ECO:0000313|RefSeq:XP_011089852.1};	--	GO:0005634,nucleus; GO:0003677,DNA binding; GO:0003700,DNA-binding transcription factor activity; GO:0045892,negative regulation of DNA-templated transcription; GO:2000014,regulation of endosperm development; GO:0009909,regulation of flower development; GO:0080050,regulation of seed development; GO:0010581,regulation of starch biosynthetic process; GO:0003674,molecular_function; GO:0003676,nuclei…	PF00847.23:AP2 domain	AP2/ERF-AP2	TF	AP2/ERF->AP2/ERF-AP2
Sin27742	false	up	up	up	up	false	false	K09285 AP2-like factor, ANT lineage | (RefSeq) AP2-like ethylene-responsive transcription factor ANT isoform X1 (A)	--	AP2-like ethylene-responsive transcription factor ANT isoform X2 [Sesamum indicum]	ANT_ARATH RecName: Full=AP2-like ethylene-responsive transcription factor ANT {ECO:0000303|PubMed:8742706, ECO:0000303|PubMed:8742707}; AltName: Full=Complementing a protein kinase C mutant protein 1; AltName: Full=Protein AINTEGUMENTA {ECO:0000303|PubMed:8742706, ECO:0000303|PubMed:8742707}; AltName: Full=Protein DRAGON; AltName: Full=Protein OVULE MUTANT {ECO:0000303|PubMed:12271029};	A0A6I9UK43_SESIN SubName: Full=AP2-like ethylene-responsive transcription factor ANT isoform X2 {ECO:0000313|RefSeq:XP_011099413.1};	--	GO:0005634,nucleus; GO:0003677,DNA binding; GO:0003700,DNA-binding transcription factor activity; GO:0000976,transcription cis-regulatory region binding; GO:0030154,cell differentiation; GO:0051301,cell division; GO:0009908,flower development; GO:0019760,glucosinolate metabolic process; GO:0010492,maintenance of shoot apical meristem identity; GO:0010601,positive regulation of auxin biosynthetic …	PF00847.23:AP2 domain	AP2/ERF-AP2	TF	AP2/ERF->AP2/ERF-AP2
Sin27991	false	down	false	down	down	false	false	K09284 AP2-like factor, euAP2 lineage | (RefSeq) floral homeotic protein APETALA 2 isoform X1 (A)	--	floral homeotic protein APETALA 2 isoform X1 [Sesamum indicum]	AP2_ARATH RecName: Full=Floral homeotic protein APETALA 2 {ECO:0000303|PubMed:7919989};	A0A6I9UG16_SESIN SubName: Full=floral homeotic protein APETALA 2 isoform X1 {ECO:0000313|RefSeq:XP_011099110.1};	--	GO:0005634,nucleus; GO:0003700,DNA-binding transcription factor activity; GO:0000976,transcription cis-regulatory region binding; GO:0030154,cell differentiation; GO:0009908,flower development; GO:0010073,meristem maintenance; GO:0048481,plant ovule development; GO:0048316,seed development; GO:0010093,specification of floral organ identity; GO:0003674,molecular_function; GO:0140110,transcription …	PF00847.23:AP2 domain	AP2/ERF-AP2	TF	AP2/ERF->AP2/ERF-AP2
Sin28173	up	false	false	false	false	false	down	K09285 AP2-like factor, ANT lineage | (RefSeq) AP2-like ethylene-responsive transcription factor At1g16060 (A)	--	AP2-like ethylene-responsive transcription factor At1g16060 [Sesamum indicum]	AP2L1_ARATH RecName: Full=AP2-like ethylene-responsive transcription factor At1g16060;	A0A6I9UIH3_SESIN SubName: Full=AP2-like ethylene-responsive transcription factor At1g16060 {ECO:0000313|RefSeq:XP_011098579.1};	--	GO:0005634,nucleus; GO:0003677,DNA binding; GO:0003700,DNA-binding transcription factor activity; GO:0000981,DNA-binding transcription factor activity, RNA polymerase II-specific; GO:0009873,ethylene-activated signaling pathway; GO:0010187,negative regulation of seed germination; GO:1901959,positive regulation of cutin biosynthetic process; GO:0045723,positive regulation of fatty acid biosyntheti…	PF00847.23:AP2 domain	AP2/ERF-AP2	TF	AP2/ERF->AP2/ERF-AP2
novel.717	up	false	false	down	down	down	down	K09285 AP2-like factor, ANT lineage | (RefSeq) AP2-like ethylene-responsive transcription factor At1g16060 (A)	--	AP2-like ethylene-responsive transcription factor At1g16060 [Sesamum indicum]	AP2L1_ARATH RecName: Full=AP2-like ethylene-responsive transcription factor At1g16060;	A0A8M8UUL3_SESIN SubName: Full=AP2-like ethylene-responsive transcription factor At1g16060 {ECO:0000313|RefSeq:XP_020547685.1};	--	GO:0005634,nucleus; GO:0003677,DNA binding; GO:0003700,DNA-binding transcription factor activity; GO:0000981,DNA-binding transcription factor activity, RNA polymerase II-specific; GO:0009873,ethylene-activated signaling pathway; GO:0010187,negative regulation of seed germination; GO:1901959,positive regulation of cutin biosynthetic process; GO:0045723,positive regulation of fatty acid biosyntheti…	PF00847.23:AP2 domain	AP2/ERF-AP2	TF	AP2/ERF->AP2/ERF-AP2
Sin00216	down	down	down	down	down	down	down	K09286 EREBP-like factor | (RefSeq) ethylene-responsive transcription factor TINY (A)	--	ethylene-responsive transcription factor TINY [Sesamum indicum]	DREB3_ARATH RecName: Full=Dehydration-responsive element-binding protein 3; AltName: Full=Protein TINY 2;	A0A6I9U180_SESIN SubName: Full=ethylene-responsive transcription factor TINY {ECO:0000313|RefSeq:XP_011091185.1};	--	GO:0005634,nucleus; GO:0003700,DNA-binding transcription factor activity; GO:0043565,sequence-specific DNA binding; GO:0009873,ethylene-activated signaling pathway; GO:0045893,positive regulation of DNA-templated transcription; GO:0003674,molecular_function; GO:0140110,transcription regulator activity; GO:0003676,nucleic acid binding; GO:0003677,DNA binding; GO:0005488,binding; GO:0097159,organic…	PF00847.23:AP2 domain	AP2/ERF-ERF	TF	AP2/ERF->AP2/ERF-ERF
Sin00592	up	up	up	false	false	up	up	K09286 EREBP-like factor | (RefSeq) dehydration-responsive element-binding protein 1B (A)	--	dehydration-responsive element-binding protein 1D-like, partial [Sesamum indicum]	DRE1D_ARATH RecName: Full=Dehydration-responsive element-binding protein 1D; Short=Protein DREB1D; AltName: Full=C-repeat/dehydration-responsive element-binding factor 4; Short=C-repeat-binding factor 4; Short=CRT/DRE-binding factor 4;	A0A8M8V5C9_SESIN SubName: Full=dehydration-responsive element-binding protein 1D-like {ECO:0000313|RefSeq:XP_020551266.1};	--	GO:0005634,nucleus; GO:0003700,DNA-binding transcription factor activity; GO:0000976,transcription cis-regulatory region binding; GO:0009738,abscisic acid-activated signaling pathway; GO:0019760,glucosinolate metabolic process; GO:0003674,molecular_function; GO:0140110,transcription regulator activity; GO:0001067,transcription regulatory region nucleic acid binding; GO:0003676,nucleic acid bindin…	PF00847.23:AP2 domain	AP2/ERF-ERF	TF	AP2/ERF->AP2/ERF-ERF
Sin00597	NA	up	NA	NA	NA	NA	NA	K09286 EREBP-like factor | (RefSeq) dehydration-responsive element-binding protein 1B (A)	--	ethylene-responsive transcription factor ERF027 [Sesamum indicum]	ERF26_ARATH RecName: Full=Ethylene-responsive transcription factor ERF026;	A0A6I9SX23_SESIN SubName: Full=ethylene-responsive transcription factor ERF027 {ECO:0000313|RefSeq:XP_011072131.1};	--	GO:0005634,nucleus; GO:0003677,DNA binding; GO:0003700,DNA-binding transcription factor activity; GO:0009873,ethylene-activated signaling pathway; GO:0003674,molecular_function; GO:0003676,nucleic acid binding; GO:0005488,binding; GO:0097159,organic cyclic compound binding; GO:1901363,heterocyclic compound binding; GO:0140110,transcription regulator activity; GO:0000160,phosphorelay signal transd…	PF00847.23:AP2 domain	AP2/ERF-ERF	TF	AP2/ERF->AP2/ERF-ERF
Sin00771	down	down	down	down	down	down	down	K09286 EREBP-like factor | (RefSeq) ethylene-responsive transcription factor ERF060 (A)	--	ethylene-responsive transcription factor ERF061-like [Sesamum indicum]	ERF61_ARATH RecName: Full=Ethylene-responsive transcription factor ERF061;	A0A6I9SUE0_SESIN SubName: Full=ethylene-responsive transcription factor ERF061-like {ECO:0000313|RefSeq:XP_011073756.1};	--	GO:0005634,nucleus; GO:0003677,DNA binding; GO:0003700,DNA-binding transcription factor activity; GO:0009873,ethylene-activated signaling pathway; GO:0003674,molecular_function; GO:0003676,nucleic acid binding; GO:0005488,binding; GO:0097159,organic cyclic compound binding; GO:1901363,heterocyclic compound binding; GO:0140110,transcription regulator activity; GO:0000160,phosphorelay signal transd…	PF00847.23:AP2 domain	AP2/ERF-ERF	TF	AP2/ERF->AP2/ERF-ERF
Sin00994	false	false	false	false	down	false	false	K13434 pathogenesis-related genes transcriptional activator PTI6 | (RefSeq) pathogenesis-related genes transcriptional activator PTI6 (A)	ko04626: Plant-pathogen interaction	ethylene-responsive transcription factor ERF118 [Sesamum indicum]	EF118_ARATH RecName: Full=Ethylene-responsive transcription factor ERF118;	A0A6I9T8M5_SESIN SubName: Full=ethylene-responsive transcription factor ERF118 {ECO:0000313|RefSeq:XP_011076896.1};	--	GO:0005634,nucleus; GO:0003700,DNA-binding transcription factor activity; GO:0000976,transcription cis-regulatory region binding; GO:0009873,ethylene-activated signaling pathway; GO:0003674,molecular_function; GO:0140110,transcription regulator activity; GO:0001067,transcription regulatory region nucleic acid binding; GO:0003676,nucleic acid binding; GO:0003677,DNA binding; GO:0003690,double-stra…	PF00847.23:AP2 domain	AP2/ERF-ERF	TF	AP2/ERF->AP2/ERF-ERF
Sin01322	false	down	false	down	down	down	down	K09286 EREBP-like factor | (RefSeq) ethylene-responsive transcription factor 4-like (A)	--	ethylene-responsive transcription factor WIN1 [Sesamum indicum]	WIN1_ARATH RecName: Full=Ethylene-responsive transcription factor WIN1; AltName: Full=Protein SHINE 1; AltName: Full=Protein WAX INDUCER 1;	A0A6I9TFT0_SESIN SubName: Full=ethylene-responsive transcription factor WIN1 {ECO:0000313|RefSeq:XP_011081716.1};	--	GO:0005634,nucleus; GO:0003700,DNA-binding transcription factor activity; GO:0043565,sequence-specific DNA binding; GO:0010143,cutin biosynthetic process; GO:0009873,ethylene-activated signaling pathway; GO:0009414,response to water deprivation; GO:0010166,wax metabolic process; GO:0003674,molecular_function; GO:0140110,transcription regulator activity; GO:0003676,nucleic acid binding; GO:0003677…	PF00847.23:AP2 domain	AP2/ERF-ERF	TF	AP2/ERF->AP2/ERF-ERF
Sin01361	false	false	down	down	down	down	down	K09286 EREBP-like factor | (RefSeq) ethylene-responsive transcription factor 3-like (A)	--	ethylene-responsive transcription factor ERF003-like [Sesamum indicum]	ERF03_ARATH RecName: Full=Ethylene-responsive transcription factor ERF003;	A0A6I9TBM3_SESIN SubName: Full=ethylene-responsive transcription factor ERF003-like {ECO:0000313|RefSeq:XP_011082170.1};	--	GO:0005634,nucleus; GO:0003677,DNA binding; GO:0003700,DNA-binding transcription factor activity; GO:0009873,ethylene-activated signaling pathway; GO:0003674,molecular_function; GO:0003676,nucleic acid binding; GO:0005488,binding; GO:0097159,organic cyclic compound binding; GO:1901363,heterocyclic compound binding; GO:0140110,transcription regulator activity; GO:0000160,phosphorelay signal transd…	PF00847.23:AP2 domain	AP2/ERF-ERF	TF	AP2/ERF->AP2/ERF-ERF
Sin01926	down	false	false	down	down	down	down	K09286 EREBP-like factor | (RefSeq) ethylene-responsive transcription factor 13-like (A)	--	ethylene-responsive transcription factor 13-like [Sesamum indicum]	ERF99_ARATH RecName: Full=Ethylene-responsive transcription factor 13; Short=AtERF13; AltName: Full=Ethylene-responsive element-binding factor 13; Short=EREBP-13;	A0A6I9U2F6_SESIN SubName: Full=ethylene-responsive transcription factor 13-like {ECO:0000313|RefSeq:XP_011094418.1};	--	GO:0005634,nucleus; GO:0003677,DNA binding; GO:0003700,DNA-binding transcription factor activity; GO:0000976,transcription cis-regulatory region binding; GO:0006952,defense response; GO:0009873,ethylene-activated signaling pathway; GO:0003674,molecular_function; GO:0003676,nucleic acid binding; GO:0005488,binding; GO:0097159,organic cyclic compound binding; GO:1901363,heterocyclic compound bindin…	PF00847.23:AP2 domain	AP2/ERF-ERF	TF	AP2/ERF->AP2/ERF-ERF
Sin01954	false	false	false	false	up	false	false	K09286 EREBP-like factor | (RefSeq) dehydration-responsive element-binding protein 3 (A)	--	ethylene-responsive transcription factor ERF034 [Sesamum indicum]	ERF34_ARATH RecName: Full=Ethylene-responsive transcription factor ERF034;	A0A6I9U7I2_SESIN SubName: Full=ethylene-responsive transcription factor ERF034 {ECO:0000313|RefSeq:XP_011089857.1};	--	GO:0005634,nucleus; GO:0003700,DNA-binding transcription factor activity; GO:0000976,transcription cis-regulatory region binding; GO:0009873,ethylene-activated signaling pathway; GO:0003674,molecular_function; GO:0140110,transcription regulator activity; GO:0001067,transcription regulatory region nucleic acid binding; GO:0003676,nucleic acid binding; GO:0003677,DNA binding; GO:0003690,double-stra…	PF00847.23:AP2 domain	AP2/ERF-ERF	TF	AP2/ERF->AP2/ERF-ERF
Sin02221	down	down	down	down	down	down	down	K13434 pathogenesis-related genes transcriptional activator PTI6 | (RefSeq) pathogenesis-related genes transcriptional activator PTI6 (A)	ko04626: Plant-pathogen interaction	pathogenesis-related genes transcriptional activator PTI6 [Sesamum indicum]	CRF3_ARATH RecName: Full=Ethylene-responsive transcription factor CRF3; AltName: Full=Protein CYTOKININ RESPONSE FACTOR 3;	A0A6I9U6A3_SESIN SubName: Full=pathogenesis-related genes transcriptional activator PTI6 {ECO:0000313|RefSeq:XP_011094793.1};	--	GO:0005737,cytoplasm; GO:0005634,nucleus; GO:0003677,DNA binding; GO:0003700,DNA-binding transcription factor activity; GO:0048825,cotyledon development; GO:0009736,cytokinin-activated signaling pathway; GO:0009873,ethylene-activated signaling pathway; GO:0048366,leaf development; GO:0003674,molecular_function; GO:0003676,nucleic acid binding; GO:0005488,binding; GO:0097159,organic cyclic compoun…	PF00847.23:AP2 domain	AP2/ERF-ERF	TF	AP2/ERF->AP2/ERF-ERF
Sin02495	NA	up	NA	NA	NA	NA	NA	K09286 EREBP-like factor | (RefSeq) ethylene-responsive transcription factor 4-like (A)	--	ethylene-responsive transcription factor ERF109-like [Sesamum indicum]	EF109_ARATH RecName: Full=Ethylene-responsive transcription factor ERF109;	A0A6I9U198_SESIN SubName: Full=ethylene-responsive transcription factor ERF109-like {ECO:0000313|RefSeq:XP_011092575.1};	--	GO:0005634,nucleus; GO:0003700,DNA-binding transcription factor activity; GO:0000976,transcription cis-regulatory region binding; GO:0051301,cell division; GO:0050832,defense response to fungus; GO:0009873,ethylene-activated signaling pathway; GO:0010087,phloem or xylem histogenesis; GO:0010928,regulation of auxin mediated signaling pathway; GO:0090357,regulation of tryptophan metabolic process; …	PF00847.23:AP2 domain	AP2/ERF-ERF	TF	AP2/ERF->AP2/ERF-ERF
Sin03827	down	down	false	down	down	down	false	K09286 EREBP-like factor | (RefSeq) ethylene-responsive transcription factor ERF060 (A)	--	ethylene-responsive transcription factor ERF062 [Sesamum indicum]	ERF62_ARATH RecName: Full=Ethylene-responsive transcription factor ERF062;	A0A6I9U4J4_SESIN SubName: Full=ethylene-responsive transcription factor ERF062 {ECO:0000313|RefSeq:XP_011091699.1};	--	GO:0005634,nucleus; GO:0003700,DNA-binding transcription factor activity; GO:0043565,sequence-specific DNA binding; GO:0009873,ethylene-activated signaling pathway; GO:0003674,molecular_function; GO:0140110,transcription regulator activity; GO:0003676,nucleic acid binding; GO:0003677,DNA binding; GO:0005488,binding; GO:0097159,organic cyclic compound binding; GO:1901363,heterocyclic compound bind…	PF00847.23:AP2 domain	AP2/ERF-ERF	TF	AP2/ERF->AP2/ERF-ERF
Sin04040	false	false	false	false	false	down	false	K14516 ethylene-responsive transcription factor 1 | (RefSeq) ethylene-responsive transcription factor 1B (A)	ko04016: MAPK signaling pathway - plant; ko04075: Plant hormone signal transduction	ethylene-responsive transcription factor 1B [Sesamum indicum]	ERFC3_SOLLC RecName: Full=Ethylene-response factor C3 {ECO:0000305}; Short=Sl.ERF.C.3 {ECO:0000303|PubMed:23057995}; AltName: Full=Ethylene-responsive element-binding factor C3 {ECO:0000305}; AltName: Full=Ethylene-responsive transcription factor C3 {ECO:0000305};	A0A6I9TVT3_SESIN SubName: Full=ethylene-responsive transcription factor 1B {ECO:0000313|RefSeq:XP_011091214.1};	--	GO:0005634,nucleus; GO:0003700,DNA-binding transcription factor activity; GO:0043565,sequence-specific DNA binding; GO:0006952,defense response; GO:0009873,ethylene-activated signaling pathway; GO:0045893,positive regulation of DNA-templated transcription; GO:0031347,regulation of defense response; GO:0010104,regulation of ethylene-activated signaling pathway; GO:0003674,molecular_function; GO:01…	PF00847.23:AP2 domain	AP2/ERF-ERF	TF	AP2/ERF->AP2/ERF-ERF
Sin04042	NA	NA	up	up	up	up	up	K13433 pathogenesis-related genes transcriptional activator PTI5 | (RefSeq) LOW QUALITY PROTEIN: pathogenesis-related genes transcriptional activator PTI5-like (A)	ko04626: Plant-pathogen interaction	ethylene-responsive transcription factor ERF096 [Sesamum indicum]	ERF95_ARATH RecName: Full=Ethylene-responsive transcription factor ERF095;	A0A6I9U3J1_SESIN SubName: Full=ethylene-responsive transcription factor ERF096 {ECO:0000313|RefSeq:XP_011091224.1};	--	GO:0005634,nucleus; GO:0003700,DNA-binding transcription factor activity; GO:0000976,transcription cis-regulatory region binding; GO:0009873,ethylene-activated signaling pathway; GO:0003674,molecular_function; GO:0140110,transcription regulator activity; GO:0001067,transcription regulatory region nucleic acid binding; GO:0003676,nucleic acid binding; GO:0003677,DNA binding; GO:0003690,double-stra…	PF00847.23:AP2 domain	AP2/ERF-ERF	TF	AP2/ERF->AP2/ERF-ERF
Sin04352	false	false	false	down	down	down	false	K09286 EREBP-like factor | (RefSeq) ethylene-responsive transcription factor 14 (A)	--	ethylene-responsive transcription factor ERF086 [Sesamum indicum]	ERF86_ARATH RecName: Full=Ethylene-responsive transcription factor ERF086;	A0A6I9U2X8_SESIN SubName: Full=ethylene-responsive transcription factor ERF086 {ECO:0000313|RefSeq:XP_011090930.1};	--	GO:0005634,nucleus; GO:0003700,DNA-binding transcription factor activity; GO:0000976,transcription cis-regulatory region binding; GO:0010432,bract development; GO:0009873,ethylene-activated signaling pathway; GO:0010582,floral meristem determinacy; GO:0010451,floral meristem growth; GO:0009908,flower development; GO:0010102,lateral root morphogenesis; GO:1901332,negative regulation of lateral roo…	PF00847.23:AP2 domain	AP2/ERF-ERF	TF	AP2/ERF->AP2/ERF-ERF
Sin04420	up	false	false	false	false	false	false	K09286 EREBP-like factor | (RefSeq) ethylene-responsive transcription factor RAP2-3 (A)	--	ethylene-responsive transcription factor RAP2-3 [Sesamum indicum]	RAP23_ARATH RecName: Full=Ethylene-responsive transcription factor RAP2-3; AltName: Full=Cadmium-induced protein AS30; AltName: Full=Ethylene response factor 72; Short=ERF72; AltName: Full=Ethylene-responsive element binding protein; Short=AtEBP; AltName: Full=Protein RELATED TO APETALA2 3; Short=Related to AP2 3;	A0A8M8V252_SESIN SubName: Full=ethylene-responsive transcription factor RAP2-3 {ECO:0000313|RefSeq:XP_020552687.1};	--	GO:0005737,cytoplasm; GO:0005634,nucleus; GO:0005886,plasma membrane; GO:0003677,DNA binding; GO:0003700,DNA-binding transcription factor activity; GO:0000976,transcription cis-regulatory region binding; GO:0008219,cell death; GO:0009873,ethylene-activated signaling pathway; GO:0010286,heat acclimation; GO:0045893,positive regulation of DNA-templated transcription; GO:0009735,response to cytokini…	PF00847.23:AP2 domain	AP2/ERF-ERF	TF	AP2/ERF->AP2/ERF-ERF
Sin04618	NA	NA	NA	up	NA	NA	NA	K13434 pathogenesis-related genes transcriptional activator PTI6 | (RefSeq) pathogenesis-related genes transcriptional activator PTI6 (A)	ko04626: Plant-pathogen interaction	pathogenesis-related genes transcriptional activator PTI6 [Sesamum indicum]	CRF4_ARATH RecName: Full=Ethylene-responsive transcription factor CRF4; AltName: Full=Protein CYTOKININ RESPONSE FACTOR 4;	A0A6I9TZT7_SESIN SubName: Full=pathogenesis-related genes transcriptional activator PTI6 {ECO:0000313|RefSeq:XP_011093108.1};	--	GO:0005737,cytoplasm; GO:0005634,nucleus; GO:0003677,DNA binding; GO:0003700,DNA-binding transcription factor activity; GO:0009736,cytokinin-activated signaling pathway; GO:0009873,ethylene-activated signaling pathway; GO:0048366,leaf development; GO:0003674,molecular_function; GO:0003676,nucleic acid binding; GO:0005488,binding; GO:0097159,organic cyclic compound binding; GO:1901363,heterocyclic…	PF00847.23:AP2 domain	AP2/ERF-ERF	TF	AP2/ERF->AP2/ERF-ERF
Sin04807	down	down	down	down	down	down	down	K09286 EREBP-like factor | (RefSeq) dehydration-responsive element-binding protein 3 (A)	--	ethylene-responsive transcription factor ERF039 [Sesamum indicum]	ERF34_ARATH RecName: Full=Ethylene-responsive transcription factor ERF034;	A0A6I9U084_SESIN SubName: Full=ethylene-responsive transcription factor ERF039 {ECO:0000313|RefSeq:XP_011093328.1};	--	GO:0005634,nucleus; GO:0003700,DNA-binding transcription factor activity; GO:0000976,transcription cis-regulatory region binding; GO:0009873,ethylene-activated signaling pathway; GO:0003674,molecular_function; GO:0140110,transcription regulator activity; GO:0001067,transcription regulatory region nucleic acid binding; GO:0003676,nucleic acid binding; GO:0003677,DNA binding; GO:0003690,double-stra…	PF00847.23:AP2 domain	AP2/ERF-ERF	TF	AP2/ERF->AP2/ERF-ERF
Sin05176	false	false	false	false	false	down	false	K09286 EREBP-like factor | (RefSeq) ethylene-responsive transcription factor TINY-like (A)	--	ethylene-responsive transcription factor TINY-like [Sesamum indicum]	DREB3_ARATH RecName: Full=Dehydration-responsive element-binding protein 3; AltName: Full=Protein TINY 2;	A0A6I9UHB9_SESIN SubName: Full=ethylene-responsive transcription factor TINY-like {ECO:0000313|RefSeq:XP_011093630.1};	--	GO:0005634,nucleus; GO:0003700,DNA-binding transcription factor activity; GO:0043565,sequence-specific DNA binding; GO:0009873,ethylene-activated signaling pathway; GO:0045893,positive regulation of DNA-templated transcription; GO:0003674,molecular_function; GO:0140110,transcription regulator activity; GO:0003676,nucleic acid binding; GO:0003677,DNA binding; GO:0005488,binding; GO:0097159,organic…	PF00847.23:AP2 domain	AP2/ERF-ERF	TF	AP2/ERF->AP2/ERF-ERF
Sin05351	down	down	down	down	down	down	down	K09286 EREBP-like factor | (RefSeq) ethylene-responsive transcription factor ERF008-like (A)	--	ethylene-responsive transcription factor ERF017-like [Sesamum indicum]	ERF16_ARATH RecName: Full=Ethylene-responsive transcription factor ERF016;	A0A6I9U4L0_SESIN SubName: Full=ethylene-responsive transcription factor ERF017-like {ECO:0000313|RefSeq:XP_011094016.1};	--	GO:0005634,nucleus; GO:0003677,DNA binding; GO:0003700,DNA-binding transcription factor activity; GO:0009873,ethylene-activated signaling pathway; GO:0003674,molecular_function; GO:0003676,nucleic acid binding; GO:0005488,binding; GO:0097159,organic cyclic compound binding; GO:1901363,heterocyclic compound binding; GO:0140110,transcription regulator activity; GO:0000160,phosphorelay signal transd…	PF00847.23:AP2 domain	AP2/ERF-ERF	TF	AP2/ERF->AP2/ERF-ERF
Sin05352	false	up	false	false	down	down	down	K09286 EREBP-like factor | (RefSeq) ethylene-responsive transcription factor ERF023-like (A)	--	ethylene-responsive transcription factor ERF017-like [Sesamum indicum]	ERF17_ARATH RecName: Full=Ethylene-responsive transcription factor ERF017;	A0A6I9UHY2_SESIN SubName: Full=ethylene-responsive transcription factor ERF017-like {ECO:0000313|RefSeq:XP_011093871.1};	--	GO:0005634,nucleus; GO:0003700,DNA-binding transcription factor activity; GO:0000976,transcription cis-regulatory region binding; GO:0009873,ethylene-activated signaling pathway; GO:0003674,molecular_function; GO:0140110,transcription regulator activity; GO:0001067,transcription regulatory region nucleic acid binding; GO:0003676,nucleic acid binding; GO:0003677,DNA binding; GO:0003690,double-stra…	PF00847.23:AP2 domain	AP2/ERF-ERF	TF	AP2/ERF->AP2/ERF-ERF
Sin05672	false	down	false	down	down	down	down	K09286 EREBP-like factor | (RefSeq) dehydration-responsive element-binding protein 1B (A)	--	ethylene-responsive transcription factor ERF024-like [Sesamum indicum]	ERF24_ARATH RecName: Full=Ethylene-responsive transcription factor ERF024;	A0A6I9U9K0_SESIN SubName: Full=ethylene-responsive transcription factor ERF024-like {ECO:0000313|RefSeq:XP_011094407.1};	--	GO:0005634,nucleus; GO:0003677,DNA binding; GO:0003700,DNA-binding transcription factor activity; GO:0050832,defense response to fungus; GO:0009873,ethylene-activated signaling pathway; GO:0003674,molecular_function; GO:0003676,nucleic acid binding; GO:0005488,binding; GO:0097159,organic cyclic compound binding; GO:1901363,heterocyclic compound binding; GO:0140110,transcription regulator activity…	PF00847.23:AP2 domain	AP2/ERF-ERF	TF	AP2/ERF->AP2/ERF-ERF
Sin06704	false	up	up	up	false	up	false	K09286 EREBP-like factor | (RefSeq) ethylene-responsive transcription factor 4-like (A)	--	ethylene-responsive transcription factor 4-like [Sesamum indicum]	ERF4_NICSY RecName: Full=Ethylene-responsive transcription factor 4; AltName: Full=Ethylene-responsive element-binding factor 3; Short=EREBP-3; AltName: Full=Ethylene-responsive element-binding factor 4 homolog; AltName: Full=NsERF3;	A0A6I9UJ43_SESIN SubName: Full=ethylene-responsive transcription factor 4-like {ECO:0000313|RefSeq:XP_011100355.1};	--	GO:0005634,nucleus; GO:0003677,DNA binding; GO:0003700,DNA-binding transcription factor activity; GO:0006952,defense response; GO:0009873,ethylene-activated signaling pathway; GO:0003674,molecular_function; GO:0003676,nucleic acid binding; GO:0005488,binding; GO:0097159,organic cyclic compound binding; GO:1901363,heterocyclic compound binding; GO:0140110,transcription regulator activity; GO:00069…	PF00847.23:AP2 domain	AP2/ERF-ERF	TF	AP2/ERF->AP2/ERF-ERF
Sin07189	false	false	false	false	down	down	up	K09286 EREBP-like factor | (RefSeq) ethylene-responsive transcription factor ERF060 (A)	--	hypothetical protein Pfo_014149 [Paulownia fortunei]	ERF53_ARATH RecName: Full=Ethylene-responsive transcription factor ERF053 {ECO:0000305}; Short=AtERF53 {ECO:0000303|PubMed:22095047};	A0A2G9HYM4_9LAMI RecName: Full=AP2/ERF domain-containing protein {ECO:0000259|PROSITE:PS51032};	--	GO:0005737,cytoplasm; GO:0005634,nucleus; GO:0003700,DNA-binding transcription factor activity; GO:0043565,sequence-specific DNA binding; GO:0000976,transcription cis-regulatory region binding; GO:0009873,ethylene-activated signaling pathway; GO:1900036,positive regulation of cellular response to heat; GO:0045893,positive regulation of DNA-templated transcription; GO:2000070,regulation of respons…	PF00847.23:AP2 domain	AP2/ERF-ERF	TF	AP2/ERF->AP2/ERF-ERF
Sin07356	false	up	up	up	up	up	false	K09286 EREBP-like factor | (RefSeq) ethylene-responsive transcription factor 3-like (A)	--	ethylene-responsive transcription factor 3-like [Sesamum indicum]	ERF3_TOBAC RecName: Full=Ethylene-responsive transcription factor 3; AltName: Full=Ethylene-responsive element-binding factor 3 homolog; AltName: Full=Ethylene-responsive element-binding factor 5; Short=EREBP-5; AltName: Full=NtERF5;	A0A6I9UC00_SESIN SubName: Full=ethylene-responsive transcription factor 3-like {ECO:0000313|RefSeq:XP_011095450.1};	--	GO:0005634,nucleus; GO:0003677,DNA binding; GO:0003700,DNA-binding transcription factor activity; GO:0006952,defense response; GO:0009873,ethylene-activated signaling pathway; GO:0003674,molecular_function; GO:0003676,nucleic acid binding; GO:0005488,binding; GO:0097159,organic cyclic compound binding; GO:1901363,heterocyclic compound binding; GO:0140110,transcription regulator activity; GO:00069…	PF00847.23:AP2 domain	AP2/ERF-ERF	TF	AP2/ERF->AP2/ERF-ERF
Sin07941	false	up	up	up	up	up	false	K09286 EREBP-like factor | (RefSeq) ethylene-responsive transcription factor 3-like (A)	--	ethylene-responsive transcription factor 12 [Sesamum indicum]	ERF81_ARATH RecName: Full=Ethylene-responsive transcription factor 12; Short=AtERF12; AltName: Full=Ethylene-responsive element-binding factor 12; Short=EREBP-12;	A0A6I9UP46_SESIN SubName: Full=ethylene-responsive transcription factor 12 {ECO:0000313|RefSeq:XP_011096343.1};	--	GO:0005634,nucleus; GO:0003677,DNA binding; GO:0003700,DNA-binding transcription factor activity; GO:0006952,defense response; GO:0009873,ethylene-activated signaling pathway; GO:0003674,molecular_function; GO:0003676,nucleic acid binding; GO:0005488,binding; GO:0097159,organic cyclic compound binding; GO:1901363,heterocyclic compound binding; GO:0140110,transcription regulator activity; GO:00069…	PF00847.23:AP2 domain	AP2/ERF-ERF	TF	AP2/ERF->AP2/ERF-ERF
Sin07942	up	up	up	up	up	up	up	K09286 EREBP-like factor | (RefSeq) ethylene-responsive transcription factor 4-like (A)	--	ethylene-responsive transcription factor 4-like [Sesamum indicum]	ERF4_TOBAC RecName: Full=Ethylene-responsive transcription factor 4; AltName: Full=Ethylene-responsive element-binding factor 3; Short=EREBP-3; AltName: Full=Ethylene-responsive element-binding factor 4 homolog; AltName: Full=NtERF3;	A0A8M8V4G9_SESIN SubName: Full=ethylene-responsive transcription factor 4-like {ECO:0000313|RefSeq:XP_020553968.1};	--	GO:0005634,nucleus; GO:0003677,DNA binding; GO:0003700,DNA-binding transcription factor activity; GO:0006952,defense response; GO:0009873,ethylene-activated signaling pathway; GO:0003674,molecular_function; GO:0003676,nucleic acid binding; GO:0005488,binding; GO:0097159,organic cyclic compound binding; GO:1901363,heterocyclic compound binding; GO:0140110,transcription regulator activity; GO:00069…	PF00847.23:AP2 domain	AP2/ERF-ERF	TF	AP2/ERF->AP2/ERF-ERF
Sin07973	false	up	up	up	up	up	up	K13433 pathogenesis-related genes transcriptional activator PTI5 | (RefSeq) LOW QUALITY PROTEIN: pathogenesis-related genes transcriptional activator PTI5-like (A)	ko04626: Plant-pathogen interaction	LOW QUALITY PROTEIN: pathogenesis-related genes transcriptional activator PTI5-like [Sesamum indicum]	PTI5_SOLLC RecName: Full=Pathogenesis-related genes transcriptional activator PTI5; AltName: Full=PTO-interacting protein 5;	A0A6I9U6L0_SESIN SubName: Full=LOW QUALITY PROTEIN: pathogenesis-related genes transcriptional activator PTI5-like {ECO:0000313|RefSeq:XP_011096383.1};	--	GO:0005634,nucleus; GO:0003677,DNA binding; GO:0003700,DNA-binding transcription factor activity; GO:0006952,defense response; GO:0009873,ethylene-activated signaling pathway; GO:0003674,molecular_function; GO:0003676,nucleic acid binding; GO:0005488,binding; GO:0097159,organic cyclic compound binding; GO:1901363,heterocyclic compound binding; GO:0140110,transcription regulator activity; GO:00069…	PF00847.23:AP2 domain	AP2/ERF-ERF	TF	AP2/ERF->AP2/ERF-ERF
Sin07974	up	up	up	up	up	up	up	K14516 ethylene-responsive transcription factor 1 | (RefSeq) ethylene-responsive transcription factor 1B-like (A)	ko04016: MAPK signaling pathway - plant; ko04075: Plant hormone signal transduction	ethylene-responsive transcription factor ERF091 [Sesamum indicum]	ERF91_ARATH RecName: Full=Ethylene-responsive transcription factor ERF091;	A0A6I9UET3_SESIN SubName: Full=ethylene-responsive transcription factor ERF091 {ECO:0000313|RefSeq:XP_011096448.1};	--	GO:0005634,nucleus; GO:0003700,DNA-binding transcription factor activity; GO:0000976,transcription cis-regulatory region binding; GO:0009873,ethylene-activated signaling pathway; GO:0003674,molecular_function; GO:0140110,transcription regulator activity; GO:0001067,transcription regulatory region nucleic acid binding; GO:0003676,nucleic acid binding; GO:0003677,DNA binding; GO:0003690,double-stra…	PF00847.23:AP2 domain	AP2/ERF-ERF	TF	AP2/ERF->AP2/ERF-ERF
Sin09694	up	false	up	up	up	up	up	K09286 EREBP-like factor | (RefSeq) ethylene-responsive transcription factor ERF008-like (A)	--	ethylene-responsive transcription factor ERF008-like [Sesamum indicum]	ERF08_ARATH RecName: Full=Ethylene-responsive transcription factor ERF008;	A0A8M8V578_SESIN SubName: Full=ethylene-responsive transcription factor ERF008-like {ECO:0000313|RefSeq:XP_020554228.1};	--	GO:0005634,nucleus; GO:0003700,DNA-binding transcription factor activity; GO:0000976,transcription cis-regulatory region binding; GO:0009873,ethylene-activated signaling pathway; GO:0003674,molecular_function; GO:0140110,transcription regulator activity; GO:0001067,transcription regulatory region nucleic acid binding; GO:0003676,nucleic acid binding; GO:0003677,DNA binding; GO:0003690,double-stra…	PF00847.23:AP2 domain	AP2/ERF-ERF	TF	AP2/ERF->AP2/ERF-ERF
Sin10089	NA	NA	NA	up	NA	NA	NA	K09286 EREBP-like factor | (RefSeq) ethylene-responsive transcription factor TINY (A)	--	ethylene-responsive transcription factor ERF020 [Sesamum indicum]	ERF20_ARATH RecName: Full=Ethylene-responsive transcription factor ERF020;	A0A6I9U513_SESIN SubName: Full=ethylene-responsive transcription factor ERF020 {ECO:0000313|RefSeq:XP_011095709.1};	--	GO:0005634,nucleus; GO:0003677,DNA binding; GO:0003700,DNA-binding transcription factor activity; GO:0009873,ethylene-activated signaling pathway; GO:0003674,molecular_function; GO:0003676,nucleic acid binding; GO:0005488,binding; GO:0097159,organic cyclic compound binding; GO:1901363,heterocyclic compound binding; GO:0140110,transcription regulator activity; GO:0000160,phosphorelay signal transd…	PF00847.23:AP2 domain	AP2/ERF-ERF	TF	AP2/ERF->AP2/ERF-ERF
Sin10306	false	up	up	up	up	up	up	K09286 EREBP-like factor | (RefSeq) ethylene-responsive transcription factor RAP2-13-like (A)	--	ethylene-responsive transcription factor RAP2-13-like [Sesamum indicum]	RAP24_ARATH RecName: Full=Ethylene-responsive transcription factor RAP2-4; AltName: Full=Ethylene-responsive transcription factor ERF059; AltName: Full=Protein RELATED TO APETALA2 4;	A0A6I9UBH1_SESIN SubName: Full=ethylene-responsive transcription factor RAP2-13-like {ECO:0000313|RefSeq:XP_011098323.1};	--	GO:0005634,nucleus; GO:0003677,DNA binding; GO:0003700,DNA-binding transcription factor activity; GO:0043565,sequence-specific DNA binding; GO:0000976,transcription cis-regulatory region binding; GO:0071472,cellular response to salt stress; GO:0009736,cytokinin-activated signaling pathway; GO:0009873,ethylene-activated signaling pathway; GO:0045595,regulation of cell differentiation; GO:0009409,r…	PF00847.23:AP2 domain	AP2/ERF-ERF	TF	AP2/ERF->AP2/ERF-ERF
Sin10524	up	up	up	up	up	up	up	K09286 EREBP-like factor | (RefSeq) ethylene-responsive transcription factor RAP2-3 (A)	--	ethylene-responsive transcription factor ABR1-like [Sesamum indicum]	EF110_ARATH RecName: Full=Ethylene-responsive transcription factor ERF110;	A0A6I9UHR9_SESIN SubName: Full=ethylene-responsive transcription factor ABR1-like {ECO:0000313|RefSeq:XP_011101230.1};	--	GO:0005634,nucleus; GO:0003677,DNA binding; GO:0003700,DNA-binding transcription factor activity; GO:0009873,ethylene-activated signaling pathway; GO:0045893,positive regulation of DNA-templated transcription; GO:0048510,regulation of timing of transition from vegetative to reproductive phase; GO:0003674,molecular_function; GO:0003676,nucleic acid binding; GO:0005488,binding; GO:0097159,organic c…	PF00847.23:AP2 domain	AP2/ERF-ERF	TF	AP2/ERF->AP2/ERF-ERF
Sin10682	false	up	up	false	down	false	up	K09286 EREBP-like factor | (RefSeq) dehydration-responsive element-binding protein 3 (A)	--	ethylene-responsive transcription factor ERF014 [Sesamum indicum]	ERF12_ARATH RecName: Full=Ethylene-responsive transcription factor ERF012; AltName: Full=Dehydration response element-binding protein 26 {ECO:0000303|PubMed:21069430};	A0A6I9SJT1_SESIN SubName: Full=ethylene-responsive transcription factor ERF014 {ECO:0000313|RefSeq:XP_011069555.1};	--	GO:0005634,nucleus; GO:0003700,DNA-binding transcription factor activity; GO:0000976,transcription cis-regulatory region binding; GO:0071497,cellular response to freezing; GO:0034605,cellular response to heat; GO:0009873,ethylene-activated signaling pathway; GO:0045893,positive regulation of DNA-templated transcription; GO:0009753,response to jasmonic acid; GO:0009751,response to salicylic acid; …	PF00847.23:AP2 domain	AP2/ERF-ERF	TF	AP2/ERF->AP2/ERF-ERF
Sin11296	false	down	down	down	down	down	down	K09285 AP2-like factor, ANT lineage | (RefSeq) AP2-like ethylene-responsive transcription factor At1g16060 (A)	--	AP2-like ethylene-responsive transcription factor At1g16060 isoform X1 [Sesamum indicum]	AP2L3_ARATH RecName: Full=AP2-like ethylene-responsive transcription factor At1g79700;	A0A6I9SLE3_SESIN SubName: Full=AP2-like ethylene-responsive transcription factor At1g16060 isoform X1 {ECO:0000313|RefSeq:XP_011070692.2};	--	GO:0005634,nucleus; GO:0003677,DNA binding; GO:0003700,DNA-binding transcription factor activity; GO:0009873,ethylene-activated signaling pathway; GO:0003674,molecular_function; GO:0003676,nucleic acid binding; GO:0005488,binding; GO:0097159,organic cyclic compound binding; GO:1901363,heterocyclic compound binding; GO:0140110,transcription regulator activity; GO:0000160,phosphorelay signal transd…	PF00847.23:AP2 domain	AP2/ERF-ERF	TF	AP2/ERF->AP2/ERF-ERF
Sin13011	down	down	down	down	down	down	down	K09286 EREBP-like factor | (RefSeq) dehydration-responsive element-binding protein 3 (A)	--	dehydration-responsive element-binding protein 3 [Sesamum indicum]	DREB3_ARATH RecName: Full=Dehydration-responsive element-binding protein 3; AltName: Full=Protein TINY 2;	A0A6I9SSY0_SESIN SubName: Full=dehydration-responsive element-binding protein 3 {ECO:0000313|RefSeq:XP_011072408.1};	--	GO:0005634,nucleus; GO:0003700,DNA-binding transcription factor activity; GO:0043565,sequence-specific DNA binding; GO:0009873,ethylene-activated signaling pathway; GO:0045893,positive regulation of DNA-templated transcription; GO:0003674,molecular_function; GO:0140110,transcription regulator activity; GO:0003676,nucleic acid binding; GO:0003677,DNA binding; GO:0005488,binding; GO:0097159,organic…	PF00847.23:AP2 domain	AP2/ERF-ERF	TF	AP2/ERF->AP2/ERF-ERF
Sin13588	up	up	up	up	up	up	up	K09286 EREBP-like factor | (RefSeq) ethylene-responsive transcription factor RAP2-3 (A)	--	ethylene-responsive transcription factor ERF113 [Sesamum indicum]	EF114_ARATH RecName: Full=Ethylene-responsive transcription factor ERF114 {ECO:0000303|PubMed:16407444}; AltName: Full=ERF bud enhancer {ECO:0000303|PubMed:23616605};	A0A6I9SSG2_SESIN SubName: Full=ethylene-responsive transcription factor ERF113 {ECO:0000313|RefSeq:XP_011073204.1};	--	GO:0005634,nucleus; GO:0003700,DNA-binding transcription factor activity; GO:0000976,transcription cis-regulatory region binding; GO:0050832,defense response to fungus; GO:0009873,ethylene-activated signaling pathway; GO:0003674,molecular_function; GO:0140110,transcription regulator activity; GO:0001067,transcription regulatory region nucleic acid binding; GO:0003676,nucleic acid binding; GO:0003…	PF00847.23:AP2 domain	AP2/ERF-ERF	TF	AP2/ERF->AP2/ERF-ERF
Sin13692	up	up	up	false	false	false	false	K09286 EREBP-like factor | (RefSeq) ethylene-responsive transcription factor RAP2-4 (A)	--	ethylene-responsive transcription factor ERF003-like [Sesamum indicum]	ERF03_ARATH RecName: Full=Ethylene-responsive transcription factor ERF003;	A0A6I9SZQ7_SESIN SubName: Full=ethylene-responsive transcription factor ERF003-like {ECO:0000313|RefSeq:XP_011073356.1};	--	GO:0005634,nucleus; GO:0003677,DNA binding; GO:0003700,DNA-binding transcription factor activity; GO:0009873,ethylene-activated signaling pathway; GO:0003674,molecular_function; GO:0003676,nucleic acid binding; GO:0005488,binding; GO:0097159,organic cyclic compound binding; GO:1901363,heterocyclic compound binding; GO:0140110,transcription regulator activity; GO:0000160,phosphorelay signal transd…	PF00847.23:AP2 domain	AP2/ERF-ERF	TF	AP2/ERF->AP2/ERF-ERF
Sin13699	up	up	false	up	up	up	false	K09286 EREBP-like factor | (RefSeq) ethylene-responsive transcription factor 4-like (A)	--	ethylene-responsive transcription factor ERF084 [Sesamum indicum]	ERF84_ARATH RecName: Full=Ethylene-responsive transcription factor ERF084;	A0A6I9SZR2_SESIN SubName: Full=ethylene-responsive transcription factor ERF084 {ECO:0000313|RefSeq:XP_011073364.1};	--	GO:0005634,nucleus; GO:0003677,DNA binding; GO:0003700,DNA-binding transcription factor activity; GO:0009873,ethylene-activated signaling pathway; GO:0003674,molecular_function; GO:0003676,nucleic acid binding; GO:0005488,binding; GO:0097159,organic cyclic compound binding; GO:1901363,heterocyclic compound binding; GO:0140110,transcription regulator activity; GO:0000160,phosphorelay signal transd…	PF00847.23:AP2 domain	AP2/ERF-ERF	TF	AP2/ERF->AP2/ERF-ERF
Sin13840	down	down	down	down	down	down	down	K14516 ethylene-responsive transcription factor 1 | (RefSeq) ethylene-responsive transcription factor 1B-like (A)	ko04016: MAPK signaling pathway - plant; ko04075: Plant hormone signal transduction	ethylene-responsive transcription factor 1B-like [Sesamum indicum]	ERFC3_SOLLC RecName: Full=Ethylene-response factor C3 {ECO:0000305}; Short=Sl.ERF.C.3 {ECO:0000303|PubMed:23057995}; AltName: Full=Ethylene-responsive element-binding factor C3 {ECO:0000305}; AltName: Full=Ethylene-responsive transcription factor C3 {ECO:0000305};	A0A6I9SVQ2_SESIN SubName: Full=ethylene-responsive transcription factor 1B-like {ECO:0000313|RefSeq:XP_011073519.1};	--	GO:0005634,nucleus; GO:0003700,DNA-binding transcription factor activity; GO:0043565,sequence-specific DNA binding; GO:0006952,defense response; GO:0009873,ethylene-activated signaling pathway; GO:0045893,positive regulation of DNA-templated transcription; GO:0031347,regulation of defense response; GO:0010104,regulation of ethylene-activated signaling pathway; GO:0003674,molecular_function; GO:01…	PF00847.23:AP2 domain	AP2/ERF-ERF	TF	AP2/ERF->AP2/ERF-ERF
Sin13957	down	down	down	down	down	down	down	K09286 EREBP-like factor | (RefSeq) ethylene-responsive transcription factor RAP2-4 (A)	--	ethylene-responsive transcription factor ERF062-like [Sesamum indicum]	ERF62_ARATH RecName: Full=Ethylene-responsive transcription factor ERF062;	A0A6I9SUG7_SESIN SubName: Full=ethylene-responsive transcription factor ERF062-like {ECO:0000313|RefSeq:XP_011073782.1};	--	GO:0005634,nucleus; GO:0003700,DNA-binding transcription factor activity; GO:0043565,sequence-specific DNA binding; GO:0009873,ethylene-activated signaling pathway; GO:0003674,molecular_function; GO:0140110,transcription regulator activity; GO:0003676,nucleic acid binding; GO:0003677,DNA binding; GO:0005488,binding; GO:0097159,organic cyclic compound binding; GO:1901363,heterocyclic compound bind…	PF00847.23:AP2 domain	AP2/ERF-ERF	TF	AP2/ERF->AP2/ERF-ERF
Sin14252	false	up	up	up	up	up	up	K09286 EREBP-like factor | (RefSeq) ethylene-responsive transcription factor RAP2-13 (A)	--	ethylene-responsive transcription factor RAP2-13 [Sesamum indicum]	RAP24_ARATH RecName: Full=Ethylene-responsive transcription factor RAP2-4; AltName: Full=Ethylene-responsive transcription factor ERF059; AltName: Full=Protein RELATED TO APETALA2 4;	A0A6I9SV96_SESIN SubName: Full=ethylene-responsive transcription factor RAP2-13 {ECO:0000313|RefSeq:XP_011074161.1};	--	GO:0005634,nucleus; GO:0003677,DNA binding; GO:0003700,DNA-binding transcription factor activity; GO:0043565,sequence-specific DNA binding; GO:0000976,transcription cis-regulatory region binding; GO:0071472,cellular response to salt stress; GO:0009736,cytokinin-activated signaling pathway; GO:0009873,ethylene-activated signaling pathway; GO:0045595,regulation of cell differentiation; GO:0009409,r…	PF00847.23:AP2 domain	AP2/ERF-ERF	TF	AP2/ERF->AP2/ERF-ERF
Sin14429	up	false	false	up	up	up	up	K09286 EREBP-like factor | (RefSeq) ethylene-responsive transcription factor ERF008-like (A)	--	ethylene-responsive transcription factor ERF008-like [Sesamum indicum]	ERF10_ARATH RecName: Full=Ethylene-responsive transcription factor ERF010;	A0A6I9SXU1_SESIN SubName: Full=ethylene-responsive transcription factor ERF008-like {ECO:0000313|RefSeq:XP_011074400.1};	--	GO:0005634,nucleus; GO:0003700,DNA-binding transcription factor activity; GO:0000976,transcription cis-regulatory region binding; GO:0009873,ethylene-activated signaling pathway; GO:0003674,molecular_function; GO:0140110,transcription regulator activity; GO:0001067,transcription regulatory region nucleic acid binding; GO:0003676,nucleic acid binding; GO:0003677,DNA binding; GO:0003690,double-stra…	PF00847.23:AP2 domain	AP2/ERF-ERF	TF	AP2/ERF->AP2/ERF-ERF
Sin14745	up	up	up	false	down	up	up	K09286 EREBP-like factor | (RefSeq) ethylene-responsive transcription factor TINY (A)	--	ethylene-responsive transcription factor ERF014 [Sesamum indicum]	ERF12_ARATH RecName: Full=Ethylene-responsive transcription factor ERF012; AltName: Full=Dehydration response element-binding protein 26 {ECO:0000303|PubMed:21069430};	A0A6I9SVX8_SESIN SubName: Full=ethylene-responsive transcription factor ERF014 {ECO:0000313|RefSeq:XP_011074860.1};	--	GO:0005634,nucleus; GO:0003700,DNA-binding transcription factor activity; GO:0000976,transcription cis-regulatory region binding; GO:0071497,cellular response to freezing; GO:0034605,cellular response to heat; GO:0009873,ethylene-activated signaling pathway; GO:0045893,positive regulation of DNA-templated transcription; GO:0009753,response to jasmonic acid; GO:0009751,response to salicylic acid; …	PF00847.23:AP2 domain	AP2/ERF-ERF	TF	AP2/ERF->AP2/ERF-ERF
Sin14856	false	false	down	down	down	down	down	K09286 EREBP-like factor | (RefSeq) ethylene-responsive transcription factor RAP2-11-like (A)	--	ethylene-responsive transcription factor RAP2-11-like [Sesamum indicum]	ERN1_MEDTR RecName: Full=Ethylene-responsive transcription factor ERN1 {ECO:0000305}; Short=ERF transcription factor ERN1 {ECO:0000305}; AltName: Full=NF box-binding protein 1 {ECO:0000303|PubMed:17827349}; AltName: Full=Protein ERF REQUIRED FOR NODULATION 1 {ECO:0000303|PubMed:17827349};	A0A6I9T409_SESIN SubName: Full=ethylene-responsive transcription factor RAP2-11-like {ECO:0000313|RefSeq:XP_011075059.1};	--	GO:0005634,nucleus; GO:0003700,DNA-binding transcription factor activity; GO:0043565,sequence-specific DNA binding; GO:0009877,nodulation; GO:0045893,positive regulation of DNA-templated transcription; GO:0003674,molecular_function; GO:0140110,transcription regulator activity; GO:0003676,nucleic acid binding; GO:0003677,DNA binding; GO:0005488,binding; GO:0097159,organic cyclic compound binding; …	PF00847.23:AP2 domain	AP2/ERF-ERF	TF	AP2/ERF->AP2/ERF-ERF
Sin15914	false	up	false	down	down	down	down	K09286 EREBP-like factor | (RefSeq) dehydration-responsive element-binding protein 1B (A)	--	LOW QUALITY PROTEIN: ethylene-responsive transcription factor ERF025 [Sesamum indicum]	ERF25_ARATH RecName: Full=Ethylene-responsive transcription factor ERF025;	A0A6I9SZE0_SESIN SubName: Full=LOW QUALITY PROTEIN: ethylene-responsive transcription factor ERF025 {ECO:0000313|RefSeq:XP_011076239.2};	--	GO:0005634,nucleus; GO:0003700,DNA-binding transcription factor activity; GO:0000976,transcription cis-regulatory region binding; GO:0050832,defense response to fungus; GO:0009873,ethylene-activated signaling pathway; GO:0019760,glucosinolate metabolic process; GO:0003674,molecular_function; GO:0140110,transcription regulator activity; GO:0001067,transcription regulatory region nucleic acid bindi…	PF00847.23:AP2 domain	AP2/ERF-ERF	TF	AP2/ERF->AP2/ERF-ERF
Sin15915	up	up	up	up	up	up	up	K09286 EREBP-like factor | (RefSeq) dehydration-responsive element-binding protein 1B (A)	--	dehydration-responsive element-binding protein 1D [Sesamum indicum]	DRE1D_ARATH RecName: Full=Dehydration-responsive element-binding protein 1D; Short=Protein DREB1D; AltName: Full=C-repeat/dehydration-responsive element-binding factor 4; Short=C-repeat-binding factor 4; Short=CRT/DRE-binding factor 4;	A0A6I9T0D4_SESIN SubName: Full=dehydration-responsive element-binding protein 1D {ECO:0000313|RefSeq:XP_011076240.1};	--	GO:0005634,nucleus; GO:0003700,DNA-binding transcription factor activity; GO:0000976,transcription cis-regulatory region binding; GO:0009738,abscisic acid-activated signaling pathway; GO:0019760,glucosinolate metabolic process; GO:0003674,molecular_function; GO:0140110,transcription regulator activity; GO:0001067,transcription regulatory region nucleic acid binding; GO:0003676,nucleic acid bindin…	PF00847.23:AP2 domain	AP2/ERF-ERF	TF	AP2/ERF->AP2/ERF-ERF
Sin15938	false	false	false	down	down	down	down	K09286 EREBP-like factor | (RefSeq) ethylene-responsive transcription factor ERF087-like (A)	--	hypothetical protein Pfo_014892 [Paulownia fortunei]	ERN1_LOTJA RecName: Full=Ethylene-responsive transcription factor ERN1 {ECO:0000305}; Short=ERF transcription factor ERN1 {ECO:0000305}; AltName: Full=Protein ERF REQUIRED FOR NODULATION 1 {ECO:0000303|PubMed:28068194}; Short=LjERN1 {ECO:0000303|PubMed:28068194};	A0A4D8YLP2_SALSN SubName: Full=EREBP-like factor {ECO:0000313|EMBL:TEY20733.1};	--	GO:0005634,nucleus; GO:0003677,DNA binding; GO:0003700,DNA-binding transcription factor activity; GO:0009877,nodulation; GO:0006355,regulation of DNA-templated transcription; GO:0003674,molecular_function; GO:0003676,nucleic acid binding; GO:0005488,binding; GO:0097159,organic cyclic compound binding; GO:1901363,heterocyclic compound binding; GO:0140110,transcription regulator activity; GO:000815…	PF00847.23:AP2 domain	AP2/ERF-ERF	TF	AP2/ERF->AP2/ERF-ERF
Sin16060	up	up	up	up	up	up	up	K09286 EREBP-like factor | (RefSeq) ethylene-responsive transcription factor 5-like (A)	--	ethylene-responsive transcription factor ERF106-like [Sesamum indicum]	EF106_ARATH RecName: Full=Ethylene-responsive transcription factor ERF106;	A0A6I9SZV1_SESIN SubName: Full=ethylene-responsive transcription factor ERF106-like {ECO:0000313|RefSeq:XP_011076435.1};	--	GO:0005634,nucleus; GO:0003677,DNA binding; GO:0003700,DNA-binding transcription factor activity; GO:0009873,ethylene-activated signaling pathway; GO:0003674,molecular_function; GO:0003676,nucleic acid binding; GO:0005488,binding; GO:0097159,organic cyclic compound binding; GO:1901363,heterocyclic compound binding; GO:0140110,transcription regulator activity; GO:0000160,phosphorelay signal transd…	PF00847.23:AP2 domain	AP2/ERF-ERF	TF	AP2/ERF->AP2/ERF-ERF
Sin16061	up	up	up	up	up	up	up	K09286 EREBP-like factor | (RefSeq) ethylene-responsive transcription factor 5-like (A)	--	ethylene-responsive transcription factor 5-like [Sesamum indicum]	ERF5_TOBAC RecName: Full=Ethylene-responsive transcription factor 5; AltName: Full=Ethylene-responsive element-binding factor 4; Short=EREBP-4; AltName: Full=Ethylene-responsive element-binding factor 5 homolog; AltName: Full=NtERF4;	A0A6I9T0X0_SESIN SubName: Full=ethylene-responsive transcription factor 5-like {ECO:0000313|RefSeq:XP_011076436.1};	--	GO:0005634,nucleus; GO:0003677,DNA binding; GO:0003700,DNA-binding transcription factor activity; GO:0006952,defense response; GO:0009873,ethylene-activated signaling pathway; GO:0003674,molecular_function; GO:0003676,nucleic acid binding; GO:0005488,binding; GO:0097159,organic cyclic compound binding; GO:1901363,heterocyclic compound binding; GO:0140110,transcription regulator activity; GO:00069…	PF00847.23:AP2 domain	AP2/ERF-ERF	TF	AP2/ERF->AP2/ERF-ERF
Sin16062	false	up	up	up	up	up	up	K09286 EREBP-like factor | (RefSeq) LOW QUALITY PROTEIN: ethylene-responsive transcription factor 2-like (A)	--	LOW QUALITY PROTEIN: ethylene-responsive transcription factor 2-like [Sesamum indicum]	ERF2_NICSY RecName: Full=Ethylene-responsive transcription factor 2; Short=NsERF2; AltName: Full=Ethylene-responsive element-binding factor 2; Short=EREBP-2;	A0A6I9SZG7_SESIN SubName: Full=LOW QUALITY PROTEIN: ethylene-responsive transcription factor 2-like {ECO:0000313|RefSeq:XP_011076437.2};	--	GO:0005634,nucleus; GO:0003677,DNA binding; GO:0003700,DNA-binding transcription factor activity; GO:0006952,defense response; GO:0009873,ethylene-activated signaling pathway; GO:0003674,molecular_function; GO:0003676,nucleic acid binding; GO:0005488,binding; GO:0097159,organic cyclic compound binding; GO:1901363,heterocyclic compound binding; GO:0140110,transcription regulator activity; GO:00069…	PF00847.23:AP2 domain	AP2/ERF-ERF	TF	AP2/ERF->AP2/ERF-ERF
Sin16184	up	up	up	up	up	up	up	K09286 EREBP-like factor | (RefSeq) dehydration-responsive element-binding protein 2A-like (A)	--	dehydration-responsive element-binding protein 2A-like [Sesamum indicum]	DRE2A_ARATH RecName: Full=Dehydration-responsive element-binding protein 2A {ECO:0000303|PubMed:10809011, ECO:0000303|PubMed:9707537}; Short=Protein DREB2A {ECO:0000303|PubMed:10809011, ECO:0000303|PubMed:9707537};	A0A6I9T1E6_SESIN SubName: Full=dehydration-responsive element-binding protein 2A-like {ECO:0000313|RefSeq:XP_011076647.1};	--	GO:0005634,nucleus; GO:0003700,DNA-binding transcription factor activity; GO:0000976,transcription cis-regulatory region binding; GO:0071456,cellular response to hypoxia; GO:0010286,heat acclimation; GO:0045893,positive regulation of DNA-templated transcription; GO:0009408,response to heat; GO:0042542,response to hydrogen peroxide; GO:0010224,response to UV-B; GO:0009414,response to water depriva…	PF00847.23:AP2 domain	AP2/ERF-ERF	TF	AP2/ERF->AP2/ERF-ERF
Sin16622	false	false	false	up	up	false	false	K09284 AP2-like factor, euAP2 lineage | (RefSeq) AP2-like ethylene-responsive transcription factor TOE3 isoform X2 (A)	--	AP2-like ethylene-responsive transcription factor TOE3 isoform X2 [Sesamum indicum]	RAP27_ARATH RecName: Full=Ethylene-responsive transcription factor RAP2-7; AltName: Full=Protein RELATED TO APETALA2 7; AltName: Full=Protein TARGET OF EAT 1;	A0A6I9T4J8_SESIN SubName: Full=AP2-like ethylene-responsive transcription factor TOE3 isoform X2 {ECO:0000313|RefSeq:XP_011077024.1};	--	GO:0005634,nucleus; GO:0003677,DNA binding; GO:0003700,DNA-binding transcription factor activity; GO:0009873,ethylene-activated signaling pathway; GO:0003674,molecular_function; GO:0003676,nucleic acid binding; GO:0005488,binding; GO:0097159,organic cyclic compound binding; GO:1901363,heterocyclic compound binding; GO:0140110,transcription regulator activity; GO:0000160,phosphorelay signal transd…	PF00847.23:AP2 domain	AP2/ERF-ERF	TF	AP2/ERF->AP2/ERF-ERF
Sin17557	false	up	false	down	down	false	down	K09286 EREBP-like factor | (RefSeq) ethylene-responsive transcription factor TINY (A)	--	ethylene-responsive transcription factor TINY [Sesamum indicum]	ERF43_ARATH RecName: Full=Ethylene-responsive transcription factor ERF043;	A0A6I9T7X5_SESIN SubName: Full=ethylene-responsive transcription factor TINY {ECO:0000313|RefSeq:XP_011078266.1};	--	GO:0005634,nucleus; GO:0003700,DNA-binding transcription factor activity; GO:0000976,transcription cis-regulatory region binding; GO:0009873,ethylene-activated signaling pathway; GO:0003674,molecular_function; GO:0140110,transcription regulator activity; GO:0001067,transcription regulatory region nucleic acid binding; GO:0003676,nucleic acid binding; GO:0003677,DNA binding; GO:0003690,double-stra…	PF00847.23:AP2 domain	AP2/ERF-ERF	TF	AP2/ERF->AP2/ERF-ERF
Sin17742	up	up	false	up	down	false	down	K09286 EREBP-like factor | (RefSeq) ethylene-responsive transcription factor ERF008-like (A)	--	ethylene-responsive transcription factor ERF017-like [Sesamum indicum]	ERF17_ARATH RecName: Full=Ethylene-responsive transcription factor ERF017;	A0A6I9T3D0_SESIN SubName: Full=ethylene-responsive transcription factor ERF017-like {ECO:0000313|RefSeq:XP_011078131.1};	--	GO:0005634,nucleus; GO:0003700,DNA-binding transcription factor activity; GO:0000976,transcription cis-regulatory region binding; GO:0009873,ethylene-activated signaling pathway; GO:0003674,molecular_function; GO:0140110,transcription regulator activity; GO:0001067,transcription regulatory region nucleic acid binding; GO:0003676,nucleic acid binding; GO:0003677,DNA binding; GO:0003690,double-stra…	PF00847.23:AP2 domain	AP2/ERF-ERF	TF	AP2/ERF->AP2/ERF-ERF
Sin17982	NA	NA	NA	NA	NA	NA	up	K09286 EREBP-like factor | (RefSeq) dehydration-responsive element-binding protein 1B (A)	--	hypothetical protein Pfo_004159 [Paulownia fortunei]	ERF24_ARATH RecName: Full=Ethylene-responsive transcription factor ERF024;	A0A2G9H8M1_9LAMI RecName: Full=AP2/ERF domain-containing protein {ECO:0000259|PROSITE:PS51032};	--	GO:0005634,nucleus; GO:0003677,DNA binding; GO:0003700,DNA-binding transcription factor activity; GO:0050832,defense response to fungus; GO:0009873,ethylene-activated signaling pathway; GO:0003674,molecular_function; GO:0003676,nucleic acid binding; GO:0005488,binding; GO:0097159,organic cyclic compound binding; GO:1901363,heterocyclic compound binding; GO:0140110,transcription regulator activity…	PF00847.23:AP2 domain	AP2/ERF-ERF	TF	AP2/ERF->AP2/ERF-ERF
Sin18482	false	up	false	down	down	down	false	K09286 EREBP-like factor | (RefSeq) ethylene-responsive transcription factor 14 (A)	--	ethylene-responsive transcription factor 14 [Sesamum indicum]	ERF82_ARATH RecName: Full=Ethylene-responsive transcription factor 3; Short=AtERF3; AltName: Full=Ethylene-responsive element-binding factor 3; Short=EREBP-3;	A0A6I9TFG1_SESIN SubName: Full=ethylene-responsive transcription factor 14 {ECO:0000313|RefSeq:XP_011082648.1};	--	GO:0005634,nucleus; GO:0003700,DNA-binding transcription factor activity; GO:0000976,transcription cis-regulatory region binding; GO:0006952,defense response; GO:0009873,ethylene-activated signaling pathway; GO:0010105,negative regulation of ethylene-activated signaling pathway; GO:0003674,molecular_function; GO:0140110,transcription regulator activity; GO:0001067,transcription regulatory region …	PF00847.23:AP2 domain	AP2/ERF-ERF	TF	AP2/ERF->AP2/ERF-ERF
Sin18753	down	false	down	down	down	down	down	K09286 EREBP-like factor | (RefSeq) ethylene-responsive transcription factor RAP2-4 (A)	--	LOW QUALITY PROTEIN: ethylene-responsive transcription factor ERF061 [Sesamum indicum]	ERF61_ARATH RecName: Full=Ethylene-responsive transcription factor ERF061;	A0A6I9UQP6_SESIN SubName: Full=LOW QUALITY PROTEIN: ethylene-responsive transcription factor ERF061 {ECO:0000313|RefSeq:XP_011101035.1};	--	GO:0005634,nucleus; GO:0003677,DNA binding; GO:0003700,DNA-binding transcription factor activity; GO:0009873,ethylene-activated signaling pathway; GO:0003674,molecular_function; GO:0003676,nucleic acid binding; GO:0005488,binding; GO:0097159,organic cyclic compound binding; GO:1901363,heterocyclic compound binding; GO:0140110,transcription regulator activity; GO:0000160,phosphorelay signal transd…	PF00847.23:AP2 domain	AP2/ERF-ERF	TF	AP2/ERF->AP2/ERF-ERF
Sin19137	false	down	false	false	false	false	false	K09286 EREBP-like factor | (RefSeq) LOW QUALITY PROTEIN: ethylene-responsive transcription factor TINY-like (A)	--	LOW QUALITY PROTEIN: ethylene-responsive transcription factor TINY-like [Sesamum indicum]	DREB3_ARATH RecName: Full=Dehydration-responsive element-binding protein 3; AltName: Full=Protein TINY 2;	A0A6I9TLD8_SESIN SubName: Full=LOW QUALITY PROTEIN: ethylene-responsive transcription factor TINY-like {ECO:0000313|RefSeq:XP_011081787.1};	--	GO:0005634,nucleus; GO:0003700,DNA-binding transcription factor activity; GO:0043565,sequence-specific DNA binding; GO:0009873,ethylene-activated signaling pathway; GO:0045893,positive regulation of DNA-templated transcription; GO:0003674,molecular_function; GO:0140110,transcription regulator activity; GO:0003676,nucleic acid binding; GO:0003677,DNA binding; GO:0005488,binding; GO:0097159,organic…	PF00847.23:AP2 domain	AP2/ERF-ERF	TF	AP2/ERF->AP2/ERF-ERF
Sin19310	false	down	false	down	down	down	false	K09286 EREBP-like factor | (RefSeq) dehydration-responsive element-binding protein 3 (A)	--	ethylene-responsive transcription factor WIN1-like [Sesamum indicum]	WIN1_ARATH RecName: Full=Ethylene-responsive transcription factor WIN1; AltName: Full=Protein SHINE 1; AltName: Full=Protein WAX INDUCER 1;	A0A6I9TD00_SESIN SubName: Full=ethylene-responsive transcription factor WIN1-like {ECO:0000313|RefSeq:XP_011081566.1};	--	GO:0005634,nucleus; GO:0003700,DNA-binding transcription factor activity; GO:0043565,sequence-specific DNA binding; GO:0010143,cutin biosynthetic process; GO:0009873,ethylene-activated signaling pathway; GO:0009414,response to water deprivation; GO:0010166,wax metabolic process; GO:0003674,molecular_function; GO:0140110,transcription regulator activity; GO:0003676,nucleic acid binding; GO:0003677…	PF00847.23:AP2 domain	AP2/ERF-ERF	TF	AP2/ERF->AP2/ERF-ERF
Sin19711	up	up	up	up	up	up	up	K09286 EREBP-like factor | (RefSeq) ethylene-responsive transcription factor 1A-like (A)	--	ethylene-responsive transcription factor 1A-like [Sesamum indicum]	EF100_ARATH RecName: Full=Ethylene-responsive transcription factor 1A; Short=AtERF1A; AltName: Full=Ethylene-responsive element-binding factor 1A; Short=EREBP-1A;	A0A6I9TEZ5_SESIN SubName: Full=ethylene-responsive transcription factor 1A-like {ECO:0000313|RefSeq:XP_011081402.2};	--	GO:0005634,nucleus; GO:0003700,DNA-binding transcription factor activity; GO:0000976,transcription cis-regulatory region binding; GO:0051301,cell division; GO:0006952,defense response; GO:0009873,ethylene-activated signaling pathway; GO:0010087,phloem or xylem histogenesis; GO:0009624,response to nematode; GO:0003674,molecular_function; GO:0140110,transcription regulator activity; GO:0001067,tran…	PF00847.23:AP2 domain	AP2/ERF-ERF	TF	AP2/ERF->AP2/ERF-ERF
Sin19714	up	up	up	up	false	up	false	K09286 EREBP-like factor | (RefSeq) ethylene-responsive transcription factor 5-like (A)	--	ethylene-responsive transcription factor 5-like [Sesamum indicum]	ERF5_NICSY RecName: Full=Ethylene-responsive transcription factor 5; AltName: Full=Ethylene-responsive element-binding factor 4; Short=EREBP-4; AltName: Full=Ethylene-responsive element-binding factor 5 homolog; AltName: Full=NsERF4;	A0A6I9TER8_SESIN SubName: Full=ethylene-responsive transcription factor 5-like {ECO:0000313|RefSeq:XP_011081304.1};	--	GO:0005634,nucleus; GO:0003677,DNA binding; GO:0003700,DNA-binding transcription factor activity; GO:0006952,defense response; GO:0009873,ethylene-activated signaling pathway; GO:0003674,molecular_function; GO:0003676,nucleic acid binding; GO:0005488,binding; GO:0097159,organic cyclic compound binding; GO:1901363,heterocyclic compound binding; GO:0140110,transcription regulator activity; GO:00069…	PF00847.23:AP2 domain	AP2/ERF-ERF	TF	AP2/ERF->AP2/ERF-ERF
Sin19937	NA	up	NA	NA	NA	NA	NA	K09286 EREBP-like factor | (RefSeq) dehydration-responsive element-binding protein 1B (A)	--	dehydration-responsive element-binding protein 1D-like [Sesamum indicum]	DRE1B_ARATH RecName: Full=Dehydration-responsive element-binding protein 1B {ECO:0000303|PubMed:9707537}; Short=Protein DREB1B {ECO:0000303|PubMed:9707537}; AltName: Full=C-repeat/dehydration-responsive element-binding factor 1 {ECO:0000303|PubMed:9023378}; Short=C-repeat-binding factor 1 {ECO:0000303|PubMed:9023378}; Short=CRT/DRE-binding factor 1 {ECO:0000303|PubMed:9023378};	A0A6I9T9B8_SESIN SubName: Full=dehydration-responsive element-binding protein 1D-like {ECO:0000313|RefSeq:XP_011081035.1};	--	GO:0005634,nucleus; GO:0003677,DNA binding; GO:0003700,DNA-binding transcription factor activity; GO:0009631,cold acclimation; GO:0045893,positive regulation of DNA-templated transcription; GO:0009409,response to cold; GO:0003674,molecular_function; GO:0003676,nucleic acid binding; GO:0005488,binding; GO:0097159,organic cyclic compound binding; GO:1901363,heterocyclic compound binding; GO:0140110…	PF00847.23:AP2 domain	AP2/ERF-ERF	TF	AP2/ERF->AP2/ERF-ERF
Sin19938	up	up	up	up	NA	up	up	K09286 EREBP-like factor | (RefSeq) dehydration-responsive element-binding protein 1B (A)	--	ethylene-responsive transcription factor ERF026 [Sesamum indicum]	ERF26_ARATH RecName: Full=Ethylene-responsive transcription factor ERF026;	A0A6I9TJM7_SESIN SubName: Full=ethylene-responsive transcription factor ERF026 {ECO:0000313|RefSeq:XP_011081034.1};	--	GO:0005634,nucleus; GO:0003677,DNA binding; GO:0003700,DNA-binding transcription factor activity; GO:0009873,ethylene-activated signaling pathway; GO:0003674,molecular_function; GO:0003676,nucleic acid binding; GO:0005488,binding; GO:0097159,organic cyclic compound binding; GO:1901363,heterocyclic compound binding; GO:0140110,transcription regulator activity; GO:0000160,phosphorelay signal transd…	PF00847.23:AP2 domain	AP2/ERF-ERF	TF	AP2/ERF->AP2/ERF-ERF
Sin20078	up	up	false	down	down	down	down	K13434 pathogenesis-related genes transcriptional activator PTI6 | (RefSeq) pathogenesis-related genes transcriptional activator PTI6 (A)	ko04626: Plant-pathogen interaction	ethylene-responsive transcription factor CRF2 [Sesamum indicum]	CRF2_ARATH RecName: Full=Ethylene-responsive transcription factor CRF2; AltName: Full=Protein CYTOKININ RESPONSE FACTOR 2;	A0A6I9TB94_SESIN SubName: Full=ethylene-responsive transcription factor CRF2 {ECO:0000313|RefSeq:XP_011080873.1};	--	GO:0005737,cytoplasm; GO:0005634,nucleus; GO:0003700,DNA-binding transcription factor activity; GO:0042802,identical protein binding; GO:0000976,transcription cis-regulatory region binding; GO:0048825,cotyledon development; GO:0009736,cytokinin-activated signaling pathway; GO:0009873,ethylene-activated signaling pathway; GO:0048364,root development; GO:0003674,molecular_function; GO:0140110,trans…	PF00847.23:AP2 domain	AP2/ERF-ERF	TF	AP2/ERF->AP2/ERF-ERF
Sin20250	up	false	false	down	down	false	down	K13434 pathogenesis-related genes transcriptional activator PTI6 | (RefSeq) pathogenesis-related genes transcriptional activator PTI6 (A)	ko04626: Plant-pathogen interaction	pathogenesis-related genes transcriptional activator PTI6 [Sesamum indicum]	PTI6_SOLLC RecName: Full=Pathogenesis-related genes transcriptional activator PTI6; AltName: Full=PTO-interacting protein 6;	A0A6I9TAS9_SESIN SubName: Full=pathogenesis-related genes transcriptional activator PTI6 {ECO:0000313|RefSeq:XP_011080643.1};	--	GO:0005634,nucleus; GO:0003677,DNA binding; GO:0003700,DNA-binding transcription factor activity; GO:0006952,defense response; GO:0003674,molecular_function; GO:0003676,nucleic acid binding; GO:0005488,binding; GO:0097159,organic cyclic compound binding; GO:1901363,heterocyclic compound binding; GO:0140110,transcription regulator activity; GO:0006950,response to stress; GO:0008150,biological_proc…	PF00847.23:AP2 domain	AP2/ERF-ERF	TF	AP2/ERF->AP2/ERF-ERF
Sin20646	up	false	false	false	false	false	up	K14516 ethylene-responsive transcription factor 1 | (RefSeq) ethylene-responsive transcription factor 1B-like (A)	ko04016: MAPK signaling pathway - plant; ko04075: Plant hormone signal transduction	ethylene-responsive transcription factor 1B-like [Sesamum indicum]	ERFC3_SOLLC RecName: Full=Ethylene-response factor C3 {ECO:0000305}; Short=Sl.ERF.C.3 {ECO:0000303|PubMed:23057995}; AltName: Full=Ethylene-responsive element-binding factor C3 {ECO:0000305}; AltName: Full=Ethylene-responsive transcription factor C3 {ECO:0000305};	A0A6I9TBZ9_SESIN SubName: Full=ethylene-responsive transcription factor 1B-like {ECO:0000313|RefSeq:XP_011080034.1};	--	GO:0005634,nucleus; GO:0003700,DNA-binding transcription factor activity; GO:0043565,sequence-specific DNA binding; GO:0006952,defense response; GO:0009873,ethylene-activated signaling pathway; GO:0045893,positive regulation of DNA-templated transcription; GO:0031347,regulation of defense response; GO:0010104,regulation of ethylene-activated signaling pathway; GO:0003674,molecular_function; GO:01…	PF00847.23:AP2 domain	AP2/ERF-ERF	TF	AP2/ERF->AP2/ERF-ERF
Sin20647	NA	NA	NA	NA	NA	NA	up	K09286 EREBP-like factor | (RefSeq) LOW QUALITY PROTEIN: ethylene-responsive transcription factor 2-like (A)	--	ethylene-responsive transcription factor ERF098-like [Sesamum indicum]	ERF98_ARATH RecName: Full=Ethylene-responsive transcription factor ERF098;	A0A6I9TA07_SESIN SubName: Full=ethylene-responsive transcription factor ERF098-like {ECO:0000313|RefSeq:XP_011080301.1};	--	GO:0005634,nucleus; GO:0003677,DNA binding; GO:0003700,DNA-binding transcription factor activity; GO:0009873,ethylene-activated signaling pathway; GO:0003674,molecular_function; GO:0003676,nucleic acid binding; GO:0005488,binding; GO:0097159,organic cyclic compound binding; GO:1901363,heterocyclic compound binding; GO:0140110,transcription regulator activity; GO:0000160,phosphorelay signal transd…	PF00847.23:AP2 domain	AP2/ERF-ERF	TF	AP2/ERF->AP2/ERF-ERF
Sin20648	down	down	down	down	down	down	down	K13433 pathogenesis-related genes transcriptional activator PTI5 | (RefSeq) LOW QUALITY PROTEIN: pathogenesis-related genes transcriptional activator PTI5-like (A)	ko04626: Plant-pathogen interaction	ethylene-responsive transcription factor ERF096-like [Sesamum indicum]	ERF97_ARATH RecName: Full=Ethylene-responsive transcription factor 14; Short=AtERF14; AltName: Full=Ethylene-responsive element-binding factor 14; Short=EREBP-14;	A0A6I9T7Q8_SESIN SubName: Full=ethylene-responsive transcription factor ERF096-like {ECO:0000313|RefSeq:XP_011080300.1};	--	GO:0005634,nucleus; GO:0003700,DNA-binding transcription factor activity; GO:0000976,transcription cis-regulatory region binding; GO:0006952,defense response; GO:0009873,ethylene-activated signaling pathway; GO:0003674,molecular_function; GO:0140110,transcription regulator activity; GO:0001067,transcription regulatory region nucleic acid binding; GO:0003676,nucleic acid binding; GO:0003677,DNA bi…	PF00847.23:AP2 domain	AP2/ERF-ERF	TF	AP2/ERF->AP2/ERF-ERF
Sin20934	up	up	up	up	up	up	up	K09286 EREBP-like factor | (RefSeq) ethylene-responsive transcription factor ERF071 (A)	--	ethylene-responsive transcription factor ERF071 [Sesamum indicum]	ERF71_ARATH RecName: Full=Ethylene-responsive transcription factor ERF071 {ECO:0000305}; Short=AtERF71 {ECO:0000303|PubMed:25344007}; AltName: Full=Protein HYPOXIA RESPONSIVE ERF 2 {ECO:0000303|PubMed:20113439};	A0A6I9T8J6_SESIN SubName: Full=ethylene-responsive transcription factor ERF071 {ECO:0000313|RefSeq:XP_011079624.1};	--	GO:0005634,nucleus; GO:0003700,DNA-binding transcription factor activity; GO:1990837,sequence-specific double-stranded DNA binding; GO:0071456,cellular response to hypoxia; GO:0006952,defense response; GO:0009873,ethylene-activated signaling pathway; GO:0045893,positive regulation of DNA-templated transcription; GO:2000280,regulation of root development; GO:0034059,response to anoxia; GO:0009414,…	PF00847.23:AP2 domain	AP2/ERF-ERF	TF	AP2/ERF->AP2/ERF-ERF
Sin21674	false	false	up	false	false	false	false	K22390 acid phosphatase type 7 | (RefSeq) purple acid phosphatase 2-like isoform X1 (A)	--	purple acid phosphatase 2-like isoform X2 [Sesamum indicum]	PPAF2_IPOBA RecName: Full=Purple acid phosphatase 2; EC=3.1.3.2; AltName: Full=Manganese(II) purple acid phosphatase 2; Flags: Precursor;	A0A8M8V3V2_SESIN SubName: Full=purple acid phosphatase 2-like isoform X2 {ECO:0000313|RefSeq:XP_020551014.1};	Purple acid phosphatase	GO:0005576,extracellular region; GO:0003993,acid phosphatase activity; GO:0046872,metal ion binding; GO:0003674,molecular_function; GO:0003824,catalytic activity; GO:0016787,hydrolase activity; GO:0016788,hydrolase activity, acting on ester bonds; GO:0016791,phosphatase activity; GO:0042578,phosphoric ester hydrolase activity; GO:0005488,binding; GO:0043167,ion binding; GO:0043169,cation binding;…	PF00149.31:Calcineurin-like phosphoesterase	AP2/ERF-ERF	TF	AP2/ERF->AP2/ERF-ERF
Sin22483	false	up	false	false	down	false	false	K13434 pathogenesis-related genes transcriptional activator PTI6 | (RefSeq) pathogenesis-related genes transcriptional activator PTI6 (A)	ko04626: Plant-pathogen interaction	ethylene-responsive transcription factor CRF4-like [Sesamum indicum]	CRF4_ARATH RecName: Full=Ethylene-responsive transcription factor CRF4; AltName: Full=Protein CYTOKININ RESPONSE FACTOR 4;	A0A6I9TT74_SESIN SubName: Full=ethylene-responsive transcription factor CRF4-like {ECO:0000313|RefSeq:XP_011084481.1};	--	GO:0005737,cytoplasm; GO:0005634,nucleus; GO:0003677,DNA binding; GO:0003700,DNA-binding transcription factor activity; GO:0009736,cytokinin-activated signaling pathway; GO:0009873,ethylene-activated signaling pathway; GO:0048366,leaf development; GO:0003674,molecular_function; GO:0003676,nucleic acid binding; GO:0005488,binding; GO:0097159,organic cyclic compound binding; GO:1901363,heterocyclic…	PF00847.23:AP2 domain	AP2/ERF-ERF	TF	AP2/ERF->AP2/ERF-ERF
Sin22563	up	up	up	up	up	up	up	K09286 EREBP-like factor | (RefSeq) dehydration-responsive element-binding protein 1B (A)	--	dehydration-responsive element-binding protein 1B [Sesamum indicum]	DRE1B_ARATH RecName: Full=Dehydration-responsive element-binding protein 1B {ECO:0000303|PubMed:9707537}; Short=Protein DREB1B {ECO:0000303|PubMed:9707537}; AltName: Full=C-repeat/dehydration-responsive element-binding factor 1 {ECO:0000303|PubMed:9023378}; Short=C-repeat-binding factor 1 {ECO:0000303|PubMed:9023378}; Short=CRT/DRE-binding factor 1 {ECO:0000303|PubMed:9023378};	A0A6I9V0Q0_SESIN SubName: Full=dehydration-responsive element-binding protein 1B {ECO:0000313|RefSeq:XP_011101172.1};	--	GO:0005634,nucleus; GO:0003677,DNA binding; GO:0003700,DNA-binding transcription factor activity; GO:0009631,cold acclimation; GO:0045893,positive regulation of DNA-templated transcription; GO:0009409,response to cold; GO:0003674,molecular_function; GO:0003676,nucleic acid binding; GO:0005488,binding; GO:0097159,organic cyclic compound binding; GO:1901363,heterocyclic compound binding; GO:0140110…	PF00847.23:AP2 domain	AP2/ERF-ERF	TF	AP2/ERF->AP2/ERF-ERF
Sin22629	up	up	up	up	up	up	up	K09286 EREBP-like factor | (RefSeq) ethylene-responsive transcription factor 5 (A)	--	ethylene-responsive transcription factor ERF107 [Sesamum indicum]	EF106_ARATH RecName: Full=Ethylene-responsive transcription factor ERF106;	A0A6I9UHG1_SESIN SubName: Full=ethylene-responsive transcription factor ERF107 {ECO:0000313|RefSeq:XP_011101099.1};	--	GO:0005634,nucleus; GO:0003677,DNA binding; GO:0003700,DNA-binding transcription factor activity; GO:0009873,ethylene-activated signaling pathway; GO:0003674,molecular_function; GO:0003676,nucleic acid binding; GO:0005488,binding; GO:0097159,organic cyclic compound binding; GO:1901363,heterocyclic compound binding; GO:0140110,transcription regulator activity; GO:0000160,phosphorelay signal transd…	PF00847.23:AP2 domain	AP2/ERF-ERF	TF	AP2/ERF->AP2/ERF-ERF
Sin22630	false	false	up	false	false	false	up	K09286 EREBP-like factor | (RefSeq) ethylene-responsive transcription factor 5 (A)	--	ethylene-responsive transcription factor 5 [Sesamum indicum]	ERF5_TOBAC RecName: Full=Ethylene-responsive transcription factor 5; AltName: Full=Ethylene-responsive element-binding factor 4; Short=EREBP-4; AltName: Full=Ethylene-responsive element-binding factor 5 homolog; AltName: Full=NtERF4;	A0A6I9V0H4_SESIN SubName: Full=ethylene-responsive transcription factor 5 {ECO:0000313|RefSeq:XP_011101098.1};	--	GO:0005634,nucleus; GO:0003677,DNA binding; GO:0003700,DNA-binding transcription factor activity; GO:0006952,defense response; GO:0009873,ethylene-activated signaling pathway; GO:0003674,molecular_function; GO:0003676,nucleic acid binding; GO:0005488,binding; GO:0097159,organic cyclic compound binding; GO:1901363,heterocyclic compound binding; GO:0140110,transcription regulator activity; GO:00069…	PF00847.23:AP2 domain	AP2/ERF-ERF	TF	AP2/ERF->AP2/ERF-ERF
Sin22631	up	up	up	false	false	false	up	K09286 EREBP-like factor | (RefSeq) LOW QUALITY PROTEIN: ethylene-responsive transcription factor 2-like (A)	--	hypothetical protein CDL12_30430 [Handroanthus impetiginosus]	ERF2_NICSY RecName: Full=Ethylene-responsive transcription factor 2; Short=NsERF2; AltName: Full=Ethylene-responsive element-binding factor 2; Short=EREBP-2;	A0A2G9FVK0_9LAMI RecName: Full=AP2/ERF domain-containing protein {ECO:0000259|PROSITE:PS51032};	--	GO:0005634,nucleus; GO:0003677,DNA binding; GO:0003700,DNA-binding transcription factor activity; GO:0006952,defense response; GO:0009873,ethylene-activated signaling pathway; GO:0003674,molecular_function; GO:0003676,nucleic acid binding; GO:0005488,binding; GO:0097159,organic cyclic compound binding; GO:1901363,heterocyclic compound binding; GO:0140110,transcription regulator activity; GO:00069…	PF00847.23:AP2 domain	AP2/ERF-ERF	TF	AP2/ERF->AP2/ERF-ERF
Sin22706	up	up	up	up	up	up	up	K09286 EREBP-like factor | (RefSeq) dehydration-responsive element-binding protein 2A-like (A)	--	dehydration-responsive element-binding protein 2C-like [Sesamum indicum]	DRE2C_ARATH RecName: Full=Dehydration-responsive element-binding protein 2C; Short=Protein DREB2C;	A0A6I9TNG6_SESIN SubName: Full=dehydration-responsive element-binding protein 2C-like {ECO:0000313|RefSeq:XP_011084866.1, ECO:0000313|RefSeq:XP_020550945.1};	--	GO:0005634,nucleus; GO:0003700,DNA-binding transcription factor activity; GO:0000976,transcription cis-regulatory region binding; GO:0009738,abscisic acid-activated signaling pathway; GO:0010286,heat acclimation; GO:0045893,positive regulation of DNA-templated transcription; GO:0009737,response to abscisic acid; GO:0003674,molecular_function; GO:0140110,transcription regulator activity; GO:000106…	PF00847.23:AP2 domain	AP2/ERF-ERF	TF	AP2/ERF->AP2/ERF-ERF
Sin23060	false	up	up	up	up	up	up	K09286 EREBP-like factor | (RefSeq) ethylene-responsive transcription factor RAP2-13 (A)	--	ethylene-responsive transcription factor ERF054-like, partial [Sesamum indicum]	ERF53_ARATH RecName: Full=Ethylene-responsive transcription factor ERF053 {ECO:0000305}; Short=AtERF53 {ECO:0000303|PubMed:22095047};	A0A6I9TID7_SESIN SubName: Full=ethylene-responsive transcription factor ERF054-like {ECO:0000313|RefSeq:XP_011085351.2};	--	GO:0005737,cytoplasm; GO:0005634,nucleus; GO:0003700,DNA-binding transcription factor activity; GO:0043565,sequence-specific DNA binding; GO:0000976,transcription cis-regulatory region binding; GO:0009873,ethylene-activated signaling pathway; GO:1900036,positive regulation of cellular response to heat; GO:0045893,positive regulation of DNA-templated transcription; GO:2000070,regulation of respons…	PF00847.23:AP2 domain	AP2/ERF-ERF	TF	AP2/ERF->AP2/ERF-ERF
Sin23286	up	false	down	down	down	down	down	K09286 EREBP-like factor | (RefSeq) ethylene-responsive transcription factor 3-like (A)	--	ethylene-responsive transcription factor 3-like [Sesamum indicum]	ERN1_MEDTR RecName: Full=Ethylene-responsive transcription factor ERN1 {ECO:0000305}; Short=ERF transcription factor ERN1 {ECO:0000305}; AltName: Full=NF box-binding protein 1 {ECO:0000303|PubMed:17827349}; AltName: Full=Protein ERF REQUIRED FOR NODULATION 1 {ECO:0000303|PubMed:17827349};	A0A6I9TKF8_SESIN SubName: Full=ethylene-responsive transcription factor 3-like {ECO:0000313|RefSeq:XP_011085852.1};	--	GO:0005634,nucleus; GO:0003700,DNA-binding transcription factor activity; GO:0043565,sequence-specific DNA binding; GO:0009877,nodulation; GO:0045893,positive regulation of DNA-templated transcription; GO:0003674,molecular_function; GO:0140110,transcription regulator activity; GO:0003676,nucleic acid binding; GO:0003677,DNA binding; GO:0005488,binding; GO:0097159,organic cyclic compound binding; …	PF00847.23:AP2 domain	AP2/ERF-ERF	TF	AP2/ERF->AP2/ERF-ERF
Sin23337	up	down	false	false	down	down	down	K09285 AP2-like factor, ANT lineage | (RefSeq) AP2-like ethylene-responsive transcription factor At2g41710 isoform X1 (A)	--	ethylene-responsive transcription factor WRI1-like [Sesamum indicum]	AP2L3_ARATH RecName: Full=AP2-like ethylene-responsive transcription factor At1g79700;	A0A6I9TJB8_SESIN SubName: Full=ethylene-responsive transcription factor WRI1-like {ECO:0000313|RefSeq:XP_011085861.2};	--	GO:0005634,nucleus; GO:0003677,DNA binding; GO:0003700,DNA-binding transcription factor activity; GO:0009873,ethylene-activated signaling pathway; GO:0003674,molecular_function; GO:0003676,nucleic acid binding; GO:0005488,binding; GO:0097159,organic cyclic compound binding; GO:1901363,heterocyclic compound binding; GO:0140110,transcription regulator activity; GO:0000160,phosphorelay signal transd…	PF00847.23:AP2 domain	AP2/ERF-ERF	TF	AP2/ERF->AP2/ERF-ERF
Sin23439	down	false	down	false	false	false	false	K14516 ethylene-responsive transcription factor 1 | (RefSeq) ethylene-responsive transcription factor 1B-like (A)	ko04016: MAPK signaling pathway - plant; ko04075: Plant hormone signal transduction	ethylene-responsive transcription factor 1B-like [Sesamum indicum]	ERFC3_SOLLC RecName: Full=Ethylene-response factor C3 {ECO:0000305}; Short=Sl.ERF.C.3 {ECO:0000303|PubMed:23057995}; AltName: Full=Ethylene-responsive element-binding factor C3 {ECO:0000305}; AltName: Full=Ethylene-responsive transcription factor C3 {ECO:0000305};	A0A6I9TKK1_SESIN SubName: Full=ethylene-responsive transcription factor 1B-like {ECO:0000313|RefSeq:XP_011085906.1};	--	GO:0005634,nucleus; GO:0003700,DNA-binding transcription factor activity; GO:0043565,sequence-specific DNA binding; GO:0006952,defense response; GO:0009873,ethylene-activated signaling pathway; GO:0045893,positive regulation of DNA-templated transcription; GO:0031347,regulation of defense response; GO:0010104,regulation of ethylene-activated signaling pathway; GO:0003674,molecular_function; GO:01…	PF00847.23:AP2 domain	AP2/ERF-ERF	TF	AP2/ERF->AP2/ERF-ERF
Sin23440	down	up	false	false	false	false	up	K14516 ethylene-responsive transcription factor 1 | (RefSeq) ethylene-responsive transcription factor 1B-like isoform X1 (A)	ko04016: MAPK signaling pathway - plant; ko04075: Plant hormone signal transduction	ethylene-responsive transcription factor 1B-like isoform X2 [Sesamum indicum]	ERFC3_SOLLC RecName: Full=Ethylene-response factor C3 {ECO:0000305}; Short=Sl.ERF.C.3 {ECO:0000303|PubMed:23057995}; AltName: Full=Ethylene-responsive element-binding factor C3 {ECO:0000305}; AltName: Full=Ethylene-responsive transcription factor C3 {ECO:0000305};	A0A8M8UY65_SESIN SubName: Full=ethylene-responsive transcription factor 1B-like isoform X2 {ECO:0000313|RefSeq:XP_020551367.1};	--	GO:0005634,nucleus; GO:0003700,DNA-binding transcription factor activity; GO:0043565,sequence-specific DNA binding; GO:0006952,defense response; GO:0009873,ethylene-activated signaling pathway; GO:0045893,positive regulation of DNA-templated transcription; GO:0031347,regulation of defense response; GO:0010104,regulation of ethylene-activated signaling pathway; GO:0003674,molecular_function; GO:01…	PF00847.23:AP2 domain	AP2/ERF-ERF	TF	AP2/ERF->AP2/ERF-ERF
Sin24396	false	false	false	up	up	up	up	K09286 EREBP-like factor | (RefSeq) ethylene-responsive transcription factor RAP2-12-like (A)	--	ethylene-responsive transcription factor ERF113 isoform X2 [Sesamum indicum]	EF113_ARATH RecName: Full=Ethylene-responsive transcription factor ERF113; AltName: Full=Protein RELATED TO AP2 6L {ECO:0000305};	A0A6I9TTD6_SESIN SubName: Full=ethylene-responsive transcription factor ERF113 isoform X2 {ECO:0000313|RefSeq:XP_011086885.1};	--	GO:0005634,nucleus; GO:0003700,DNA-binding transcription factor activity; GO:0000976,transcription cis-regulatory region binding; GO:0071497,cellular response to freezing; GO:0009873,ethylene-activated signaling pathway; GO:0019760,glucosinolate metabolic process; GO:0045893,positive regulation of DNA-templated transcription; GO:0009737,response to abscisic acid; GO:0009723,response to ethylene; …	PF00847.23:AP2 domain	AP2/ERF-ERF	TF	AP2/ERF->AP2/ERF-ERF
Sin24408	down	false	false	down	down	down	false	K09286 EREBP-like factor | (RefSeq) ethylene-responsive transcription factor 14 (A)	--	uncharacterized protein LOC105168692 [Sesamum indicum]	ERF87_ARATH RecName: Full=Ethylene-responsive transcription factor ERF087;	A0A8M8V6I0_SESIN SubName: Full=uncharacterized protein LOC105168692 {ECO:0000313|RefSeq:XP_020551701.1};	--	GO:0005634,nucleus; GO:0003700,DNA-binding transcription factor activity; GO:0000976,transcription cis-regulatory region binding; GO:0009873,ethylene-activated signaling pathway; GO:0003674,molecular_function; GO:0140110,transcription regulator activity; GO:0001067,transcription regulatory region nucleic acid binding; GO:0003676,nucleic acid binding; GO:0003677,DNA binding; GO:0003690,double-stra…	PF00847.23:AP2 domain	AP2/ERF-ERF	TF	AP2/ERF->AP2/ERF-ERF
Sin25312	false	up	down	false	down	down	false	K09286 EREBP-like factor | (RefSeq) ethylene-responsive transcription factor ERF071 (A)	--	ethylene-responsive transcription factor ERF109 [Sesamum indicum]	EF109_ARATH RecName: Full=Ethylene-responsive transcription factor ERF109;	A0A6I9U354_SESIN SubName: Full=ethylene-responsive transcription factor ERF109 {ECO:0000313|RefSeq:XP_011088263.1};	--	GO:0005634,nucleus; GO:0003700,DNA-binding transcription factor activity; GO:0000976,transcription cis-regulatory region binding; GO:0051301,cell division; GO:0050832,defense response to fungus; GO:0009873,ethylene-activated signaling pathway; GO:0010087,phloem or xylem histogenesis; GO:0010928,regulation of auxin mediated signaling pathway; GO:0090357,regulation of tryptophan metabolic process; …	PF00847.23:AP2 domain	AP2/ERF-ERF	TF	AP2/ERF->AP2/ERF-ERF
Sin26814	up	up	up	up	up	up	up	K09286 EREBP-like factor | (RefSeq) ethylene-responsive transcription factor RAP2-3 (A)	--	ethylene-responsive transcription factor ABR1-like [Sesamum indicum]	ABR1_ARATH RecName: Full=Ethylene-responsive transcription factor ABR1; AltName: Full=Protein ABA REPRESSOR 1;	A0A6I9TWE3_SESIN SubName: Full=ethylene-responsive transcription factor ABR1-like {ECO:0000313|RefSeq:XP_011090449.1};	--	GO:0005634,nucleus; GO:0003677,DNA binding; GO:0003700,DNA-binding transcription factor activity; GO:0009738,abscisic acid-activated signaling pathway; GO:0050832,defense response to fungus; GO:0009873,ethylene-activated signaling pathway; GO:0009788,negative regulation of abscisic acid-activated signaling pathway; GO:0009737,response to abscisic acid; GO:0009749,response to glucose; GO:0006970,r…	PF00847.23:AP2 domain	AP2/ERF-ERF	TF	AP2/ERF->AP2/ERF-ERF
Sin26848	up	up	up	up	up	up	up	K09286 EREBP-like factor | (RefSeq) ethylene-responsive transcription factor ERF060 (A)	--	ethylene-responsive transcription factor ERF060 [Sesamum indicum]	ERF60_ARATH RecName: Full=Ethylene-responsive transcription factor ERF060;	A0A6I9TZC7_SESIN SubName: Full=ethylene-responsive transcription factor ERF060 {ECO:0000313|RefSeq:XP_011090520.1};	--	GO:0005634,nucleus; GO:0003700,DNA-binding transcription factor activity; GO:0043565,sequence-specific DNA binding; GO:0000976,transcription cis-regulatory region binding; GO:0009873,ethylene-activated signaling pathway; GO:0003674,molecular_function; GO:0140110,transcription regulator activity; GO:0003676,nucleic acid binding; GO:0003677,DNA binding; GO:0005488,binding; GO:0097159,organic cyclic…	PF00847.23:AP2 domain	AP2/ERF-ERF	TF	AP2/ERF->AP2/ERF-ERF
Sin27989	up	up	up	up	up	up	false	K09286 EREBP-like factor | (RefSeq) ethylene-responsive transcription factor ERF008-like (A)	--	hypothetical protein Pfo_008662 [Paulownia fortunei]	ERF08_ARATH RecName: Full=Ethylene-responsive transcription factor ERF008;	A0A2G9FXA4_9LAMI RecName: Full=AP2/ERF domain-containing protein {ECO:0000259|PROSITE:PS51032};	--	GO:0005634,nucleus; GO:0003700,DNA-binding transcription factor activity; GO:0000976,transcription cis-regulatory region binding; GO:0009873,ethylene-activated signaling pathway; GO:0003674,molecular_function; GO:0140110,transcription regulator activity; GO:0001067,transcription regulatory region nucleic acid binding; GO:0003676,nucleic acid binding; GO:0003677,DNA binding; GO:0003690,double-stra…	PF00847.23:AP2 domain	AP2/ERF-ERF	TF	AP2/ERF->AP2/ERF-ERF
Sin28111	up	false	false	false	false	false	down	K09286 EREBP-like factor | (RefSeq) ethylene-responsive transcription factor 10-like (A)	--	ethylene-responsive transcription factor 10-like [Sesamum indicum]	ERN1_MEDTR RecName: Full=Ethylene-responsive transcription factor ERN1 {ECO:0000305}; Short=ERF transcription factor ERN1 {ECO:0000305}; AltName: Full=NF box-binding protein 1 {ECO:0000303|PubMed:17827349}; AltName: Full=Protein ERF REQUIRED FOR NODULATION 1 {ECO:0000303|PubMed:17827349};	A0A6I9UUZ3_SESIN SubName: Full=ethylene-responsive transcription factor 10-like {ECO:0000313|RefSeq:XP_011098777.1};	--	GO:0005634,nucleus; GO:0003700,DNA-binding transcription factor activity; GO:0043565,sequence-specific DNA binding; GO:0009877,nodulation; GO:0045893,positive regulation of DNA-templated transcription; GO:0003674,molecular_function; GO:0140110,transcription regulator activity; GO:0003676,nucleic acid binding; GO:0003677,DNA binding; GO:0005488,binding; GO:0097159,organic cyclic compound binding; …	PF00847.23:AP2 domain	AP2/ERF-ERF	TF	AP2/ERF->AP2/ERF-ERF
novel.123	false	down	false	down	down	down	down	K09286 EREBP-like factor | (RefSeq) ethylene-responsive transcription factor ERF087-like (A)	--	ethylene-responsive transcription factor ERF087-like [Sesamum indicum]	RA211_ARATH RecName: Full=Ethylene-responsive transcription factor RAP2-11; AltName: Full=Protein RELATED TO APETALA2 11;	A0A6I9U2W7_SESIN SubName: Full=ethylene-responsive transcription factor ERF087-like {ECO:0000313|RefSeq:XP_011094665.1};	--	GO:0005634,nucleus; GO:0003700,DNA-binding transcription factor activity; GO:0043565,sequence-specific DNA binding; GO:0035865,cellular response to potassium ion; GO:0009873,ethylene-activated signaling pathway; GO:0048528,post-embryonic root development; GO:0009723,response to ethylene; GO:0000302,response to reactive oxygen species; GO:0003674,molecular_function; GO:0140110,transcription regula…	PF00847.23:AP2 domain	AP2/ERF-ERF	TF	AP2/ERF->AP2/ERF-ERF
Sin01024	up	up	up	up	up	up	up	K09287 RAV-like factor | (RefSeq) AP2/ERF and B3 domain-containing transcription factor RAV1-like (A)	--	AP2/ERF and B3 domain-containing transcription factor RAV1-like [Sesamum indicum]	RAVL1_ARATH RecName: Full=AP2/ERF and B3 domain-containing transcription repressor TEM1; AltName: Full=Protein TEMPRANILLO 1; AltName: Full=RAV1-like ethylene-responsive transcription factor TEM1;	A0A6I9T540_SESIN SubName: Full=AP2/ERF and B3 domain-containing transcription factor RAV1-like {ECO:0000313|RefSeq:XP_011077234.1};	--	GO:0005634,nucleus; GO:0003700,DNA-binding transcription factor activity; GO:0000976,transcription cis-regulatory region binding; GO:0071456,cellular response to hypoxia; GO:0009873,ethylene-activated signaling pathway; GO:0048573,photoperiodism, flowering; GO:0003674,molecular_function; GO:0140110,transcription regulator activity; GO:0001067,transcription regulatory region nucleic acid binding; …	PF02362.24:B3 DNA binding domain	AP2/ERF-RAV	TF	AP2/ERF->AP2/ERF-RAV
Sin11661	up	up	up	up	up	up	up	K09287 RAV-like factor | (RefSeq) AP2/ERF and B3 domain-containing transcription factor RAV1-like (A)	--	AP2/ERF and B3 domain-containing transcription factor RAV1-like [Sesamum indicum]	RAV1_ARATH RecName: Full=AP2/ERF and B3 domain-containing transcription factor RAV1; AltName: Full=Ethylene-responsive transcription factor RAV1; AltName: Full=Protein RELATED TO ABI3/VP1 1;	A0A6I9SMS7_SESIN SubName: Full=AP2/ERF and B3 domain-containing transcription factor RAV1-like {ECO:0000313|RefSeq:XP_011070834.1};	--	GO:0005634,nucleus; GO:0003677,DNA binding; GO:0003700,DNA-binding transcription factor activity; GO:0000976,transcription cis-regulatory region binding; GO:0071456,cellular response to hypoxia; GO:0009873,ethylene-activated signaling pathway; GO:0048527,lateral root development; GO:0048366,leaf development; GO:0009910,negative regulation of flower development; GO:0045892,negative regulation of D…	PF02362.24:B3 DNA binding domain	AP2/ERF-RAV	TF	AP2/ERF->AP2/ERF-RAV
Sin21916	false	down	down	down	down	down	down	K09287 RAV-like factor | (RefSeq) AP2/ERF and B3 domain-containing transcription factor At1g50680 (A)	--	AP2/ERF and B3 domain-containing transcription factor At1g50680 [Sesamum indicum]	RAVL3_ARATH RecName: Full=AP2/ERF and B3 domain-containing transcription factor At1g51120; AltName: Full=RAV1-like ethylene-responsive transcription factor At1g51120;	A0A6I9TRV6_SESIN SubName: Full=AP2/ERF and B3 domain-containing transcription factor At1g50680 {ECO:0000313|RefSeq:XP_011083994.1, ECO:0000313|RefSeq:XP_011083995.1};	--	GO:0005634,nucleus; GO:0003677,DNA binding; GO:0003700,DNA-binding transcription factor activity; GO:0009873,ethylene-activated signaling pathway; GO:0003674,molecular_function; GO:0003676,nucleic acid binding; GO:0005488,binding; GO:0097159,organic cyclic compound binding; GO:1901363,heterocyclic compound binding; GO:0140110,transcription regulator activity; GO:0000160,phosphorelay signal transd…	PF02362.24:B3 DNA binding domain	AP2/ERF-RAV	TF	AP2/ERF->AP2/ERF-RAV
Sin01523	false	false	down	false	false	false	false	--	--	uncharacterized protein LOC105166397 [Sesamum indicum]	Y1054_ORYSJ RecName: Full=B3 domain-containing protein Os01g0905400;	A0A6I9TGE2_SESIN SubName: Full=uncharacterized protein LOC105166397 {ECO:0000313|RefSeq:XP_011084041.1};	--	GO:0005634,nucleus; GO:0003677,DNA binding; GO:0003674,molecular_function; GO:0003676,nucleic acid binding; GO:0005488,binding; GO:0097159,organic cyclic compound binding; GO:1901363,heterocyclic compound binding; GO:0005575,cellular_component; GO:0005622,intracellular anatomical structure; GO:0043226,organelle; GO:0043227,membrane-bounded organelle; GO:0043229,intracellular organelle; GO:0043231…	PF02362.24:B3 DNA binding domain	B3	TF	B3->B3
Sin05580	false	false	false	up	up	up	up	K09287 RAV-like factor | (RefSeq) B3 domain-containing protein At2g36080 (A)	--	B3 domain-containing protein At2g36080 [Sesamum indicum]	Y5625_ARATH RecName: Full=B3 domain-containing protein At5g06250;	A0A6I9UJ02_SESIN SubName: Full=B3 domain-containing protein At2g36080 {ECO:0000313|RefSeq:XP_011094282.1};	--	GO:0005634,nucleus; GO:0003677,DNA binding; GO:0003700,DNA-binding transcription factor activity; GO:0048366,leaf development; GO:0010358,leaf shaping; GO:0010073,meristem maintenance; GO:0045892,negative regulation of DNA-templated transcription; GO:0006355,regulation of DNA-templated transcription; GO:0003674,molecular_function; GO:0003676,nucleic acid binding; GO:0005488,binding; GO:0097159,or…	PF02362.24:B3 DNA binding domain	B3	TF	B3->B3
Sin06150	false	up	up	up	up	up	false	K09287 RAV-like factor | (RefSeq) B3 domain-containing transcription repressor VAL2 isoform X1 (A)	--	B3 domain-containing transcription repressor VAL2 isoform X1 [Sesamum indicum]	Y7797_ORYSJ RecName: Full=B3 domain-containing protein Os07g0679700;	A0A6I9U747_SESIN SubName: Full=B3 domain-containing transcription repressor VAL2 isoform X1 {ECO:0000313|RefSeq:XP_011095138.1, ECO:0000313|RefSeq:XP_020553390.1};	--	GO:0005634,nucleus; GO:0003677,DNA binding; GO:0008270,zinc ion binding; GO:0003674,molecular_function; GO:0003676,nucleic acid binding; GO:0005488,binding; GO:0097159,organic cyclic compound binding; GO:1901363,heterocyclic compound binding; GO:0043167,ion binding; GO:0043169,cation binding; GO:0046872,metal ion binding; GO:0046914,transition metal ion binding; GO:0005575,cellular_component; GO:…	PF02362.24:B3 DNA binding domain	B3	TF	B3->B3
Sin11367	up	up	up	up	up	up	up	K09287 RAV-like factor | (RefSeq) B3 domain-containing transcription factor NGA1-like (A)	--	B3 domain-containing transcription factor NGA1-like [Sesamum indicum]	Y3209_ORYSJ RecName: Full=B3 domain-containing protein Os03g0120900;	A0A8M8UN54_SESIN SubName: Full=B3 domain-containing transcription factor NGA1-like {ECO:0000313|RefSeq:XP_020547752.1};	--	GO:0005634,nucleus; GO:0003677,DNA binding; GO:0003700,DNA-binding transcription factor activity; GO:0003674,molecular_function; GO:0003676,nucleic acid binding; GO:0005488,binding; GO:0097159,organic cyclic compound binding; GO:1901363,heterocyclic compound binding; GO:0140110,transcription regulator activity; GO:0005575,cellular_component; GO:0005622,intracellular anatomical structure; GO:00432…	PF02362.24:B3 DNA binding domain	B3	TF	B3->B3
Sin14483	NA	NA	NA	NA	up	NA	NA	--	--	B3 domain-containing protein REM5-like [Sesamum indicum]	REM5_ARATH RecName: Full=B3 domain-containing protein REM5; AltName: Full=Auxin response factor 22; AltName: Full=Protein REPRODUCTIVE MERISTEM 5;	A0A6I9SW24_SESIN SubName: Full=B3 domain-containing protein REM5-like {ECO:0000313|RefSeq:XP_011074465.1};	--	GO:0005634,nucleus; GO:0003677,DNA binding; GO:0003674,molecular_function; GO:0003676,nucleic acid binding; GO:0005488,binding; GO:0097159,organic cyclic compound binding; GO:1901363,heterocyclic compound binding; GO:0005575,cellular_component; GO:0005622,intracellular anatomical structure; GO:0043226,organelle; GO:0043227,membrane-bounded organelle; GO:0043229,intracellular organelle; GO:0043231…	PF02362.24:B3 DNA binding domain	B3	TF	B3->B3
Sin17926	up	NA	up	up	up	up	up	K09287 RAV-like factor | (RefSeq) B3 domain-containing protein At2g36080 isoform X1 (A)	--	B3 domain-containing protein At2g36080 isoform X1 [Sesamum indicum]	Y2608_ARATH RecName: Full=B3 domain-containing protein At2g36080; AltName: Full=Protein AUXIN RESPONSIVE FACTOR 31;	A0A6I9T2Q4_SESIN SubName: Full=B3 domain-containing protein At2g36080 isoform X1 {ECO:0000313|RefSeq:XP_011077827.1};	--	GO:0005634,nucleus; GO:0003700,DNA-binding transcription factor activity; GO:0000976,transcription cis-regulatory region binding; GO:0045892,negative regulation of DNA-templated transcription; GO:0003674,molecular_function; GO:0140110,transcription regulator activity; GO:0001067,transcription regulatory region nucleic acid binding; GO:0003676,nucleic acid binding; GO:0003677,DNA binding; GO:00036…	PF02362.24:B3 DNA binding domain	B3	TF	B3->B3
Sin19680	false	up	false	up	up	up	up	K09287 RAV-like factor | (RefSeq) B3 domain-containing transcription factor NGA1 isoform X1 (A)	--	B3 domain-containing transcription factor NGA1 isoform X1 [Sesamum indicum]	Y3209_ORYSJ RecName: Full=B3 domain-containing protein Os03g0120900;	A0A6I9T9X4_SESIN SubName: Full=B3 domain-containing transcription factor NGA1 isoform X1 {ECO:0000313|RefSeq:XP_011081336.1};	--	GO:0005634,nucleus; GO:0003677,DNA binding; GO:0003700,DNA-binding transcription factor activity; GO:0003674,molecular_function; GO:0003676,nucleic acid binding; GO:0005488,binding; GO:0097159,organic cyclic compound binding; GO:1901363,heterocyclic compound binding; GO:0140110,transcription regulator activity; GO:0005575,cellular_component; GO:0005622,intracellular anatomical structure; GO:00432…	PF02362.24:B3 DNA binding domain	B3	TF	B3->B3
Sin20245	false	up	up	up	up	up	up	K09287 RAV-like factor | (RefSeq) LOW QUALITY PROTEIN: B3 domain-containing transcription repressor VAL1 (A)	--	LOW QUALITY PROTEIN: B3 domain-containing transcription repressor VAL1 [Sesamum indicum]	VAL1_ARATH RecName: Full=B3 domain-containing transcription repressor VAL1; AltName: Full=Protein HIGH-LEVEL EXPRESSION OF SUGAR-INDUCIBLE 2; AltName: Full=Protein VP1/ABI3-LIKE 1;	A0A6I9TAT6_SESIN SubName: Full=LOW QUALITY PROTEIN: B3 domain-containing transcription repressor VAL1 {ECO:0000313|RefSeq:XP_011080654.2};	--	GO:0005739,mitochondrion; GO:0005634,nucleus; GO:0003677,DNA binding; GO:0003700,DNA-binding transcription factor activity; GO:0008270,zinc ion binding; GO:0045892,negative regulation of DNA-templated transcription; GO:0009737,response to abscisic acid; GO:0009744,response to sucrose; GO:0003674,molecular_function; GO:0003676,nucleic acid binding; GO:0005488,binding; GO:0097159,organic cyclic com…	PF02362.24:B3 DNA binding domain	B3	TF	B3->B3
Sin21856	down	false	down	down	down	down	down	--	--	B3 domain-containing protein At5g42700 [Sesamum indicum]	Y5270_ARATH RecName: Full=B3 domain-containing protein At5g42700;	A0A6I9TRK6_SESIN SubName: Full=B3 domain-containing protein At5g42700 {ECO:0000313|RefSeq:XP_011083863.1, ECO:0000313|RefSeq:XP_011083864.1};	--	GO:0005634,nucleus; GO:0003677,DNA binding; GO:0003674,molecular_function; GO:0003676,nucleic acid binding; GO:0005488,binding; GO:0097159,organic cyclic compound binding; GO:1901363,heterocyclic compound binding; GO:0005575,cellular_component; GO:0005622,intracellular anatomical structure; GO:0043226,organelle; GO:0043227,membrane-bounded organelle; GO:0043229,intracellular organelle; GO:0043231…	PF02362.24:B3 DNA binding domain	B3	TF	B3->B3
Sin23197	false	false	false	false	up	false	false	K19729 guanine nucleotide-binding protein G(t) subunit alpha 3 | (RefSeq) guanine nucleotide-binding protein alpha-1 subunit (A)	--	extra-large guanine nucleotide-binding protein 1-like [Sesamum indicum]	XLG1_ARATH RecName: Full=Extra-large guanine nucleotide-binding protein 1; AltName: Full=Extra-large GTP-binding protein 1; Short=Extra-large G-protein 1;	A0A6I9TJS2_SESIN SubName: Full=extra-large guanine nucleotide-binding protein 1-like {ECO:0000313|RefSeq:XP_011085516.1};	G-protein alpha subunit (small G protein superfamily)	GO:0005834,heterotrimeric G-protein complex; GO:0005634,nucleus; GO:0001664,G protein-coupled receptor binding; GO:0031683,G-protein beta/gamma-subunit complex binding; GO:0005525,GTP binding; GO:0003924,GTPase activity; GO:0046872,metal ion binding; GO:0007188,adenylate cyclase-modulating G protein-coupled receptor signaling pathway; GO:0003674,molecular_function; GO:0005102,signaling receptor b…	PF00503.23:G-protein alpha subunit	B3	TF	B3->B3
Sin25322	down	false	false	false	false	false	false	--	--	B3 domain-containing protein At3g19184 isoform X2 [Sesamum indicum]	Y3918_ARATH RecName: Full=B3 domain-containing protein At3g19184;	A0A6I9TWW3_SESIN SubName: Full=B3 domain-containing protein At3g19184 isoform X2 {ECO:0000313|RefSeq:XP_011088274.1};	--	GO:0005634,nucleus; GO:0003677,DNA binding; GO:0003674,molecular_function; GO:0003676,nucleic acid binding; GO:0005488,binding; GO:0097159,organic cyclic compound binding; GO:1901363,heterocyclic compound binding; GO:0005575,cellular_component; GO:0005622,intracellular anatomical structure; GO:0043226,organelle; GO:0043227,membrane-bounded organelle; GO:0043229,intracellular organelle; GO:0043231…	PF02362.24:B3 DNA binding domain	B3	TF	B3->B3
Sin25327	up	false	up	up	up	up	false	--	--	B3 domain-containing protein At5g42700-like isoform X6 [Sesamum indicum]	Y3918_ARATH RecName: Full=B3 domain-containing protein At3g19184;	A0A8M8V7J6_SESIN SubName: Full=B3 domain-containing protein At5g42700-like isoform X6 {ECO:0000313|RefSeq:XP_020552071.1};	--	GO:0005634,nucleus; GO:0003677,DNA binding; GO:0003674,molecular_function; GO:0003676,nucleic acid binding; GO:0005488,binding; GO:0097159,organic cyclic compound binding; GO:1901363,heterocyclic compound binding; GO:0005575,cellular_component; GO:0005622,intracellular anatomical structure; GO:0043226,organelle; GO:0043227,membrane-bounded organelle; GO:0043229,intracellular organelle; GO:0043231…	PF02362.24:B3 DNA binding domain	B3	TF	B3->B3
Sin25365	false	false	false	up	up	up	up	K23541 Ca2+/H+ antiporter, TMEM165/GDT1 family | (RefSeq) pentatricopeptide repeat-containing protein At2g41080-like (A)	--	pentatricopeptide repeat-containing protein At3g12770-like [Sesamum indicum]	PPR32_ARATH RecName: Full=Pentatricopeptide repeat-containing protein At1g11290, chloroplastic {ECO:0000305}; AltName: Full=Protein CHLORORESPIRATORY REDUCTION 22 {ECO:0000303|PubMed:19182104}; Flags: Precursor;	A0A6I9TX05_SESIN SubName: Full=pentatricopeptide repeat-containing protein At3g12770-like {ECO:0000313|RefSeq:XP_011088317.2};	FOG: PPR repeat	GO:0009507,chloroplast; GO:0004519,endonuclease activity; GO:0003729,mRNA binding; GO:0008270,zinc ion binding; GO:0016556,mRNA modification; GO:0006397,mRNA processing; GO:0003674,molecular_function; GO:0003824,catalytic activity; GO:0004518,nuclease activity; GO:0016787,hydrolase activity; GO:0016788,hydrolase activity, acting on ester bonds; GO:0003676,nucleic acid binding; GO:0003723,RNA bind…	PF01535.23:PPR repeat	B3	TF	B3->B3
Sin26435	NA	NA	NA	up	up	NA	up	--	--	putative B3 domain-containing protein At5g66980 [Sesamum indicum]	Y5698_ARATH RecName: Full=Putative B3 domain-containing protein At5g66980;	A0A6I9U7N4_SESIN SubName: Full=putative B3 domain-containing protein At5g66980 {ECO:0000313|RefSeq:XP_011089901.1};	--	GO:0005634,nucleus; GO:0003677,DNA binding; GO:0006355,regulation of DNA-templated transcription; GO:0003674,molecular_function; GO:0003676,nucleic acid binding; GO:0005488,binding; GO:0097159,organic cyclic compound binding; GO:1901363,heterocyclic compound binding; GO:0006139,nucleobase-containing compound metabolic process; GO:0006351,DNA-templated transcription; GO:0006725,cellular aromatic c…	PF02362.24:B3 DNA binding domain	B3	TF	B3->B3
Sin27888	false	false	false	false	false	down	down	--	--	B3 domain-containing protein At1g49475-like [Sesamum indicum]	Y1054_ORYSJ RecName: Full=B3 domain-containing protein Os01g0905400;	A0A6I9UVW8_SESIN SubName: Full=B3 domain-containing protein At1g49475-like {ECO:0000313|RefSeq:XP_011099239.1};	--	GO:0005634,nucleus; GO:0003677,DNA binding; GO:0003674,molecular_function; GO:0003676,nucleic acid binding; GO:0005488,binding; GO:0097159,organic cyclic compound binding; GO:1901363,heterocyclic compound binding; GO:0005575,cellular_component; GO:0005622,intracellular anatomical structure; GO:0043226,organelle; GO:0043227,membrane-bounded organelle; GO:0043229,intracellular organelle; GO:0043231…	PF02362.24:B3 DNA binding domain	B3	TF	B3->B3
Sin27890	false	false	false	false	false	down	false	--	--	putative B3 domain-containing protein At5g66980 [Sesamum indicum]	Y5698_ARATH RecName: Full=Putative B3 domain-containing protein At5g66980;	A0A6I9UJR2_SESIN SubName: Full=putative B3 domain-containing protein At5g66980 {ECO:0000313|RefSeq:XP_011099238.1};	--	GO:0005634,nucleus; GO:0003677,DNA binding; GO:0006355,regulation of DNA-templated transcription; GO:0003674,molecular_function; GO:0003676,nucleic acid binding; GO:0005488,binding; GO:0097159,organic cyclic compound binding; GO:1901363,heterocyclic compound binding; GO:0006139,nucleobase-containing compound metabolic process; GO:0006351,DNA-templated transcription; GO:0006725,cellular aromatic c…	PF02362.24:B3 DNA binding domain	B3	TF	B3->B3
Sin28023	false	false	false	false	up	false	false	--	--	B3 domain-containing protein Os01g0234100 [Sesamum indicum]	Y1341_ORYSJ RecName: Full=B3 domain-containing protein Os01g0234100;	A0A6I9ULX9_SESIN SubName: Full=B3 domain-containing protein Os01g0234100 {ECO:0000313|RefSeq:XP_011099150.1};	--	GO:0005634,nucleus; GO:0003677,DNA binding; GO:0003674,molecular_function; GO:0003676,nucleic acid binding; GO:0005488,binding; GO:0097159,organic cyclic compound binding; GO:1901363,heterocyclic compound binding; GO:0005575,cellular_component; GO:0005622,intracellular anatomical structure; GO:0043226,organelle; GO:0043227,membrane-bounded organelle; GO:0043229,intracellular organelle; GO:0043231…	PF02362.24:B3 DNA binding domain	B3	TF	B3->B3
Sin00792	false	false	false	down	down	false	down	K14486 auxin response factor | (RefSeq) auxin response factor 9 (A)	ko04075: Plant hormone signal transduction	auxin response factor 9 [Sesamum indicum]	ARFI_ARATH RecName: Full=Auxin response factor 9;	A0A6I9T2R8_SESIN RecName: Full=Auxin response factor {ECO:0000256|RuleBase:RU004561};	--	GO:0005634,nucleus; GO:0003700,DNA-binding transcription factor activity; GO:0000976,transcription cis-regulatory region binding; GO:0009734,auxin-activated signaling pathway; GO:0003674,molecular_function; GO:0140110,transcription regulator activity; GO:0001067,transcription regulatory region nucleic acid binding; GO:0003676,nucleic acid binding; GO:0003677,DNA binding; GO:0003690,double-strande…	PF06507.16:Auxin response factor	B3-ARF	TF	B3->B3-ARF
Sin02265	false	up	false	up	up	up	false	K14486 auxin response factor | (RefSeq) auxin response factor 18 isoform X2 (A)	ko04075: Plant hormone signal transduction	auxin response factor 18 isoform X2 [Sesamum indicum]	ARFK_ARATH RecName: Full=Auxin response factor 11;	A0A6I9U8C2_SESIN RecName: Full=Auxin response factor {ECO:0000256|RuleBase:RU004561};	--	GO:0005634,nucleus; GO:0009506,plasmodesma; GO:0003700,DNA-binding transcription factor activity; GO:0000976,transcription cis-regulatory region binding; GO:0009734,auxin-activated signaling pathway; GO:0003674,molecular_function; GO:0140110,transcription regulator activity; GO:0001067,transcription regulatory region nucleic acid binding; GO:0003676,nucleic acid binding; GO:0003677,DNA binding; G…	PF06507.16:Auxin response factor	B3-ARF	TF	B3->B3-ARF
Sin02728	false	false	up	up	up	up	false	K14486 auxin response factor | (RefSeq) auxin response factor 1 isoform X1 (A)	ko04075: Plant hormone signal transduction	auxin response factor 1 isoform X2 [Sesamum indicum]	ARFA_ARATH RecName: Full=Auxin response factor 1 {ECO:0000303|PubMed:9188533};	A0A6I9U5M2_SESIN RecName: Full=Auxin response factor {ECO:0000256|RuleBase:RU004561};	--	GO:0005737,cytoplasm; GO:0005634,nucleus; GO:0003677,DNA binding; GO:0003700,DNA-binding transcription factor activity; GO:0042802,identical protein binding; GO:0043565,sequence-specific DNA binding; GO:0009734,auxin-activated signaling pathway; GO:0008219,cell death; GO:0010150,leaf senescence; GO:0045892,negative regulation of DNA-templated transcription; GO:0009733,response to auxin; GO:000367…	PF06507.16:Auxin response factor	B3-ARF	TF	B3->B3-ARF
Sin05354	false	up	up	up	up	up	up	K14486 auxin response factor | (RefSeq) auxin response factor 19 isoform X1 (A)	ko04075: Plant hormone signal transduction	auxin response factor 19 isoform X1 [Sesamum indicum]	ARFS_ARATH RecName: Full=Auxin response factor 19 {ECO:0000303|PubMed:15659631}; AltName: Full=Auxin-responsive protein IAA22 {ECO:0000303|PubMed:9342315};	A0A6I9U851_SESIN RecName: Full=Auxin response factor {ECO:0000256|RuleBase:RU004561};	--	GO:0005634,nucleus; GO:0003677,DNA binding; GO:0003700,DNA-binding transcription factor activity; GO:0043565,sequence-specific DNA binding; GO:0000976,transcription cis-regulatory region binding; GO:0009734,auxin-activated signaling pathway; GO:1990110,callus formation; GO:0048527,lateral root development; GO:0010311,lateral root formation; GO:0048366,leaf development; GO:0009733,response to auxi…	PF06507.16:Auxin response factor	B3-ARF	TF	B3->B3-ARF
Sin05793	false	false	up	up	up	up	up	K14486 auxin response factor | (RefSeq) auxin response factor 18 (A)	ko04075: Plant hormone signal transduction	auxin response factor 18 [Sesamum indicum]	ARFR_ORYSJ RecName: Full=Auxin response factor 18; AltName: Full=OsARF10;	A0A6I9UJW0_SESIN RecName: Full=Auxin response factor {ECO:0000256|RuleBase:RU004561};	--	GO:0005634,nucleus; GO:0003677,DNA binding; GO:0009734,auxin-activated signaling pathway; GO:0006355,regulation of DNA-templated transcription; GO:0003674,molecular_function; GO:0003676,nucleic acid binding; GO:0005488,binding; GO:0097159,organic cyclic compound binding; GO:1901363,heterocyclic compound binding; GO:0007154,cell communication; GO:0007165,signal transduction; GO:0008150,biological_…	PF06507.16:Auxin response factor	B3-ARF	TF	B3->B3-ARF
Sin07962	false	false	down	down	down	down	down	K14486 auxin response factor | (RefSeq) auxin response factor 3 isoform X1 (A)	ko04075: Plant hormone signal transduction	auxin response factor 3 isoform X1 [Sesamum indicum]	ARFC_ARATH RecName: Full=Auxin response factor 3; AltName: Full=Protein ETTIN;	A0A8M8VBX5_SESIN SubName: Full=auxin response factor 3 isoform X1 {ECO:0000313|RefSeq:XP_020554020.1};	--	GO:0005634,nucleus; GO:0031490,chromatin DNA binding; GO:0003677,DNA binding; GO:0003700,DNA-binding transcription factor activity; GO:0000976,transcription cis-regulatory region binding; GO:0010158,abaxial cell fate specification; GO:0009850,auxin metabolic process; GO:0009734,auxin-activated signaling pathway; GO:0010582,floral meristem determinacy; GO:1902584,positive regulation of response to…	PF06507.16:Auxin response factor	B3-ARF	TF	B3->B3-ARF
Sin08177	false	false	false	down	down	down	down	K14486 auxin response factor | (RefSeq) auxin response factor 6 isoform X1 (A)	ko04075: Plant hormone signal transduction	auxin response factor 6 isoform X1 [Sesamum indicum]	ARFF_ARATH RecName: Full=Auxin response factor 6;	A0A6I9UF75_SESIN RecName: Full=Auxin response factor {ECO:0000256|RuleBase:RU004561};	--	GO:0005634,nucleus; GO:0003677,DNA binding; GO:0003700,DNA-binding transcription factor activity; GO:0009734,auxin-activated signaling pathway; GO:0009908,flower development; GO:0009733,response to auxin; GO:0003674,molecular_function; GO:0003676,nucleic acid binding; GO:0005488,binding; GO:0097159,organic cyclic compound binding; GO:1901363,heterocyclic compound binding; GO:0140110,transcription…	PF06507.16:Auxin response factor	B3-ARF	TF	B3->B3-ARF
Sin09322	false	false	false	false	up	up	false	K14486 auxin response factor | (RefSeq) auxin response factor 8 isoform X4 (A)	ko04075: Plant hormone signal transduction	auxin response factor 8 isoform X4 [Sesamum indicum]	ARFH_ARATH RecName: Full=Auxin response factor 8; AltName: Full=Protein FRUIT WITHOUT FERTILIZATION;	A0A6I9UT49_SESIN RecName: Full=Auxin response factor {ECO:0000256|RuleBase:RU004561};	--	GO:0005634,nucleus; GO:0003700,DNA-binding transcription factor activity; GO:0000976,transcription cis-regulatory region binding; GO:0009734,auxin-activated signaling pathway; GO:0009908,flower development; GO:0010154,fruit development; GO:0009733,response to auxin; GO:0003674,molecular_function; GO:0140110,transcription regulator activity; GO:0001067,transcription regulatory region nucleic acid …	PF06507.16:Auxin response factor	B3-ARF	TF	B3->B3-ARF
Sin13579	up	false	up	false	false	false	false	K14486 auxin response factor | (RefSeq) auxin response factor 2-like (A)	ko04075: Plant hormone signal transduction	auxin response factor 2-like [Sesamum indicum]	ARF2A_SOLLC RecName: Full=Auxin response factor 2A {ECO:0000303|PubMed:26716451, ECO:0000303|PubMed:26959229}; Short=SlARF2A {ECO:0000303|PubMed:26716451};	A0A6I9SSF2_SESIN RecName: Full=Auxin response factor {ECO:0000256|RuleBase:RU004561};	--	GO:0005634,nucleus; GO:0003677,DNA binding; GO:0046982,protein heterodimerization activity; GO:0042803,protein homodimerization activity; GO:0009734,auxin-activated signaling pathway; GO:0009835,fruit ripening; GO:0009836,fruit ripening, climacteric; GO:0009911,positive regulation of flower development; GO:0006355,regulation of DNA-templated transcription; GO:0003674,molecular_function; GO:000367…	PF06507.16:Auxin response factor	B3-ARF	TF	B3->B3-ARF
Sin16568	false	false	false	down	down	down	down	K14486 auxin response factor | (RefSeq) auxin response factor 18 (A)	ko04075: Plant hormone signal transduction	auxin response factor 18-like [Sesamum indicum]	ARFR_ORYSJ RecName: Full=Auxin response factor 18; AltName: Full=OsARF10;	A0A6I9T0W9_SESIN RecName: Full=Auxin response factor {ECO:0000256|RuleBase:RU004561};	--	GO:0005634,nucleus; GO:0003677,DNA binding; GO:0009734,auxin-activated signaling pathway; GO:0006355,regulation of DNA-templated transcription; GO:0003674,molecular_function; GO:0003676,nucleic acid binding; GO:0005488,binding; GO:0097159,organic cyclic compound binding; GO:1901363,heterocyclic compound binding; GO:0007154,cell communication; GO:0007165,signal transduction; GO:0008150,biological_…	PF06507.16:Auxin response factor	B3-ARF	TF	B3->B3-ARF
Sin17791	false	up	up	false	false	false	false	K14486 auxin response factor | (RefSeq) auxin response factor 19 isoform X1 (A)	ko04075: Plant hormone signal transduction	LOW QUALITY PROTEIN: auxin response factor 19-like [Sesamum indicum]	ARFS_ORYSJ RecName: Full=Auxin response factor 19; AltName: Full=OsARF7a;	A0A6I9T2C8_SESIN RecName: Full=Auxin response factor {ECO:0000256|RuleBase:RU004561};	--	GO:0005634,nucleus; GO:0003677,DNA binding; GO:0009734,auxin-activated signaling pathway; GO:0006355,regulation of DNA-templated transcription; GO:0003674,molecular_function; GO:0003676,nucleic acid binding; GO:0005488,binding; GO:0097159,organic cyclic compound binding; GO:1901363,heterocyclic compound binding; GO:0007154,cell communication; GO:0007165,signal transduction; GO:0008150,biological_…	PF06507.16:Auxin response factor	B3-ARF	TF	B3->B3-ARF
Sin18068	false	down	down	down	down	down	down	K14486 auxin response factor | (RefSeq) auxin response factor 18 (A)	ko04075: Plant hormone signal transduction	auxin response factor 18 [Sesamum indicum]	ARFR_ORYSJ RecName: Full=Auxin response factor 18; AltName: Full=OsARF10;	A0A6I9T9S4_SESIN RecName: Full=Auxin response factor {ECO:0000256|RuleBase:RU004561};	--	GO:0005634,nucleus; GO:0003677,DNA binding; GO:0009734,auxin-activated signaling pathway; GO:0006355,regulation of DNA-templated transcription; GO:0003674,molecular_function; GO:0003676,nucleic acid binding; GO:0005488,binding; GO:0097159,organic cyclic compound binding; GO:1901363,heterocyclic compound binding; GO:0007154,cell communication; GO:0007165,signal transduction; GO:0008150,biological_…	PF06507.16:Auxin response factor	B3-ARF	TF	B3->B3-ARF
Sin21633	false	false	false	false	false	false	down	K14486 auxin response factor | (RefSeq) auxin response factor 5 (A)	ko04075: Plant hormone signal transduction	auxin response factor 5 [Sesamum indicum]	ARFE_ARATH RecName: Full=Auxin response factor 5; AltName: Full=Auxin-responsive protein IAA24; AltName: Full=Transcription factor MONOPTEROS;	A0A6I9TEM1_SESIN RecName: Full=Auxin response factor {ECO:0000256|RuleBase:RU004561};	--	GO:0005634,nucleus; GO:0003700,DNA-binding transcription factor activity; GO:0042802,identical protein binding; GO:0000976,transcription cis-regulatory region binding; GO:0009734,auxin-activated signaling pathway; GO:0009793,embryo development ending in seed dormancy; GO:0009908,flower development; GO:0010305,leaf vascular tissue pattern formation; GO:0009942,longitudinal axis specification; GO:0…	PF06507.16:Auxin response factor	B3-ARF	TF	B3->B3-ARF
Sin22955	false	false	false	down	down	down	down	K14486 auxin response factor | (RefSeq) auxin response factor 6 isoform X1 (A)	ko04075: Plant hormone signal transduction	auxin response factor 6-like isoform X2 [Sesamum indicum]	ARFF_ARATH RecName: Full=Auxin response factor 6;	A0A6I9TI42_SESIN RecName: Full=Auxin response factor {ECO:0000256|RuleBase:RU004561};	--	GO:0005634,nucleus; GO:0003677,DNA binding; GO:0003700,DNA-binding transcription factor activity; GO:0009734,auxin-activated signaling pathway; GO:0009908,flower development; GO:0009733,response to auxin; GO:0003674,molecular_function; GO:0003676,nucleic acid binding; GO:0005488,binding; GO:0097159,organic cyclic compound binding; GO:1901363,heterocyclic compound binding; GO:0140110,transcription…	PF06507.16:Auxin response factor	B3-ARF	TF	B3->B3-ARF
Sin24899	false	false	up	up	up	up	false	K14486 auxin response factor | (RefSeq) auxin response factor 1 (A)	ko04075: Plant hormone signal transduction	auxin response factor 1 [Sesamum indicum]	ARFA_ARATH RecName: Full=Auxin response factor 1 {ECO:0000303|PubMed:9188533};	A0A6I9TV41_SESIN RecName: Full=Auxin response factor {ECO:0000256|RuleBase:RU004561};	--	GO:0005737,cytoplasm; GO:0005634,nucleus; GO:0003677,DNA binding; GO:0003700,DNA-binding transcription factor activity; GO:0042802,identical protein binding; GO:0043565,sequence-specific DNA binding; GO:0009734,auxin-activated signaling pathway; GO:0008219,cell death; GO:0010150,leaf senescence; GO:0045892,negative regulation of DNA-templated transcription; GO:0009733,response to auxin; GO:000367…	PF06507.16:Auxin response factor	B3-ARF	TF	B3->B3-ARF
Sin26012	false	up	up	up	up	false	false	K14486 auxin response factor | (RefSeq) auxin response factor 4 isoform X1 (A)	ko04075: Plant hormone signal transduction	auxin response factor 4-like isoform X2 [Sesamum indicum]	ARFD_ARATH RecName: Full=Auxin response factor 4;	A0A8M8V112_SESIN SubName: Full=auxin response factor 4-like isoform X2 {ECO:0000313|RefSeq:XP_020552347.1};	--	GO:0005634,nucleus; GO:0003700,DNA-binding transcription factor activity; GO:0000976,transcription cis-regulatory region binding; GO:0010158,abaxial cell fate specification; GO:0009734,auxin-activated signaling pathway; GO:0010050,vegetative phase change; GO:0003674,molecular_function; GO:0140110,transcription regulator activity; GO:0001067,transcription regulatory region nucleic acid binding; GO…	PF06507.16:Auxin response factor	B3-ARF	TF	B3->B3-ARF
Sin26424	false	false	false	down	down	down	down	K14486 auxin response factor | (RefSeq) auxin response factor 4 isoform X1 (A)	ko04075: Plant hormone signal transduction	auxin response factor 4 isoform X1 [Sesamum indicum]	ARFD_ARATH RecName: Full=Auxin response factor 4;	A0A6I9U0F7_SESIN RecName: Full=Auxin response factor {ECO:0000256|RuleBase:RU004561};	--	GO:0005634,nucleus; GO:0003700,DNA-binding transcription factor activity; GO:0000976,transcription cis-regulatory region binding; GO:0010158,abaxial cell fate specification; GO:0009734,auxin-activated signaling pathway; GO:0010050,vegetative phase change; GO:0003674,molecular_function; GO:0140110,transcription regulator activity; GO:0001067,transcription regulatory region nucleic acid binding; GO…	PF06507.16:Auxin response factor	B3-ARF	TF	B3->B3-ARF
Sin26451	false	false	down	down	down	down	down	K14486 auxin response factor | (RefSeq) auxin response factor 18-like (A)	ko04075: Plant hormone signal transduction	auxin response factor 18-like [Sesamum indicum]	ARFR_ORYSJ RecName: Full=Auxin response factor 18; AltName: Full=OsARF10;	A0A6I9TT69_SESIN RecName: Full=Auxin response factor {ECO:0000256|RuleBase:RU004561};	--	GO:0005634,nucleus; GO:0003677,DNA binding; GO:0009734,auxin-activated signaling pathway; GO:0006355,regulation of DNA-templated transcription; GO:0003674,molecular_function; GO:0003676,nucleic acid binding; GO:0005488,binding; GO:0097159,organic cyclic compound binding; GO:1901363,heterocyclic compound binding; GO:0007154,cell communication; GO:0007165,signal transduction; GO:0008150,biological_…	PF06507.16:Auxin response factor	B3-ARF	TF	B3->B3-ARF
Sin21641	false	false	up	up	up	up	false	--	--	protein BASIC PENTACYSTEINE6 [Sesamum indicum]	BPC6_ARATH RecName: Full=Protein BASIC PENTACYSTEINE6; Short=AtBPC6; AltName: Full=GAGA-binding transcriptional activator BBR/BPC6;	A0A6I9TK65_SESIN RecName: Full=GAGA-binding transcriptional activator {ECO:0000256|RuleBase:RU367160};	--	GO:0005730,nucleolus; GO:0005634,nucleus; GO:0003677,DNA binding; GO:0003700,DNA-binding transcription factor activity; GO:0042803,protein homodimerization activity; GO:0043565,sequence-specific DNA binding; GO:0000976,transcription cis-regulatory region binding; GO:0009723,response to ethylene; GO:0003674,molecular_function; GO:0003676,nucleic acid binding; GO:0005488,binding; GO:0097159,organic…	PF06217.15:GAGA binding protein-like family	BBR-BPC	TF	BBR-BPC
Sin27410	up	up	up	up	up	up	false	--	--	protein BASIC PENTACYSTEINE6 [Sesamum indicum]	BBRD_ORYSJ RecName: Full=Barley B recombinant-like protein D; Short=BBR-like protein D; AltName: Full=GAGA-binding transcriptional activator BBR-D;	A0A6I9UEW1_SESIN RecName: Full=GAGA-binding transcriptional activator {ECO:0000256|RuleBase:RU367160};	--	GO:0005634,nucleus; GO:0003700,DNA-binding transcription factor activity; GO:0043565,sequence-specific DNA binding; GO:0009723,response to ethylene; GO:0003674,molecular_function; GO:0140110,transcription regulator activity; GO:0003676,nucleic acid binding; GO:0003677,DNA binding; GO:0005488,binding; GO:0097159,organic cyclic compound binding; GO:1901363,heterocyclic compound binding; GO:0008150,…	PF06217.15:GAGA binding protein-like family	BBR-BPC	TF	BBR-BPC
Sin04669	false	false	false	false	false	up	false	K01177 beta-amylase [EC:3.2.1.2] | (RefSeq) beta-amylase 7 (A)	ko00500: Starch and sucrose metabolism; ko01100: Metabolic pathways; ko01110: Biosynthesis of secondary metabolites	beta-amylase 7 [Sesamum indicum]	BAM7_ARATH RecName: Full=Beta-amylase 7; EC=3.2.1.2; AltName: Full=1,4-alpha-D-glucan maltohydrolase; AltName: Full=Beta-amylase 4;	A0A6I9U2K2_SESIN RecName: Full=Beta-amylase {ECO:0000256|ARBA:ARBA00012594, ECO:0000256|RuleBase:RU000509}; EC=3.2.1.2 {ECO:0000256|ARBA:ARBA00012594, ECO:0000256|RuleBase:RU000509};	--	GO:0005737,cytoplasm; GO:0005634,nucleus; GO:0102229,amylopectin maltohydrolase activity; GO:0003700,DNA-binding transcription factor activity; GO:0000272,polysaccharide catabolic process; GO:0048831,regulation of shoot system development; GO:0003674,molecular_function; GO:0003824,catalytic activity; GO:0004553,hydrolase activity, hydrolyzing O-glycosyl compounds; GO:0016787,hydrolase activity; G…	PF01373.20:Glycosyl hydrolase family 14	BES1	TF	BES1
Sin07072	false	false	down	down	down	down	false	K14503 brassinosteroid resistant 1/2 | (RefSeq) BES1/BZR1 homolog protein 2 (A)	ko04075: Plant hormone signal transduction	BES1/BZR1 homolog protein 4 isoform X1 [Sesamum indicum]	BEH4_ARATH RecName: Full=BES1/BZR1 homolog protein 4;	A0A6I9TIG7_SESIN SubName: Full=BES1/BZR1 homolog protein 4 isoform X1 {ECO:0000313|RefSeq:XP_011082786.1};	--	GO:0003677,DNA binding; GO:0003700,DNA-binding transcription factor activity; GO:0009742,brassinosteroid mediated signaling pathway; GO:0006355,regulation of DNA-templated transcription; GO:0006351,DNA-templated transcription; GO:0003674,molecular_function; GO:0003676,nucleic acid binding; GO:0005488,binding; GO:0097159,organic cyclic compound binding; GO:1901363,heterocyclic compound binding; GO…	PF05687.16:BES1/BZR1 plant transcription factor, N-terminal	BES1	TF	BES1
Sin08205	NA	up	up	up	up	up	up	K20818 KxDL motif-containing protein 1 | (RefSeq) BES1/BZR1 homolog protein 4 isoform X1 (A)	--	BES1/BZR1 homolog protein 4 isoform X1 [Sesamum indicum]	BAM7_ARATH RecName: Full=Beta-amylase 7; EC=3.2.1.2; AltName: Full=1,4-alpha-D-glucan maltohydrolase; AltName: Full=Beta-amylase 4;	A0A6I9UAK6_SESIN SubName: Full=BES1/BZR1 homolog protein 4 isoform X1 {ECO:0000313|RefSeq:XP_011096676.1};	--	GO:0005737,cytoplasm; GO:0005634,nucleus; GO:0102229,amylopectin maltohydrolase activity; GO:0003700,DNA-binding transcription factor activity; GO:0000272,polysaccharide catabolic process; GO:0048831,regulation of shoot system development; GO:0003674,molecular_function; GO:0003824,catalytic activity; GO:0004553,hydrolase activity, hydrolyzing O-glycosyl compounds; GO:0016787,hydrolase activity; G…	PF05687.16:BES1/BZR1 plant transcription factor, N-terminal	BES1	TF	BES1
Sin21755	false	up	false	up	up	false	up	K14503 brassinosteroid resistant 1/2 | (RefSeq) protein BRASSINAZOLE-RESISTANT 1 (A)	ko04075: Plant hormone signal transduction	protein BRASSINAZOLE-RESISTANT 1 [Sesamum indicum]	BZR1_ARATH RecName: Full=Protein BRASSINAZOLE-RESISTANT 1 {ECO:0000303|PubMed:11970900}; AltName: Full=Protein BIN2 SUBSTRATE 2 {ECO:0000303|PubMed:12427989};	A0A6I9TRA5_SESIN SubName: Full=protein BRASSINAZOLE-RESISTANT 1 {ECO:0000313|RefSeq:XP_011083731.1};	--	GO:0005829,cytosol; GO:0005634,nucleus; GO:0003677,DNA binding; GO:0003700,DNA-binding transcription factor activity; GO:0009742,brassinosteroid mediated signaling pathway; GO:0045892,negative regulation of DNA-templated transcription; GO:0048481,plant ovule development; GO:0040008,regulation of growth; GO:0006355,regulation of DNA-templated transcription; GO:0048316,seed development; GO:0006351,…	PF05687.16:BES1/BZR1 plant transcription factor, N-terminal	BES1	TF	BES1
Sin27596	up	up	up	up	up	up	up	K14503 brassinosteroid resistant 1/2 | (RefSeq) BES1/BZR1 homolog protein 2 (A)	ko04075: Plant hormone signal transduction	BES1/BZR1 homolog protein 2 [Sesamum indicum]	BZR1_ORYSI RecName: Full=Protein BZR1 homolog 1; Short=OsBZR1; AltName: Full=Protein BRASSINAZOLE-RESISTANT 1 homolog 1;	A0A6I9UKI9_SESIN SubName: Full=BES1/BZR1 homolog protein 2 {ECO:0000313|RefSeq:XP_011099590.1, ECO:0000313|RefSeq:XP_020554787.1};	--	GO:0005737,cytoplasm; GO:0005634,nucleus; GO:0003677,DNA binding; GO:0003700,DNA-binding transcription factor activity; GO:0009742,brassinosteroid mediated signaling pathway; GO:0040008,regulation of growth; GO:0006351,DNA-templated transcription; GO:0003674,molecular_function; GO:0003676,nucleic acid binding; GO:0005488,binding; GO:0097159,organic cyclic compound binding; GO:1901363,heterocyclic…	PF05687.16:BES1/BZR1 plant transcription factor, N-terminal	BES1	TF	BES1
Sin00679	up	up	up	up	up	false	false	K13422 transcription factor MYC2 | (RefSeq) transcription factor MYC4-like (A)	ko04016: MAPK signaling pathway - plant; ko04075: Plant hormone signal transduction	transcription factor EGL1-like [Sesamum indicum]	GL3_ARATH RecName: Full=Transcription factor GLABRA 3; AltName: Full=Basic helix-loop-helix protein 1; Short=AtMYC6; Short=AtbHLH1; Short=bHLH 1; AltName: Full=Protein SHAPESHIFTER; AltName: Full=Transcription factor EN 31; AltName: Full=bHLH transcription factor bHLH001;	A0A6I9STS8_SESIN SubName: Full=transcription factor EGL1-like {ECO:0000313|RefSeq:XP_011072770.1};	--	GO:0005634,nucleus; GO:0003677,DNA binding; GO:0003700,DNA-binding transcription factor activity; GO:0046983,protein dimerization activity; GO:0001708,cell fate specification; GO:0009957,epidermal cell fate specification; GO:0009867,jasmonic acid mediated signaling pathway; GO:0031542,positive regulation of anthocyanin biosynthetic process; GO:0010091,trichome branching; GO:0010026,trichome diffe…	PF14215.9:bHLH-MYC and R2R3-MYB transcription factors N-terminal	bHLH	TF	bHLH
Sin00946	up	up	up	up	up	up	up	K12126 phytochrome-interacting factor 3 | (RefSeq) transcription factor PIF3 isoform X1 (A)	ko04075: Plant hormone signal transduction; ko04712: Circadian rhythm - plant	transcription factor bHLH119-like [Sesamum indicum]	PIF1_ARATH RecName: Full=Transcription factor PIF1; AltName: Full=Basic helix-loop-helix protein 15; Short=AtbHLH15; Short=bHLH 15; AltName: Full=Protein PHY-INTERACTING FACTOR 1; AltName: Full=Protein PHYTOCHROME INTERACTING FACTOR 3-LIKE 5; AltName: Full=Transcription factor EN 101; AltName: Full=bHLH transcription factor bHLH015;	A0A6I9SZJ8_SESIN SubName: Full=transcription factor bHLH119-like {ECO:0000313|RefSeq:XP_011076307.1};	--	GO:0005634,nucleus; GO:0003677,DNA binding; GO:0003700,DNA-binding transcription factor activity; GO:0042802,identical protein binding; GO:0010313,phytochrome binding; GO:0046983,protein dimerization activity; GO:0015995,chlorophyll biosynthetic process; GO:0009740,gibberellic acid mediated signaling pathway; GO:0009686,gibberellin biosynthetic process; GO:0006783,heme biosynthetic process; GO:00…	PF00010.29:Helix-loop-helix DNA-binding domain	bHLH	TF	bHLH
Sin01032	false	false	false	down	down	down	false	K13422 transcription factor MYC2 | (RefSeq) transcription factor MYC2 (A)	ko04016: MAPK signaling pathway - plant; ko04075: Plant hormone signal transduction	transcription factor bHLH30 [Sesamum indicum]	BH030_ARATH RecName: Full=Transcription factor bHLH30; AltName: Full=Basic helix-loop-helix protein 30; Short=AtbHLH30; Short=bHLH 30; AltName: Full=Transcription factor EN 53; AltName: Full=bHLH transcription factor bHLH030;	A0A6I9T9Q2_SESIN SubName: Full=transcription factor bHLH30 {ECO:0000313|RefSeq:XP_011077316.1};	--	GO:0005634,nucleus; GO:0003677,DNA binding; GO:0003700,DNA-binding transcription factor activity; GO:0046983,protein dimerization activity; GO:0006355,regulation of DNA-templated transcription; GO:0003674,molecular_function; GO:0003676,nucleic acid binding; GO:0005488,binding; GO:0097159,organic cyclic compound binding; GO:1901363,heterocyclic compound binding; GO:0140110,transcription regulator …	PF00010.29:Helix-loop-helix DNA-binding domain	bHLH	TF	bHLH
Sin01076	false	down	down	down	down	down	down	K12126 phytochrome-interacting factor 3 | (RefSeq) transcription factor PIF3 isoform X1 (A)	ko04075: Plant hormone signal transduction; ko04712: Circadian rhythm - plant	transcription factor bHLH49-like isoform X1 [Sesamum indicum]	BH049_ARATH RecName: Full=Transcription factor bHLH49; AltName: Full=Basic helix-loop-helix protein 49; Short=AtbHLH49; Short=bHLH 49; AltName: Full=Protein ACTIVATOR FOR CELL ELONGATION 1; AltName: Full=Transcription factor EN 82; AltName: Full=bHLH transcription factor bHLH049;	A0A8M8UTH6_SESIN SubName: Full=transcription factor bHLH49-like isoform X1 {ECO:0000313|RefSeq:XP_020547279.1, ECO:0000313|RefSeq:XP_020547280.1};	--	GO:0005634,nucleus; GO:0003700,DNA-binding transcription factor activity; GO:0046983,protein dimerization activity; GO:0000976,transcription cis-regulatory region binding; GO:0040008,regulation of growth; GO:0006355,regulation of DNA-templated transcription; GO:0003674,molecular_function; GO:0140110,transcription regulator activity; GO:0005488,binding; GO:0005515,protein binding; GO:0001067,trans…	PF00010.29:Helix-loop-helix DNA-binding domain	bHLH	TF	bHLH
Sin01114	false	false	false	false	down	false	false	--	--	transcription factor BIM1 isoform X1 [Sesamum indicum]	BIM1_ARATH RecName: Full=Transcription factor BIM1; AltName: Full=BES1-interacting Myc-like protein 1; AltName: Full=Basic helix-loop-helix protein 46; Short=AtbHLH46; Short=bHLH 46; AltName: Full=Transcription factor EN 126; AltName: Full=bHLH transcription factor bHLH046;	A0A6I9T8S5_SESIN SubName: Full=transcription factor BIM1 isoform X1 {ECO:0000313|RefSeq:XP_011078682.1};	--	GO:0005634,nucleus; GO:0003677,DNA binding; GO:0003700,DNA-binding transcription factor activity; GO:0042802,identical protein binding; GO:0046983,protein dimerization activity; GO:0006351,DNA-templated transcription; GO:0003674,molecular_function; GO:0003676,nucleic acid binding; GO:0005488,binding; GO:0097159,organic cyclic compound binding; GO:1901363,heterocyclic compound binding; GO:0140110,…	PF00010.29:Helix-loop-helix DNA-binding domain	bHLH	TF	bHLH
Sin01460	down	down	down	down	down	down	down	K12126 phytochrome-interacting factor 3 | (RefSeq) transcription factor PIF3 isoform X1 (A)	ko04075: Plant hormone signal transduction; ko04712: Circadian rhythm - plant	transcription factor bHLH137 [Sesamum indicum]	BH137_ARATH RecName: Full=Transcription factor bHLH137; AltName: Full=Basic helix-loop-helix protein 137; Short=AtbHLH137; Short=bHLH 137; AltName: Full=Transcription factor EN 89; AltName: Full=bHLH transcription factor bHLH137;	A0A6I9TH51_SESIN SubName: Full=transcription factor bHLH137 {ECO:0000313|RefSeq:XP_011083355.1};	--	GO:0005634,nucleus; GO:0003677,DNA binding; GO:0003700,DNA-binding transcription factor activity; GO:0046983,protein dimerization activity; GO:0071368,cellular response to cytokinin stimulus; GO:0042127,regulation of cell population proliferation; GO:0009739,response to gibberellin; GO:0003674,molecular_function; GO:0003676,nucleic acid binding; GO:0005488,binding; GO:0097159,organic cyclic compo…	PF00010.29:Helix-loop-helix DNA-binding domain	bHLH	TF	bHLH
Sin01776	false	up	up	up	up	up	up	K13096 splicing factor 4 | (RefSeq) LOW QUALITY PROTEIN: SURP and G-patch domain-containing protein 1-like protein (A)	--	transcription factor bHLH130 [Sesamum indicum]	SUGP1_ARATH RecName: Full=SURP and G-patch domain-containing protein 1-like protein; AltName: Full=Splicing factor 4-like protein; Short=SF4-like protein;	A0A6I9TRH4_SESIN SubName: Full=transcription factor bHLH130 {ECO:0000313|RefSeq:XP_011087339.1};	Predicted RNA-binding protein, contains SWAP and G-patch domains	GO:0005654,nucleoplasm; GO:0003723,RNA binding; GO:0006397,mRNA processing; GO:0008380,RNA splicing; GO:0003674,molecular_function; GO:0003676,nucleic acid binding; GO:0005488,binding; GO:0097159,organic cyclic compound binding; GO:1901363,heterocyclic compound binding; GO:0006139,nucleobase-containing compound metabolic process; GO:0006396,RNA processing; GO:0006725,cellular aromatic compound me…	PF00010.29:Helix-loop-helix DNA-binding domain	bHLH	TF	bHLH
Sin02263	false	up	up	up	up	up	false	K13422 transcription factor MYC2 | (RefSeq) transcription factor MYC4-like (A)	ko04016: MAPK signaling pathway - plant; ko04075: Plant hormone signal transduction	transcription factor bHLH13-like [Sesamum indicum]	MTB1_SOLLC RecName: Full=Transcription factor MTB1 {ECO:0000303|PubMed:30610166}; AltName: Full=Basic helix-loop-helix protein 113 {ECO:0000303|PubMed:25612924}; AltName: Full=Protein MYC2-TARGETED BHLH 1 {ECO:0000303|PubMed:30610166}; AltName: Full=Transcription factor bHLH113 {ECO:0000303|PubMed:25612924}; AltName: Full=bHLH transcription factor bHLH113 {ECO:0000305};	A0A6I9U8V7_SESIN SubName: Full=transcription factor bHLH13-like {ECO:0000313|RefSeq:XP_011093944.1};	--	GO:0005634,nucleus; GO:0003700,DNA-binding transcription factor activity; GO:0046983,protein dimerization activity; GO:0000976,transcription cis-regulatory region binding; GO:0006952,defense response; GO:0031347,regulation of defense response; GO:2000022,regulation of jasmonic acid mediated signaling pathway; GO:0006355,regulation of DNA-templated transcription; GO:0003674,molecular_function; GO:…	PF14215.9:bHLH-MYC and R2R3-MYB transcription factors N-terminal	bHLH	TF	bHLH
Sin02291	down	down	down	down	down	down	down	K13422 transcription factor MYC2 | (RefSeq) transcription factor MYC2 (A)	ko04016: MAPK signaling pathway - plant; ko04075: Plant hormone signal transduction	transcription factor MYC2 [Sesamum indicum]	MYC2_ARATH RecName: Full=Transcription factor MYC2; Short=AtMYC2; AltName: Full=Basic helix-loop-helix protein 6; Short=AtbHLH6; Short=bHLH 6; AltName: Full=Protein JASMONATE INSENSITIVE 1; AltName: Full=R-homologous Arabidopsis protein 1; Short=RAP-1; AltName: Full=Transcription factor EN 38; AltName: Full=Z-box binding factor 1 protein; AltName: Full=bHLH transcription factor bHLH006; AltName: …	A0A6I9U585_SESIN SubName: Full=transcription factor MYC2 {ECO:0000313|RefSeq:XP_011094312.1};	--	GO:0005634,nucleus; GO:0003677,DNA binding; GO:0003700,DNA-binding transcription factor activity; GO:0019900,kinase binding; GO:0046983,protein dimerization activity; GO:0043565,sequence-specific DNA binding; GO:0000976,transcription cis-regulatory region binding; GO:0009738,abscisic acid-activated signaling pathway; GO:0106167,extracellular ATP signaling; GO:0009759,indole glucosinolate biosynth…	PF14215.9:bHLH-MYC and R2R3-MYB transcription factors N-terminal	bHLH	TF	bHLH
Sin02392	up	up	up	up	up	up	up	--	--	transcription factor bHLH121 [Sesamum indicum]	BH121_ARATH RecName: Full=Transcription factor bHLH121; AltName: Full=Basic helix-loop-helix protein 121; Short=AtbHLH121; Short=bHLH 121; AltName: Full=Transcription factor EN 138; AltName: Full=bHLH transcription factor bHLH121;	A0A6I9UF81_SESIN SubName: Full=transcription factor bHLH121 {ECO:0000313|RefSeq:XP_011092862.1};	--	GO:0005634,nucleus; GO:0003700,DNA-binding transcription factor activity; GO:0046983,protein dimerization activity; GO:1990837,sequence-specific double-stranded DNA binding; GO:0000976,transcription cis-regulatory region binding; GO:0006879,cellular iron ion homeostasis; GO:0003674,molecular_function; GO:0140110,transcription regulator activity; GO:0005488,binding; GO:0005515,protein binding; GO:…	PF00010.29:Helix-loop-helix DNA-binding domain	bHLH	TF	bHLH
Sin04585	false	down	down	false	false	false	false	K13422 transcription factor MYC2 | (RefSeq) transcription factor MYC4-like (A)	ko04016: MAPK signaling pathway - plant; ko04075: Plant hormone signal transduction	transcription factor bHLH13-like isoform X1 [Sesamum indicum]	MTB1_SOLLC RecName: Full=Transcription factor MTB1 {ECO:0000303|PubMed:30610166}; AltName: Full=Basic helix-loop-helix protein 113 {ECO:0000303|PubMed:25612924}; AltName: Full=Protein MYC2-TARGETED BHLH 1 {ECO:0000303|PubMed:30610166}; AltName: Full=Transcription factor bHLH113 {ECO:0000303|PubMed:25612924}; AltName: Full=bHLH transcription factor bHLH113 {ECO:0000305};	A0A6I9TZN1_SESIN SubName: Full=transcription factor bHLH13-like isoform X1 {ECO:0000313|RefSeq:XP_011093025.1, ECO:0000313|RefSeq:XP_011093026.1};	--	GO:0005634,nucleus; GO:0003700,DNA-binding transcription factor activity; GO:0046983,protein dimerization activity; GO:0000976,transcription cis-regulatory region binding; GO:0006952,defense response; GO:0031347,regulation of defense response; GO:2000022,regulation of jasmonic acid mediated signaling pathway; GO:0006355,regulation of DNA-templated transcription; GO:0003674,molecular_function; GO:…	PF14215.9:bHLH-MYC and R2R3-MYB transcription factors N-terminal	bHLH	TF	bHLH
Sin04834	false	false	false	down	down	down	down	K12126 phytochrome-interacting factor 3 | (RefSeq) transcription factor PIF3 isoform X1 (A)	ko04075: Plant hormone signal transduction; ko04712: Circadian rhythm - plant	LOW QUALITY PROTEIN: transcription factor UNE10 [Sesamum indicum]	UNE10_ARATH RecName: Full=Transcription factor UNE10; AltName: Full=Basic helix-loop-helix protein 16; Short=AtbHLH16; Short=bHLH 16; AltName: Full=Protein UNFERTILIZED EMBRYO SAC 10; AltName: Full=Transcription factor EN 108; AltName: Full=bHLH transcription factor bHLH016;	A0A6I9U6K7_SESIN SubName: Full=LOW QUALITY PROTEIN: transcription factor UNE10 {ECO:0000313|RefSeq:XP_011093295.1};	--	GO:0005634,nucleus; GO:0009506,plasmodesma; GO:0003677,DNA binding; GO:0003700,DNA-binding transcription factor activity; GO:0046983,protein dimerization activity; GO:0009704,de-etiolation; GO:0009567,double fertilization forming a zygote and endosperm; GO:0009959,negative gravitropism; GO:0010187,negative regulation of seed germination; GO:0006355,regulation of DNA-templated transcription; GO:00…	PF00010.29:Helix-loop-helix DNA-binding domain	bHLH	TF	bHLH
Sin05006	false	false	false	false	false	down	false	K13422 transcription factor MYC2 | (RefSeq) transcription factor MYC4-like (A)	ko04016: MAPK signaling pathway - plant; ko04075: Plant hormone signal transduction	transcription factor bHLH91-like [Sesamum indicum]	BH091_ARATH RecName: Full=Transcription factor bHLH91; AltName: Full=Basic helix-loop-helix protein 91; Short=AtbHLH91; Short=bHLH 91; AltName: Full=Transcription factor EN 25; AltName: Full=bHLH transcription factor bHLH091;	A0A6I9UGU3_SESIN SubName: Full=transcription factor bHLH91-like {ECO:0000313|RefSeq:XP_011093423.1};	--	GO:0005634,nucleus; GO:0003677,DNA binding; GO:0003700,DNA-binding transcription factor activity; GO:0046983,protein dimerization activity; GO:0048658,anther wall tapetum development; GO:0052543,callose deposition in cell wall; GO:0009555,pollen development; GO:0006355,regulation of DNA-templated transcription; GO:0003674,molecular_function; GO:0003676,nucleic acid binding; GO:0005488,binding; GO…	PF00010.29:Helix-loop-helix DNA-binding domain	bHLH	TF	bHLH
Sin05101	up	up	up	up	up	up	up	K12126 phytochrome-interacting factor 3 | (RefSeq) transcription factor PIF3 isoform X1 (A)	ko04075: Plant hormone signal transduction; ko04712: Circadian rhythm - plant	transcription factor bHLH130-like [Sesamum indicum]	BH130_ARATH RecName: Full=Transcription factor bHLH130; AltName: Full=Basic helix-loop-helix protein 130; Short=AtbHLH130; Short=bHLH 130; AltName: Full=Transcription factor EN 69; AltName: Full=bHLH transcription factor bHLH130;	A0A6I9U0N1_SESIN SubName: Full=transcription factor bHLH130-like {ECO:0000313|RefSeq:XP_011093536.1};	--	GO:0005634,nucleus; GO:0000987,cis-regulatory region sequence-specific DNA binding; GO:0003700,DNA-binding transcription factor activity; GO:0000981,DNA-binding transcription factor activity, RNA polymerase II-specific; GO:0046983,protein dimerization activity; GO:0000978,RNA polymerase II cis-regulatory region sequence-specific DNA binding; GO:0048573,photoperiodism, flowering; GO:0010468,regula…	PF00010.29:Helix-loop-helix DNA-binding domain	bHLH	TF	bHLH
Sin05269	down	down	down	false	down	down	false	K13422 transcription factor MYC2 | (RefSeq) transcription factor MYC2 (A)	ko04016: MAPK signaling pathway - plant; ko04075: Plant hormone signal transduction	putative transcription factor bHLH041 [Sesamum indicum]	BH041_ARATH RecName: Full=Putative transcription factor bHLH041; AltName: Full=Basic helix-loop-helix protein 41; Short=AtbHLH41; Short=bHLH 41; AltName: Full=Transcription factor EN 51; AltName: Full=bHLH transcription factor bHLH041;	A0A6I9U8G5_SESIN SubName: Full=putative transcription factor bHLH041 {ECO:0000313|RefSeq:XP_011094007.1};	--	GO:0005634,nucleus; GO:0003677,DNA binding; GO:0003700,DNA-binding transcription factor activity; GO:0046983,protein dimerization activity; GO:0006355,regulation of DNA-templated transcription; GO:0003674,molecular_function; GO:0003676,nucleic acid binding; GO:0005488,binding; GO:0097159,organic cyclic compound binding; GO:1901363,heterocyclic compound binding; GO:0140110,transcription regulator …	PF00010.29:Helix-loop-helix DNA-binding domain	bHLH	TF	bHLH
Sin06877	false	down	false	false	down	down	false	K13422 transcription factor MYC2 | (RefSeq) transcription factor MYC2-like (A)	ko04016: MAPK signaling pathway - plant; ko04075: Plant hormone signal transduction	transcription factor bHLH30-like [Sesamum indicum]	BH030_ARATH RecName: Full=Transcription factor bHLH30; AltName: Full=Basic helix-loop-helix protein 30; Short=AtbHLH30; Short=bHLH 30; AltName: Full=Transcription factor EN 53; AltName: Full=bHLH transcription factor bHLH030;	A0A6I9UMA8_SESIN SubName: Full=transcription factor bHLH30-like {ECO:0000313|RefSeq:XP_011100403.1};	--	GO:0005634,nucleus; GO:0003677,DNA binding; GO:0003700,DNA-binding transcription factor activity; GO:0046983,protein dimerization activity; GO:0006355,regulation of DNA-templated transcription; GO:0003674,molecular_function; GO:0003676,nucleic acid binding; GO:0005488,binding; GO:0097159,organic cyclic compound binding; GO:1901363,heterocyclic compound binding; GO:0140110,transcription regulator …	PF00010.29:Helix-loop-helix DNA-binding domain	bHLH	TF	bHLH
Sin07922	down	down	down	down	down	down	down	--	--	transcription factor bHLH125 [Sesamum indicum]	BH162_ARATH RecName: Full=Transcription factor bHLH162; AltName: Full=Basic helix-loop-helix protein 162; Short=AtbHLH162 {ECO:0000303|PubMed:14600211}; Short=bHLH 162; AltName: Full=bHLH transcription factor bHLH162;	A0A6I9UEE6_SESIN SubName: Full=transcription factor bHLH125 {ECO:0000313|RefSeq:XP_011096311.1};	--	GO:0090575,RNA polymerase II transcription regulator complex; GO:0003700,DNA-binding transcription factor activity; GO:0000981,DNA-binding transcription factor activity, RNA polymerase II-specific; GO:0046983,protein dimerization activity; GO:0000977,RNA polymerase II transcription regulatory region sequence-specific DNA binding; GO:0050832,defense response to fungus; GO:0006357,regulation of tra…	PF00010.29:Helix-loop-helix DNA-binding domain	bHLH	TF	bHLH
Sin08010	false	down	down	down	down	down	down	--	--	transcription factor bHLH30-like [Sesamum indicum]	BH030_ARATH RecName: Full=Transcription factor bHLH30; AltName: Full=Basic helix-loop-helix protein 30; Short=AtbHLH30; Short=bHLH 30; AltName: Full=Transcription factor EN 53; AltName: Full=bHLH transcription factor bHLH030;	A0A6I9U6T3_SESIN SubName: Full=transcription factor bHLH30-like {ECO:0000313|RefSeq:XP_011096433.2};	--	GO:0005634,nucleus; GO:0003677,DNA binding; GO:0003700,DNA-binding transcription factor activity; GO:0046983,protein dimerization activity; GO:0006355,regulation of DNA-templated transcription; GO:0003674,molecular_function; GO:0003676,nucleic acid binding; GO:0005488,binding; GO:0097159,organic cyclic compound binding; GO:1901363,heterocyclic compound binding; GO:0140110,transcription regulator …	PF00010.29:Helix-loop-helix DNA-binding domain	bHLH	TF	bHLH
Sin09614	false	up	false	down	down	down	false	K13422 transcription factor MYC2 | (RefSeq) transcription factor MYC4-like (A)	ko04016: MAPK signaling pathway - plant; ko04075: Plant hormone signal transduction	transcription factor bHLH93-like isoform X2 [Sesamum indicum]	BH093_ARATH RecName: Full=Transcription factor bHLH93; AltName: Full=Basic helix-loop-helix protein 93; Short=AtbHLH93; Short=bHLH 93; AltName: Full=Transcription factor EN 47; AltName: Full=bHLH transcription factor bHLH093;	A0A6I9SUL1_SESIN SubName: Full=transcription factor bHLH93-like isoform X2 {ECO:0000313|RefSeq:XP_011073848.1};	--	GO:0005634,nucleus; GO:0003700,DNA-binding transcription factor activity; GO:0046983,protein dimerization activity; GO:0043565,sequence-specific DNA binding; GO:0045487,gibberellin catabolic process; GO:0010371,regulation of gibberellin biosynthetic process; GO:0006355,regulation of DNA-templated transcription; GO:0003674,molecular_function; GO:0140110,transcription regulator activity; GO:0005488…	PF00010.29:Helix-loop-helix DNA-binding domain	bHLH	TF	bHLH
Sin09876	false	up	false	down	false	false	up	K26213 transcription factor FAMA | (RefSeq) transcription factor FAMA isoform X3 (A)	--	Transcription factor HAND2/Transcription factor TAL1/TAL2/LYL1 [Handroanthus impetiginosus]	BH094_ARATH RecName: Full=Transcription factor bHLH94; AltName: Full=Basic helix-loop-helix protein 94; Short=AtbHLH94; Short=bHLH 94; AltName: Full=Transcription factor EN 16; AltName: Full=bHLH transcription factor bHLH094;	A0A2G9I4C8_9LAMI SubName: Full=Transcription factor HAND2/Transcription factor TAL1/TAL2/LYL1 {ECO:0000313|EMBL:PIN24604.1};	--	GO:0005634,nucleus; GO:0003700,DNA-binding transcription factor activity; GO:0000981,DNA-binding transcription factor activity, RNA polymerase II-specific; GO:0046983,protein dimerization activity; GO:0000978,RNA polymerase II cis-regulatory region sequence-specific DNA binding; GO:0006357,regulation of transcription by RNA polymerase II; GO:0006355,regulation of DNA-templated transcription; GO:0…	PF00010.29:Helix-loop-helix DNA-binding domain	bHLH	TF	bHLH
Sin10079	down	down	false	false	down	down	false	K13422 transcription factor MYC2 | (RefSeq) transcription factor MYC2-like (A)	ko04016: MAPK signaling pathway - plant; ko04075: Plant hormone signal transduction	transcription factor bHLH25, partial [Sesamum indicum]	BH025_ARATH RecName: Full=Transcription factor bHLH25; AltName: Full=Basic helix-loop-helix protein 25; Short=AtbHLH25; Short=bHLH 25; AltName: Full=Transcription factor EN 29; AltName: Full=bHLH transcription factor bHLH025;	A0A8M8UM97_SESIN SubName: Full=transcription factor bHLH25 {ECO:0000313|RefSeq:XP_020547392.1};	--	GO:0005634,nucleus; GO:0003700,DNA-binding transcription factor activity; GO:0046983,protein dimerization activity; GO:0000976,transcription cis-regulatory region binding; GO:0006355,regulation of DNA-templated transcription; GO:0003674,molecular_function; GO:0140110,transcription regulator activity; GO:0005488,binding; GO:0005515,protein binding; GO:0001067,transcription regulatory region nuclei…	--	bHLH	TF	bHLH
Sin10912	false	false	false	down	down	false	false	K12126 phytochrome-interacting factor 3 | (RefSeq) transcription factor PIF3 isoform X1 (A)	ko04075: Plant hormone signal transduction; ko04712: Circadian rhythm - plant	transcription factor bHLH74 [Sesamum indicum]	BH074_ARATH RecName: Full=Transcription factor bHLH74; AltName: Full=Basic helix-loop-helix protein 74; Short=AtbHLH74; Short=bHLH 74; AltName: Full=Protein ACTIVATOR FOR CELL ELONGATION 2; AltName: Full=Transcription factor EN 90; AltName: Full=bHLH transcription factor bHLH074;	A0A6I9SL89_SESIN SubName: Full=transcription factor bHLH74 {ECO:0000313|RefSeq:XP_011069808.1};	--	GO:0005634,nucleus; GO:0003700,DNA-binding transcription factor activity; GO:0046983,protein dimerization activity; GO:0000976,transcription cis-regulatory region binding; GO:0040008,regulation of growth; GO:0006355,regulation of DNA-templated transcription; GO:0009637,response to blue light; GO:0003674,molecular_function; GO:0140110,transcription regulator activity; GO:0005488,binding; GO:000551…	PF00010.29:Helix-loop-helix DNA-binding domain	bHLH	TF	bHLH
Sin11261	false	up	false	false	down	down	false	K26213 transcription factor FAMA | (RefSeq) transcription factor FAMA isoform X3 (A)	--	transcription factor bHLH71 [Sesamum indicum]	BH071_ARATH RecName: Full=Transcription factor bHLH71; AltName: Full=Basic helix-loop-helix protein 71; Short=AtbHLH71; Short=bHLH 71; AltName: Full=Transcription factor EN 17; AltName: Full=bHLH transcription factor bHLH071;	A0A6I9SLF7_SESIN SubName: Full=transcription factor bHLH71 {ECO:0000313|RefSeq:XP_011070274.1};	--	GO:0005634,nucleus; GO:0003700,DNA-binding transcription factor activity; GO:0000981,DNA-binding transcription factor activity, RNA polymerase II-specific; GO:0046983,protein dimerization activity; GO:0000978,RNA polymerase II cis-regulatory region sequence-specific DNA binding; GO:0006357,regulation of transcription by RNA polymerase II; GO:0006355,regulation of DNA-templated transcription; GO:0…	PF00010.29:Helix-loop-helix DNA-binding domain	bHLH	TF	bHLH
Sin11601	up	up	NA	NA	up	NA	up	K12126 phytochrome-interacting factor 3 | (RefSeq) transcription factor PIF3 isoform X1 (A)	ko04075: Plant hormone signal transduction; ko04712: Circadian rhythm - plant	transcription factor bHLH119-like [Sesamum indicum]	PIL15_ORYSJ RecName: Full=Transcription factor PHYTOCHROME INTERACTING FACTOR-LIKE 15 {ECO:0000303|PubMed:17485859}; Short=OsPIL15 {ECO:0000303|PubMed:17485859}; Short=PIF-like protein 15 {ECO:0000305}; AltName: Full=Basic helix-loop-helix protein 105 {ECO:0000303|PubMed:16896230}; Short=OsbHLH105 {ECO:0000303|PubMed:16896230};	A0A8M8UK56_SESIN SubName: Full=transcription factor bHLH119-like {ECO:0000313|RefSeq:XP_020547038.1};	--	GO:0005634,nucleus; GO:0003677,DNA binding; GO:0003700,DNA-binding transcription factor activity; GO:0046983,protein dimerization activity; GO:0090229,negative regulation of red or far-red light signaling pathway; GO:0006355,regulation of DNA-templated transcription; GO:0003674,molecular_function; GO:0003676,nucleic acid binding; GO:0005488,binding; GO:0097159,organic cyclic compound binding; GO:…	PF00010.29:Helix-loop-helix DNA-binding domain	bHLH	TF	bHLH
Sin11707	up	up	up	up	up	up	up	--	--	LOW QUALITY PROTEIN: transcription factor BIM2 [Sesamum indicum]	BIM2_ARATH RecName: Full=Transcription factor BIM2; AltName: Full=BES1-interacting Myc-like protein 2; AltName: Full=Basic helix-loop-helix protein 102; Short=AtbHLH102; Short=bHLH 102; AltName: Full=Transcription factor EN 125; AltName: Full=bHLH transcription factor bHLH102;	A0A8M8UVF1_SESIN SubName: Full=LOW QUALITY PROTEIN: transcription factor BIM2 {ECO:0000313|RefSeq:XP_020547826.1};	--	GO:0005634,nucleus; GO:0003700,DNA-binding transcription factor activity; GO:0042802,identical protein binding; GO:0046983,protein dimerization activity; GO:0000976,transcription cis-regulatory region binding; GO:0006351,DNA-templated transcription; GO:0003674,molecular_function; GO:0140110,transcription regulator activity; GO:0005488,binding; GO:0005515,protein binding; GO:0001067,transcription …	PF00010.29:Helix-loop-helix DNA-binding domain	bHLH	TF	bHLH
Sin11797	false	false	false	down	down	down	false	--	--	transcription factor PRE6-like [Sesamum indicum]	PRE6_ARATH RecName: Full=Transcription factor PRE6; AltName: Full=Basic helix-loop-helix protein 163; Short=AtbHLH163; Short=bHLH 163; AltName: Full=Protein KIDARI; AltName: Full=Protein PACLOBUTRAZOL RESISTANCE 6; AltName: Full=bHLH transcription factor bHLH163;	A0A6I9SPB8_SESIN SubName: Full=transcription factor PRE6-like {ECO:0000313|RefSeq:XP_011071014.1};	--	GO:0005737,cytoplasm; GO:0005634,nucleus; GO:0046983,protein dimerization activity; GO:0040008,regulation of growth; GO:0006355,regulation of DNA-templated transcription; GO:0009416,response to light stimulus; GO:0003674,molecular_function; GO:0005488,binding; GO:0005515,protein binding; GO:0008150,biological_process; GO:0040007,growth; GO:0050789,regulation of biological process; GO:0065007,biol…	PF00010.29:Helix-loop-helix DNA-binding domain	bHLH	TF	bHLH
Sin12370	down	down	down	down	down	down	down	K12126 phytochrome-interacting factor 3 | (RefSeq) transcription factor PIF3 isoform X1 (A)	ko04075: Plant hormone signal transduction; ko04712: Circadian rhythm - plant	transcription factor bHLH79-like isoform X1 [Sesamum indicum]	BH079_ARATH RecName: Full=Transcription factor bHLH79; AltName: Full=Basic helix-loop-helix protein 79; Short=AtbHLH79; Short=bHLH 79; AltName: Full=Transcription factor EN 81; AltName: Full=bHLH transcription factor bHLH079;	A0A6I9SPV8_SESIN SubName: Full=transcription factor bHLH79-like isoform X1 {ECO:0000313|RefSeq:XP_011071748.1};	--	GO:0005634,nucleus; GO:0003700,DNA-binding transcription factor activity; GO:0046983,protein dimerization activity; GO:0000976,transcription cis-regulatory region binding; GO:0006355,regulation of DNA-templated transcription; GO:0003674,molecular_function; GO:0140110,transcription regulator activity; GO:0005488,binding; GO:0005515,protein binding; GO:0001067,transcription regulatory region nuclei…	PF00010.29:Helix-loop-helix DNA-binding domain	bHLH	TF	bHLH
Sin13056	up	up	up	up	up	up	up	K12126 phytochrome-interacting factor 3 | (RefSeq) transcription factor PIF3 isoform X1 (A)	ko04075: Plant hormone signal transduction; ko04712: Circadian rhythm - plant	transcription factor bHLH87 isoform X1 [Sesamum indicum]	BH087_ARATH RecName: Full=Transcription factor bHLH87; AltName: Full=Basic helix-loop-helix protein 87; Short=AtbHLH87; Short=bHLH 87; AltName: Full=Transcription factor EN 121; AltName: Full=bHLH transcription factor bHLH087;	A0A6I9SXS5_SESIN SubName: Full=transcription factor bHLH87 isoform X1 {ECO:0000313|RefSeq:XP_011072458.1};	--	GO:0005634,nucleus; GO:0003700,DNA-binding transcription factor activity; GO:0046983,protein dimerization activity; GO:0000976,transcription cis-regulatory region binding; GO:0006355,regulation of DNA-templated transcription; GO:0003674,molecular_function; GO:0140110,transcription regulator activity; GO:0005488,binding; GO:0005515,protein binding; GO:0001067,transcription regulatory region nuclei…	PF00010.29:Helix-loop-helix DNA-binding domain	bHLH	TF	bHLH
Sin13578	false	up	false	false	false	false	false	K13422 transcription factor MYC2 | (RefSeq) transcription factor MYC2 (A)	ko04016: MAPK signaling pathway - plant; ko04075: Plant hormone signal transduction	transcription factor ICE1 [Sesamum indicum]	ICE1_ARATH RecName: Full=Transcription factor ICE1; AltName: Full=Basic helix-loop-helix protein 116; Short=AtbHLH116; Short=bHLH 116; AltName: Full=Inducer of CBF expression 1; AltName: Full=Transcription factor EN 45; AltName: Full=Transcription factor SCREAM; AltName: Full=bHLH transcription factor bHLH116;	A0A6I9SZB5_SESIN SubName: Full=transcription factor ICE1 {ECO:0000313|RefSeq:XP_011073188.1};	--	GO:0005634,nucleus; GO:0000987,cis-regulatory region sequence-specific DNA binding; GO:0001046,core promoter sequence-specific DNA binding; GO:0003677,DNA binding; GO:0003700,DNA-binding transcription factor activity; GO:0046983,protein dimerization activity; GO:0043565,sequence-specific DNA binding; GO:0000976,transcription cis-regulatory region binding; GO:0009738,abscisic acid-activated signal…	PF00010.29:Helix-loop-helix DNA-binding domain	bHLH	TF	bHLH
Sin14330	up	up	up	up	up	up	up	K13422 transcription factor MYC2 | (RefSeq) transcription factor MYC4-like (A)	ko04016: MAPK signaling pathway - plant; ko04075: Plant hormone signal transduction	transcription factor bHLH93 [Sesamum indicum]	BH093_ARATH RecName: Full=Transcription factor bHLH93; AltName: Full=Basic helix-loop-helix protein 93; Short=AtbHLH93; Short=bHLH 93; AltName: Full=Transcription factor EN 47; AltName: Full=bHLH transcription factor bHLH093;	A0A6I9SUT1_SESIN SubName: Full=transcription factor bHLH93 {ECO:0000313|RefSeq:XP_011074290.1};	--	GO:0005634,nucleus; GO:0003700,DNA-binding transcription factor activity; GO:0046983,protein dimerization activity; GO:0043565,sequence-specific DNA binding; GO:0045487,gibberellin catabolic process; GO:0010371,regulation of gibberellin biosynthetic process; GO:0006355,regulation of DNA-templated transcription; GO:0003674,molecular_function; GO:0140110,transcription regulator activity; GO:0005488…	PF00010.29:Helix-loop-helix DNA-binding domain	bHLH	TF	bHLH
Sin14365	false	false	false	false	down	false	false	K12126 phytochrome-interacting factor 3 | (RefSeq) transcription factor PIF3 isoform X1 (A)	ko04075: Plant hormone signal transduction; ko04712: Circadian rhythm - plant	transcription factor bHLH74 [Sesamum indicum]	BH074_ARATH RecName: Full=Transcription factor bHLH74; AltName: Full=Basic helix-loop-helix protein 74; Short=AtbHLH74; Short=bHLH 74; AltName: Full=Protein ACTIVATOR FOR CELL ELONGATION 2; AltName: Full=Transcription factor EN 90; AltName: Full=bHLH transcription factor bHLH074;	A0A6I9T277_SESIN SubName: Full=transcription factor bHLH74 {ECO:0000313|RefSeq:XP_011074329.1};	--	GO:0005634,nucleus; GO:0003700,DNA-binding transcription factor activity; GO:0046983,protein dimerization activity; GO:0000976,transcription cis-regulatory region binding; GO:0040008,regulation of growth; GO:0006355,regulation of DNA-templated transcription; GO:0009637,response to blue light; GO:0003674,molecular_function; GO:0140110,transcription regulator activity; GO:0005488,binding; GO:000551…	PF00010.29:Helix-loop-helix DNA-binding domain	bHLH	TF	bHLH
Sin14421	up	up	up	up	up	up	up	K12126 phytochrome-interacting factor 3 | (RefSeq) transcription factor PIF3 isoform X1 (A)	ko04075: Plant hormone signal transduction; ko04712: Circadian rhythm - plant	transcription factor ALC-like [Sesamum indicum]	SPT_ARATH RecName: Full=Transcription factor SPATULA; AltName: Full=Basic helix-loop-helix protein 24; Short=AtbHLH24; Short=bHLH 24; AltName: Full=Transcription factor EN 99; AltName: Full=bHLH transcription factor bHLH024;	A0A6I9SV11_SESIN SubName: Full=transcription factor ALC-like {ECO:0000313|RefSeq:XP_011074391.2};	--	GO:0005634,nucleus; GO:0003700,DNA-binding transcription factor activity; GO:0042802,identical protein binding; GO:0046983,protein dimerization activity; GO:0000976,transcription cis-regulatory region binding; GO:0048440,carpel development; GO:0007623,circadian rhythm; GO:0010154,fruit development; GO:0010187,negative regulation of seed germination; GO:0009409,response to cold; GO:0010114,respons…	PF00010.29:Helix-loop-helix DNA-binding domain	bHLH	TF	bHLH
Sin14934	false	up	false	false	false	false	up	K07904 Ras-related protein Rab-11A | (RefSeq) ras-related protein RABA4d-like (A)	ko04144: Endocytosis	transcription factor bHLH130-like [Sesamum indicum]	RAA4D_ARATH RecName: Full=Ras-related protein RABA4d; Short=AtRABA4d;	A0A6I9SWN4_SESIN SubName: Full=transcription factor bHLH130-like {ECO:0000313|RefSeq:XP_011075183.1};	GTPase Rab11/YPT3, small G protein superfamily	GO:0045177,apical part of cell; GO:0030659,cytoplasmic vesicle membrane; GO:0005829,cytosol; GO:0005768,endosome; GO:0070382,exocytic vesicle; GO:0005794,Golgi apparatus; GO:0090404,pollen tube tip; GO:0005525,GTP binding; GO:0003924,GTPase activity; GO:0019900,kinase binding; GO:0048868,pollen tube development; GO:0009860,pollen tube growth; GO:0015031,protein transport; GO:0080092,regulation of…	PF00010.29:Helix-loop-helix DNA-binding domain	bHLH	TF	bHLH
Sin15069	up	false	false	up	up	up	up	--	--	transcription factor ORG2 [Sesamum indicum]	ORG2_ARATH RecName: Full=Transcription factor ORG2; AltName: Full=Basic helix-loop-helix protein 38; Short=AtbHLH38; Short=bHLH 38; AltName: Full=OBP3-responsive gene 2; AltName: Full=Transcription factor EN 8; AltName: Full=bHLH transcription factor bHLH038;	A0A6I9SYZ8_SESIN SubName: Full=transcription factor ORG2 {ECO:0000313|RefSeq:XP_011075620.1};	--	GO:0090575,RNA polymerase II transcription regulator complex; GO:0003700,DNA-binding transcription factor activity; GO:0000981,DNA-binding transcription factor activity, RNA polymerase II-specific; GO:0046983,protein dimerization activity; GO:0000977,RNA polymerase II transcription regulatory region sequence-specific DNA binding; GO:0010106,cellular response to iron ion starvation; GO:0055072,iro…	PF00010.29:Helix-loop-helix DNA-binding domain	bHLH	TF	bHLH
Sin15939	down	down	false	down	down	down	down	--	--	transcription factor bHLH118 [Sesamum indicum]	BH118_ARATH RecName: Full=Transcription factor bHLH118; AltName: Full=Basic helix-loop-helix protein 118; Short=AtbHLH118; Short=bHLH 118; AltName: Full=Transcription factor EN 5; AltName: Full=bHLH transcription factor bHLH118;	A0A6I9SZZ3_SESIN SubName: Full=transcription factor bHLH118 {ECO:0000313|RefSeq:XP_011076501.1};	--	GO:0090575,RNA polymerase II transcription regulator complex; GO:0003700,DNA-binding transcription factor activity; GO:0000981,DNA-binding transcription factor activity, RNA polymerase II-specific; GO:0046983,protein dimerization activity; GO:0000977,RNA polymerase II transcription regulatory region sequence-specific DNA binding; GO:0006357,regulation of transcription by RNA polymerase II; GO:000…	PF00010.29:Helix-loop-helix DNA-binding domain	bHLH	TF	bHLH
Sin15940	false	down	false	false	down	down	false	--	--	transcription factor bHLH120-like [Sesamum indicum]	BH126_ARATH RecName: Full=Transcription factor bHLH126; AltName: Full=Basic helix-loop-helix protein 126; Short=AtbHLH126; Short=bHLH 126; AltName: Full=Transcription factor EN 3; AltName: Full=bHLH transcription factor bHLH126;	A0A6I9T131_SESIN SubName: Full=transcription factor bHLH120-like {ECO:0000313|RefSeq:XP_011076502.2};	--	GO:0090575,RNA polymerase II transcription regulator complex; GO:0000981,DNA-binding transcription factor activity, RNA polymerase II-specific; GO:0046983,protein dimerization activity; GO:0000977,RNA polymerase II transcription regulatory region sequence-specific DNA binding; GO:0006357,regulation of transcription by RNA polymerase II; GO:0003674,molecular_function; GO:0003700,DNA-binding transc…	PF00010.29:Helix-loop-helix DNA-binding domain	bHLH	TF	bHLH
Sin15942	down	down	down	down	down	down	down	--	--	transcription factor bHLH36-like [Sesamum indicum]	BH036_ARATH RecName: Full=Transcription factor bHLH36; AltName: Full=Basic helix-loop-helix protein 36; Short=AtbHLH36; Short=bHLH 36; AltName: Full=Transcription factor EN 6; AltName: Full=bHLH transcription factor bHLH036;	A0A6I9T0G0_SESIN SubName: Full=transcription factor bHLH36-like {ECO:0000313|RefSeq:XP_011076269.1};	--	GO:0090575,RNA polymerase II transcription regulator complex; GO:0003700,DNA-binding transcription factor activity; GO:0000981,DNA-binding transcription factor activity, RNA polymerase II-specific; GO:0046983,protein dimerization activity; GO:0000977,RNA polymerase II transcription regulatory region sequence-specific DNA binding; GO:0006357,regulation of transcription by RNA polymerase II; GO:000…	PF00010.29:Helix-loop-helix DNA-binding domain	bHLH	TF	bHLH
Sin15943	down	down	down	down	down	down	down	--	--	transcription factor bHLH36-like [Sesamum indicum]	BH126_ARATH RecName: Full=Transcription factor bHLH126; AltName: Full=Basic helix-loop-helix protein 126; Short=AtbHLH126; Short=bHLH 126; AltName: Full=Transcription factor EN 3; AltName: Full=bHLH transcription factor bHLH126;	A0A6I9T0G0_SESIN SubName: Full=transcription factor bHLH36-like {ECO:0000313|RefSeq:XP_011076269.1};	--	GO:0090575,RNA polymerase II transcription regulator complex; GO:0000981,DNA-binding transcription factor activity, RNA polymerase II-specific; GO:0046983,protein dimerization activity; GO:0000977,RNA polymerase II transcription regulatory region sequence-specific DNA binding; GO:0006357,regulation of transcription by RNA polymerase II; GO:0003674,molecular_function; GO:0003700,DNA-binding transc…	PF00010.29:Helix-loop-helix DNA-binding domain	bHLH	TF	bHLH
Sin15944	NA	up	NA	NA	NA	NA	up	--	--	transcription factor bHLH36 isoform X1 [Sesamum indicum]	BH036_ARATH RecName: Full=Transcription factor bHLH36; AltName: Full=Basic helix-loop-helix protein 36; Short=AtbHLH36; Short=bHLH 36; AltName: Full=Transcription factor EN 6; AltName: Full=bHLH transcription factor bHLH036;	A0A8M8UY24_SESIN SubName: Full=transcription factor bHLH36 isoform X1 {ECO:0000313|RefSeq:XP_020548864.1};	--	GO:0090575,RNA polymerase II transcription regulator complex; GO:0003700,DNA-binding transcription factor activity; GO:0000981,DNA-binding transcription factor activity, RNA polymerase II-specific; GO:0046983,protein dimerization activity; GO:0000977,RNA polymerase II transcription regulatory region sequence-specific DNA binding; GO:0006357,regulation of transcription by RNA polymerase II; GO:000…	PF00010.29:Helix-loop-helix DNA-binding domain	bHLH	TF	bHLH
Sin16214	false	up	up	false	up	false	up	K13422 transcription factor MYC2 | (RefSeq) transcription factor MYC2 (A)	ko04016: MAPK signaling pathway - plant; ko04075: Plant hormone signal transduction	transcription factor bHLH51 [Sesamum indicum]	BH051_ARATH RecName: Full=Transcription factor bHLH51; AltName: Full=Basic helix-loop-helix protein 51; Short=AtbHLH51; Short=bHLH 51; AltName: Full=Transcription factor EN 57; AltName: Full=bHLH transcription factor bHLH051;	A0A6I9T1G7_SESIN SubName: Full=transcription factor bHLH51 {ECO:0000313|RefSeq:XP_011076673.2};	--	GO:0005634,nucleus; GO:0003677,DNA binding; GO:0003700,DNA-binding transcription factor activity; GO:0046983,protein dimerization activity; GO:0006355,regulation of DNA-templated transcription; GO:0003674,molecular_function; GO:0003676,nucleic acid binding; GO:0005488,binding; GO:0097159,organic cyclic compound binding; GO:1901363,heterocyclic compound binding; GO:0140110,transcription regulator …	PF00010.29:Helix-loop-helix DNA-binding domain	bHLH	TF	bHLH
Sin17124	false	false	false	down	down	false	false	K12126 phytochrome-interacting factor 3 | (RefSeq) transcription factor PIF3 isoform X1 (A)	ko04075: Plant hormone signal transduction; ko04712: Circadian rhythm - plant	transcription factor bHLH48 [Sesamum indicum]	BH048_ARATH RecName: Full=Transcription factor bHLH48; AltName: Full=Basic helix-loop-helix protein 48; Short=AtbHLH48; Short=bHLH 48; AltName: Full=Transcription factor EN 97; AltName: Full=bHLH transcription factor bHLH048;	A0A6I9T9A4_SESIN SubName: Full=transcription factor bHLH48 {ECO:0000313|RefSeq:XP_011078863.1};	--	GO:0005634,nucleus; GO:0003677,DNA binding; GO:0003700,DNA-binding transcription factor activity; GO:0046983,protein dimerization activity; GO:0006355,regulation of DNA-templated transcription; GO:0003674,molecular_function; GO:0003676,nucleic acid binding; GO:0005488,binding; GO:0097159,organic cyclic compound binding; GO:1901363,heterocyclic compound binding; GO:0140110,transcription regulator …	PF00010.29:Helix-loop-helix DNA-binding domain	bHLH	TF	bHLH
Sin17658	down	down	down	down	down	down	down	K13422 transcription factor MYC2 | (RefSeq) transcription factor MYC4-like (A)	ko04016: MAPK signaling pathway - plant; ko04075: Plant hormone signal transduction	putative transcription factor bHLH041 isoform X1 [Sesamum indicum]	BH041_ARATH RecName: Full=Putative transcription factor bHLH041; AltName: Full=Basic helix-loop-helix protein 41; Short=AtbHLH41; Short=bHLH 41; AltName: Full=Transcription factor EN 51; AltName: Full=bHLH transcription factor bHLH041;	A0A6I9TC86_SESIN SubName: Full=putative transcription factor bHLH041 isoform X1 {ECO:0000313|RefSeq:XP_011078203.1};	--	GO:0005634,nucleus; GO:0003677,DNA binding; GO:0003700,DNA-binding transcription factor activity; GO:0046983,protein dimerization activity; GO:0006355,regulation of DNA-templated transcription; GO:0003674,molecular_function; GO:0003676,nucleic acid binding; GO:0005488,binding; GO:0097159,organic cyclic compound binding; GO:1901363,heterocyclic compound binding; GO:0140110,transcription regulator …	PF00010.29:Helix-loop-helix DNA-binding domain	bHLH	TF	bHLH
Sin17839	down	down	down	down	down	down	down	K13422 transcription factor MYC2 | (RefSeq) transcription factor MYC4-like (A)	ko04016: MAPK signaling pathway - plant; ko04075: Plant hormone signal transduction	transcription factor bHLH35 [Sesamum indicum]	BH035_ARATH RecName: Full=Transcription factor bHLH35; AltName: Full=Basic helix-loop-helix protein 35; Short=AtbHLH35; Short=bHLH 35; AltName: Full=Transcription factor EN 41; AltName: Full=bHLH transcription factor bHLH035;	A0A6I9T2X4_SESIN SubName: Full=transcription factor bHLH35 {ECO:0000313|RefSeq:XP_011077906.1};	--	GO:0005634,nucleus; GO:0003700,DNA-binding transcription factor activity; GO:0046983,protein dimerization activity; GO:0043565,sequence-specific DNA binding; GO:0006355,regulation of DNA-templated transcription; GO:0003674,molecular_function; GO:0140110,transcription regulator activity; GO:0005488,binding; GO:0005515,protein binding; GO:0003676,nucleic acid binding; GO:0003677,DNA binding; GO:009…	PF00010.29:Helix-loop-helix DNA-binding domain	bHLH	TF	bHLH
Sin18477	false	false	false	up	up	false	false	K13422 transcription factor MYC2 | (RefSeq) transcription factor MYC4-like (A)	ko04016: MAPK signaling pathway - plant; ko04075: Plant hormone signal transduction	LOW QUALITY PROTEIN: transcription factor bHLH3-like, partial [Sesamum indicum]	MTB3_SOLLC RecName: Full=Transcription factor MTB3 {ECO:0000303|PubMed:30610166}; AltName: Full=Basic helix-loop-helix protein 138 {ECO:0000303|PubMed:25612924}; AltName: Full=Protein MYC2-TARGETED BHLH 3 {ECO:0000303|PubMed:30610166}; AltName: Full=Transcription factor bHLH138 {ECO:0000303|PubMed:25612924}; AltName: Full=bHLH transcription factor bHLH138 {ECO:0000305};	A0A6I9TG88_SESIN SubName: Full=LOW QUALITY PROTEIN: transcription factor bHLH3-like {ECO:0000313|RefSeq:XP_011083013.1};	--	GO:0005634,nucleus; GO:0003700,DNA-binding transcription factor activity; GO:0046983,protein dimerization activity; GO:0000976,transcription cis-regulatory region binding; GO:0006952,defense response; GO:0031347,regulation of defense response; GO:2000022,regulation of jasmonic acid mediated signaling pathway; GO:0006355,regulation of DNA-templated transcription; GO:0003674,molecular_function; GO:…	PF14215.9:bHLH-MYC and R2R3-MYB transcription factors N-terminal	bHLH	TF	bHLH
Sin18492	false	false	false	up	up	up	false	K12126 phytochrome-interacting factor 3 | (RefSeq) transcription factor PIF3 isoform X1 (A)	ko04075: Plant hormone signal transduction; ko04712: Circadian rhythm - plant	transcription factor UNE12 [Sesamum indicum]	UNE12_ARATH RecName: Full=Transcription factor UNE12; AltName: Full=Basic helix-loop-helix protein 59; Short=AtbHLH59; Short=bHLH 59; AltName: Full=Protein UNFERTILIZED EMBRYO SAC 12; AltName: Full=Transcription factor EN 93; AltName: Full=bHLH transcription factor bHLH059;	A0A6I9TNC1_SESIN SubName: Full=transcription factor UNE12 {ECO:0000313|RefSeq:XP_011082599.1};	--	GO:0005634,nucleus; GO:0003700,DNA-binding transcription factor activity; GO:0000981,DNA-binding transcription factor activity, RNA polymerase II-specific; GO:0046983,protein dimerization activity; GO:0000978,RNA polymerase II cis-regulatory region sequence-specific DNA binding; GO:0009567,double fertilization forming a zygote and endosperm; GO:0031347,regulation of defense response; GO:0010468,r…	PF00010.29:Helix-loop-helix DNA-binding domain	bHLH	TF	bHLH
Sin20378	false	down	false	false	false	false	false	K13422 transcription factor MYC2 | (RefSeq) transcription factor MYC4-like (A)	ko04016: MAPK signaling pathway - plant; ko04075: Plant hormone signal transduction	transcription factor bHLH18-like isoform X2 [Sesamum indicum]	BH025_ARATH RecName: Full=Transcription factor bHLH25; AltName: Full=Basic helix-loop-helix protein 25; Short=AtbHLH25; Short=bHLH 25; AltName: Full=Transcription factor EN 29; AltName: Full=bHLH transcription factor bHLH025;	A0A6I9TJ20_SESIN SubName: Full=transcription factor bHLH18-like isoform X2 {ECO:0000313|RefSeq:XP_011080799.1};	--	GO:0005634,nucleus; GO:0003700,DNA-binding transcription factor activity; GO:0046983,protein dimerization activity; GO:0000976,transcription cis-regulatory region binding; GO:0006355,regulation of DNA-templated transcription; GO:0003674,molecular_function; GO:0140110,transcription regulator activity; GO:0005488,binding; GO:0005515,protein binding; GO:0001067,transcription regulatory region nuclei…	PF00010.29:Helix-loop-helix DNA-binding domain	bHLH	TF	bHLH
Sin20379	NA	NA	NA	NA	up	NA	NA	K13422 transcription factor MYC2 | (RefSeq) transcription factor MYC4-like (A)	ko04016: MAPK signaling pathway - plant; ko04075: Plant hormone signal transduction	transcription factor bHLH25-like [Sesamum indicum]	BH019_ARATH RecName: Full=Transcription factor bHLH19; AltName: Full=Basic helix-loop-helix protein 19; Short=AtbHLH19; Short=bHLH 19; AltName: Full=Transcription factor EN 26; AltName: Full=bHLH transcription factor bHLH019;	A0A6I9TDH4_SESIN SubName: Full=transcription factor bHLH25-like {ECO:0000313|RefSeq:XP_011080798.1};	--	GO:0005634,nucleus; GO:0003700,DNA-binding transcription factor activity; GO:0046983,protein dimerization activity; GO:0000976,transcription cis-regulatory region binding; GO:0006355,regulation of DNA-templated transcription; GO:0003674,molecular_function; GO:0140110,transcription regulator activity; GO:0005488,binding; GO:0005515,protein binding; GO:0001067,transcription regulatory region nuclei…	PF00010.29:Helix-loop-helix DNA-binding domain	bHLH	TF	bHLH
Sin20380	NA	NA	NA	up	NA	NA	NA	K13422 transcription factor MYC2 | (RefSeq) transcription factor MYC4-like (A)	ko04016: MAPK signaling pathway - plant; ko04075: Plant hormone signal transduction	transcription factor bHLH19-like [Sesamum indicum]	BH025_ARATH RecName: Full=Transcription factor bHLH25; AltName: Full=Basic helix-loop-helix protein 25; Short=AtbHLH25; Short=bHLH 25; AltName: Full=Transcription factor EN 29; AltName: Full=bHLH transcription factor bHLH025;	A0A6I9T8B2_SESIN SubName: Full=transcription factor bHLH19-like {ECO:0000313|RefSeq:XP_011080466.2};	--	GO:0005634,nucleus; GO:0003700,DNA-binding transcription factor activity; GO:0046983,protein dimerization activity; GO:0000976,transcription cis-regulatory region binding; GO:0006355,regulation of DNA-templated transcription; GO:0003674,molecular_function; GO:0140110,transcription regulator activity; GO:0005488,binding; GO:0005515,protein binding; GO:0001067,transcription regulatory region nuclei…	PF00010.29:Helix-loop-helix DNA-binding domain	bHLH	TF	bHLH
Sin20502	down	down	down	down	down	down	down	K12126 phytochrome-interacting factor 3 | (RefSeq) transcription factor PIF3 isoform X1 (A)	ko04075: Plant hormone signal transduction; ko04712: Circadian rhythm - plant	transcription factor bHLH130 [Sesamum indicum]	BH130_ARATH RecName: Full=Transcription factor bHLH130; AltName: Full=Basic helix-loop-helix protein 130; Short=AtbHLH130; Short=bHLH 130; AltName: Full=Transcription factor EN 69; AltName: Full=bHLH transcription factor bHLH130;	A0A6I9T802_SESIN SubName: Full=transcription factor bHLH130 {ECO:0000313|RefSeq:XP_011080320.1};	--	GO:0005634,nucleus; GO:0000987,cis-regulatory region sequence-specific DNA binding; GO:0003700,DNA-binding transcription factor activity; GO:0000981,DNA-binding transcription factor activity, RNA polymerase II-specific; GO:0046983,protein dimerization activity; GO:0000978,RNA polymerase II cis-regulatory region sequence-specific DNA binding; GO:0048573,photoperiodism, flowering; GO:0010468,regula…	PF00010.29:Helix-loop-helix DNA-binding domain	bHLH	TF	bHLH
Sin20569	false	false	false	down	false	false	false	K12126 phytochrome-interacting factor 3 | (RefSeq) transcription factor PIF3 isoform X1 (A)	ko04075: Plant hormone signal transduction; ko04712: Circadian rhythm - plant	hypothetical protein Pfo_006522 [Paulownia fortunei]	PIF1_ARATH RecName: Full=Transcription factor PIF1; AltName: Full=Basic helix-loop-helix protein 15; Short=AtbHLH15; Short=bHLH 15; AltName: Full=Protein PHY-INTERACTING FACTOR 1; AltName: Full=Protein PHYTOCHROME INTERACTING FACTOR 3-LIKE 5; AltName: Full=Transcription factor EN 101; AltName: Full=bHLH transcription factor bHLH015;	A0A2G9GE72_9LAMI SubName: Full=Transcriptional repressors of the hairy/E(Spl) family (Contains HLH) {ECO:0000313|EMBL:PIN03310.1};	--	GO:0005634,nucleus; GO:0003677,DNA binding; GO:0003700,DNA-binding transcription factor activity; GO:0042802,identical protein binding; GO:0010313,phytochrome binding; GO:0046983,protein dimerization activity; GO:0015995,chlorophyll biosynthetic process; GO:0009740,gibberellic acid mediated signaling pathway; GO:0009686,gibberellin biosynthetic process; GO:0006783,heme biosynthetic process; GO:00…	PF00010.29:Helix-loop-helix DNA-binding domain	bHLH	TF	bHLH
Sin20781	NA	NA	NA	up	up	up	up	K13422 transcription factor MYC2 | (RefSeq) transcription factor MYC4-like (A)	ko04016: MAPK signaling pathway - plant; ko04075: Plant hormone signal transduction	truncated basic helix-loop-helix protein A [Sesamum indicum]	BHL42_ACTCC RecName: Full=Transcription factor BHLH42 {ECO:0000305}; AltName: Full=Basic helix-loop-helix protein 42 {ECO:0000305}; Short=AcBHLH42 {ECO:0000303|PubMed:30912865};	A0A6I9TBL3_SESIN SubName: Full=truncated basic helix-loop-helix protein A {ECO:0000313|RefSeq:XP_011079838.1};	--	GO:0005634,nucleus; GO:0003677,DNA binding; GO:0046983,protein dimerization activity; GO:0031542,positive regulation of anthocyanin biosynthetic process; GO:0045893,positive regulation of DNA-templated transcription; GO:0003674,molecular_function; GO:0003676,nucleic acid binding; GO:0005488,binding; GO:0097159,organic cyclic compound binding; GO:1901363,heterocyclic compound binding; GO:0005515,p…	PF14215.9:bHLH-MYC and R2R3-MYB transcription factors N-terminal	bHLH	TF	bHLH
Sin20789	up	up	up	up	up	up	up	K16189 phytochrome-interacting factor 4 | (RefSeq) transcription factor PIF4 (A)	ko04075: Plant hormone signal transduction	transcription factor bHLH66-like isoform X2 [Sesamum indicum]	LRL1_ARATH RecName: Full=Transcription factor LRL1 {ECO:0000305}; AltName: Full=Basic helix-loop-helix protein 66 {ECO:0000303|PubMed:12679534}; Short=AtbHLH66 {ECO:0000303|PubMed:12679534}; Short=bHLH 66 {ECO:0000303|PubMed:12679534}; AltName: Full=Protein DEFECTIVE REGION OF POLLEN 1 {ECO:0000303|PubMed:28585562}; AltName: Full=Protein LJRHL1- LIKE 1 {ECO:0000303|PubMed:19675148}; Short=AtLRL1 …	A0A8M8V1H1_SESIN SubName: Full=transcription factor bHLH66-like isoform X2 {ECO:0000313|RefSeq:XP_020550205.1};	--	GO:0005634,nucleus; GO:0003700,DNA-binding transcription factor activity; GO:0000981,DNA-binding transcription factor activity, RNA polymerase II-specific; GO:0046983,protein dimerization activity; GO:0000978,RNA polymerase II cis-regulatory region sequence-specific DNA binding; GO:0000976,transcription cis-regulatory region binding; GO:0055046,microgametogenesis; GO:0048235,pollen sperm cell dif…	PF00010.29:Helix-loop-helix DNA-binding domain	bHLH	TF	bHLH
Sin21863	up	up	up	up	up	up	up	K12126 phytochrome-interacting factor 3 | (RefSeq) transcription factor PIF3 isoform X1 (A)	ko04075: Plant hormone signal transduction; ko04712: Circadian rhythm - plant	transcription factor HEC2-like [Sesamum indicum]	HEC2_ARATH RecName: Full=Transcription factor HEC2; AltName: Full=Basic helix-loop-helix protein 37; Short=AtbHLH37; Short=bHLH 37; AltName: Full=Protein HECATE 2; AltName: Full=Transcription factor EN 117; AltName: Full=bHLH transcription factor bHLH037;	A0A6I9TRL4_SESIN SubName: Full=transcription factor HEC2-like {ECO:0000313|RefSeq:XP_011083876.1};	--	GO:0005634,nucleus; GO:0003677,DNA binding; GO:0003700,DNA-binding transcription factor activity; GO:0046983,protein dimerization activity; GO:0048462,carpel formation; GO:0048467,gynoecium development; GO:0080126,ovary septum development; GO:0006355,regulation of DNA-templated transcription; GO:0009266,response to temperature stimulus; GO:0010500,transmitting tissue development; GO:0003674,molec…	PF00010.29:Helix-loop-helix DNA-binding domain	bHLH	TF	bHLH
Sin21917	down	false	false	false	up	false	false	K12126 phytochrome-interacting factor 3 | (RefSeq) transcription factor PIF3 isoform X1 (A)	ko04075: Plant hormone signal transduction; ko04712: Circadian rhythm - plant	LOW QUALITY PROTEIN: transcription factor bHLH69-like [Sesamum indicum]	RHL1_LOTJA RecName: Full=bHLH transcription factor RHL1 {ECO:0000303|PubMed:19675148}; AltName: Full=Basic helix-loop-helix protein RHL1 {ECO:0000305}; AltName: Full=Protein ROOT HAIRLESS 1 {ECO:0000303|PubMed:19675148}; Short=LjRHL1 {ECO:0000303|PubMed:19675148};	A0A8M8V535_SESIN SubName: Full=LOW QUALITY PROTEIN: transcription factor bHLH69-like {ECO:0000313|RefSeq:XP_020551186.1};	--	GO:0005634,nucleus; GO:0003677,DNA binding; GO:0046983,protein dimerization activity; GO:0003674,molecular_function; GO:0003676,nucleic acid binding; GO:0005488,binding; GO:0097159,organic cyclic compound binding; GO:1901363,heterocyclic compound binding; GO:0005515,protein binding; GO:0005575,cellular_component; GO:0005622,intracellular anatomical structure; GO:0043226,organelle; GO:0043227,memb…	PF00010.29:Helix-loop-helix DNA-binding domain	bHLH	TF	bHLH
Sin22053	false	false	false	down	down	down	false	K12126 phytochrome-interacting factor 3 | (RefSeq) transcription factor PIF3 isoform X1 (A)	ko04075: Plant hormone signal transduction; ko04712: Circadian rhythm - plant	hypothetical protein Pfo_026744 [Paulownia fortunei]	BH062_ARATH RecName: Full=Transcription factor bHLH62; AltName: Full=Basic helix-loop-helix protein 62; Short=AtbHLH62; Short=bHLH 62; AltName: Full=Transcription factor EN 85; AltName: Full=bHLH transcription factor bHLH062;	A0A6I9TSE1_SESIN SubName: Full=transcription factor bHLH78 {ECO:0000313|RefSeq:XP_011084194.2};	--	GO:0005634,nucleus; GO:0003700,DNA-binding transcription factor activity; GO:0046983,protein dimerization activity; GO:0000976,transcription cis-regulatory region binding; GO:0006355,regulation of DNA-templated transcription; GO:0003674,molecular_function; GO:0140110,transcription regulator activity; GO:0005488,binding; GO:0005515,protein binding; GO:0001067,transcription regulatory region nuclei…	PF00010.29:Helix-loop-helix DNA-binding domain	bHLH	TF	bHLH
Sin22065	up	up	up	up	up	up	up	--	--	hypothetical protein CDL12_12910 [Handroanthus impetiginosus]	BH128_ARATH RecName: Full=Transcription factor bHLH128; AltName: Full=Basic helix-loop-helix protein 128; Short=AtbHLH128; Short=bHLH 128; AltName: Full=Transcription factor EN 74; AltName: Full=bHLH transcription factor bHLH128;	A0A2G9HAB8_9LAMI RecName: Full=BHLH domain-containing protein {ECO:0000259|PROSITE:PS50888};	--	GO:0005634,nucleus; GO:0003700,DNA-binding transcription factor activity; GO:0000981,DNA-binding transcription factor activity, RNA polymerase II-specific; GO:0046983,protein dimerization activity; GO:0000978,RNA polymerase II cis-regulatory region sequence-specific DNA binding; GO:0000976,transcription cis-regulatory region binding; GO:0010119,regulation of stomatal movement; GO:0006357,regulati…	--	bHLH	TF	bHLH
Sin22478	up	up	up	false	false	false	false	K20558 transcription factor SPEECHLESS | (RefSeq) transcription factor SPEECHLESS (A)	ko04016: MAPK signaling pathway - plant	transcription factor SPEECHLESS [Sesamum indicum]	SPCH_ARATH RecName: Full=Transcription factor SPEECHLESS {ECO:0000303|PubMed:17183265}; AltName: Full=Basic helix-loop-helix protein 98 {ECO:0000303|PubMed:12679534, ECO:0000303|PubMed:14600211}; Short=AtbHLH98 {ECO:0000303|PubMed:12679534, ECO:0000303|PubMed:14600211}; Short=bHLH 98 {ECO:0000303|PubMed:12679534, ECO:0000303|PubMed:14600211}; AltName: Full=Transcription factor EN 19 {ECO:0000303|…	A0A6I9TT78_SESIN SubName: Full=transcription factor SPEECHLESS {ECO:0000313|RefSeq:XP_011084486.1};	--	GO:0005634,nucleus; GO:0003677,DNA binding; GO:0001216,DNA-binding transcription activator activity; GO:0003700,DNA-binding transcription factor activity; GO:0046983,protein dimerization activity; GO:0010052,guard cell differentiation; GO:0045893,positive regulation of DNA-templated transcription; GO:0047484,regulation of response to osmotic stress; GO:2000038,regulation of stomatal complex devel…	PF00010.29:Helix-loop-helix DNA-binding domain	bHLH	TF	bHLH
Sin24036	false	false	false	down	down	down	false	K12126 phytochrome-interacting factor 3 | (RefSeq) transcription factor PIF3 isoform X1 (A)	ko04075: Plant hormone signal transduction; ko04712: Circadian rhythm - plant	basic helix-loop-helix transcription factor bHLH79-like protein [Isodon rubescens]	BH089_ORYSJ RecName: Full=Transcription factor BHLH089 {ECO:0000305}; AltName: Full=Basic helix-loop-helix protein 89 {ECO:0000303|PubMed:16896230}; Short=OsbHLH089 {ECO:0000303|PubMed:16896230}; AltName: Full=bHLH transcription factor bHLH089 {ECO:0000305};	A0A6B9XVR1_ISORU SubName: Full=Basic helix-loop-helix transcription factor bHLH79-like protein {ECO:0000313|EMBL:QHR96992.1};	--	GO:0005634,nucleus; GO:0003677,DNA binding; GO:0003700,DNA-binding transcription factor activity; GO:0046983,protein dimerization activity; GO:0006355,regulation of DNA-templated transcription; GO:0003674,molecular_function; GO:0003676,nucleic acid binding; GO:0005488,binding; GO:0097159,organic cyclic compound binding; GO:1901363,heterocyclic compound binding; GO:0140110,transcription regulator …	PF00010.29:Helix-loop-helix DNA-binding domain	bHLH	TF	bHLH
Sin24588	false	up	false	false	down	down	false	K12126 phytochrome-interacting factor 3 | (RefSeq) transcription factor PIF3 isoform X1 (A)	ko04075: Plant hormone signal transduction; ko04712: Circadian rhythm - plant	transcription factor bHLH79 [Sesamum indicum]	BH079_ARATH RecName: Full=Transcription factor bHLH79; AltName: Full=Basic helix-loop-helix protein 79; Short=AtbHLH79; Short=bHLH 79; AltName: Full=Transcription factor EN 81; AltName: Full=bHLH transcription factor bHLH079;	A0A6I9TR42_SESIN SubName: Full=transcription factor bHLH79 {ECO:0000313|RefSeq:XP_011087187.1};	--	GO:0005634,nucleus; GO:0003700,DNA-binding transcription factor activity; GO:0046983,protein dimerization activity; GO:0000976,transcription cis-regulatory region binding; GO:0006355,regulation of DNA-templated transcription; GO:0003674,molecular_function; GO:0140110,transcription regulator activity; GO:0005488,binding; GO:0005515,protein binding; GO:0001067,transcription regulatory region nuclei…	PF00010.29:Helix-loop-helix DNA-binding domain	bHLH	TF	bHLH
Sin24619	down	down	down	down	down	down	down	--	--	transcription factor PRE3 [Sesamum indicum]	PRE3_ARATH RecName: Full=Transcription factor PRE3; AltName: Full=Basic helix-loop-helix protein 135; Short=AtbHLH135; Short=bHLH 135; AltName: Full=Protein ACTIVATION-TAGGED BRI1 SUPPRESSOR 1; Short=ATBS1; AltName: Full=Protein PACLOBUTRAZOL RESISTANCE 3; AltName: Full=Protein TARGET OF MOOPTEROS 7; AltName: Full=Transcription factor EN 67; AltName: Full=bHLH transcription factor bHLH135;	A0A6I9TU76_SESIN SubName: Full=transcription factor PRE3 {ECO:0000313|RefSeq:XP_011087224.1};	--	GO:0005737,cytoplasm; GO:0005634,nucleus; GO:0003700,DNA-binding transcription factor activity; GO:0046983,protein dimerization activity; GO:0000976,transcription cis-regulatory region binding; GO:0009742,brassinosteroid mediated signaling pathway; GO:0010086,embryonic root morphogenesis; GO:0009740,gibberellic acid mediated signaling pathway; GO:0040008,regulation of growth; GO:0048364,root deve…	PF00010.29:Helix-loop-helix DNA-binding domain	bHLH	TF	bHLH
Sin24620	up	up	up	NA	NA	up	up	--	--	transcription factor ILI5-like [Sesamum indicum]	ILI3_ORYSI RecName: Full=Transcription factor ILI3; AltName: Full=Basic helix-loop-helix protein 153; AltName: Full=Protein INCREASED LEAF INCLINATION 3; AltName: Full=bHLH transcription factor bHLH153;	A0A6I9U0C5_SESIN SubName: Full=transcription factor ILI5-like {ECO:0000313|RefSeq:XP_011087225.1};	--	GO:0046983,protein dimerization activity; GO:0040008,regulation of growth; GO:0006355,regulation of DNA-templated transcription; GO:0003674,molecular_function; GO:0005488,binding; GO:0005515,protein binding; GO:0008150,biological_process; GO:0040007,growth; GO:0050789,regulation of biological process; GO:0065007,biological regulation; GO:0006139,nucleobase-containing compound metabolic process; G…	PF00010.29:Helix-loop-helix DNA-binding domain	bHLH	TF	bHLH
Sin24848	false	false	false	false	false	false	down	K12126 phytochrome-interacting factor 3 | (RefSeq) transcription factor PIF3 isoform X1 (A)	ko04075: Plant hormone signal transduction; ko04712: Circadian rhythm - plant	transcription factor PIF3 isoform X1 [Sesamum indicum]	PIF3_ARATH RecName: Full=Transcription factor PIF3 {ECO:0000305}; AltName: Full=Basic helix-loop-helix protein 8 {ECO:0000303|PubMed:12679534}; Short=AtbHLH8 {ECO:0000303|PubMed:12679534}; Short=bHLH 8 {ECO:0000303|PubMed:12679534}; AltName: Full=Phytochrome-associated protein 3 {ECO:0000305}; AltName: Full=Phytochrome-interacting factor 3 {ECO:0000303|PubMed:9845368}; AltName: Full=Transcription…	A0A6I9TPI6_SESIN SubName: Full=transcription factor PIF3 isoform X1 {ECO:0000313|RefSeq:XP_011087566.1, ECO:0000313|RefSeq:XP_011087567.1};	--	GO:0005634,nucleus; GO:0003677,DNA binding; GO:0003700,DNA-binding transcription factor activity; GO:0042802,identical protein binding; GO:0046983,protein dimerization activity; GO:0000976,transcription cis-regulatory region binding; GO:0009704,de-etiolation; GO:0009740,gibberellic acid mediated signaling pathway; GO:0031539,positive regulation of anthocyanin metabolic process; GO:0010017,red or …	PF00010.29:Helix-loop-helix DNA-binding domain	bHLH	TF	bHLH
Sin25179	down	down	down	down	down	down	down	K13422 transcription factor MYC2 | (RefSeq) transcription factor MYC2 (A)	ko04016: MAPK signaling pathway - plant; ko04075: Plant hormone signal transduction	transcription factor bHLH18-like [Sesamum indicum]	BH025_ARATH RecName: Full=Transcription factor bHLH25; AltName: Full=Basic helix-loop-helix protein 25; Short=AtbHLH25; Short=bHLH 25; AltName: Full=Transcription factor EN 29; AltName: Full=bHLH transcription factor bHLH025;	A0A6I9TTB0_SESIN SubName: Full=transcription factor bHLH18-like {ECO:0000313|RefSeq:XP_011088147.1};	--	GO:0005634,nucleus; GO:0003700,DNA-binding transcription factor activity; GO:0046983,protein dimerization activity; GO:0000976,transcription cis-regulatory region binding; GO:0006355,regulation of DNA-templated transcription; GO:0003674,molecular_function; GO:0140110,transcription regulator activity; GO:0005488,binding; GO:0005515,protein binding; GO:0001067,transcription regulatory region nuclei…	PF00010.29:Helix-loop-helix DNA-binding domain	bHLH	TF	bHLH
Sin25430	up	up	up	up	up	false	false	K12126 phytochrome-interacting factor 3 | (RefSeq) transcription factor PIF3 isoform X1 (A)	ko04075: Plant hormone signal transduction; ko04712: Circadian rhythm - plant	transcription factor bHLH63 isoform X2 [Sesamum indicum]	BH063_ARATH RecName: Full=Transcription factor bHLH63; AltName: Full=Basic helix-loop-helix protein 63; Short=AtbHLH63; Short=bHLH 63; AltName: Full=Protein CRYPTOCHROME INTERACTING BASIC-HELIX-LOOP-HELIX 1; AltName: Full=Transcription factor EN 84; AltName: Full=bHLH transcription factor bHLH063;	A0A6I9U3N2_SESIN SubName: Full=transcription factor bHLH63 isoform X2 {ECO:0000313|RefSeq:XP_011088410.1};	--	GO:0005634,nucleus; GO:0003677,DNA binding; GO:0003700,DNA-binding transcription factor activity; GO:0046983,protein dimerization activity; GO:0009908,flower development; GO:0045824,negative regulation of innate immune response; GO:0009911,positive regulation of flower development; GO:0009637,response to blue light; GO:0006351,DNA-templated transcription; GO:0003674,molecular_function; GO:0003676…	PF00010.29:Helix-loop-helix DNA-binding domain	bHLH	TF	bHLH
Sin25755	false	false	false	down	down	down	false	K12126 phytochrome-interacting factor 3 | (RefSeq) transcription factor PIF3 isoform X1 (A)	ko04075: Plant hormone signal transduction; ko04712: Circadian rhythm - plant	transcription factor bHLH62 isoform X1 [Sesamum indicum]	BH062_ARATH RecName: Full=Transcription factor bHLH62; AltName: Full=Basic helix-loop-helix protein 62; Short=AtbHLH62; Short=bHLH 62; AltName: Full=Transcription factor EN 85; AltName: Full=bHLH transcription factor bHLH062;	A0A6I9TYJ3_SESIN SubName: Full=transcription factor bHLH62 isoform X1 {ECO:0000313|RefSeq:XP_011089037.1};	--	GO:0005634,nucleus; GO:0003700,DNA-binding transcription factor activity; GO:0046983,protein dimerization activity; GO:0000976,transcription cis-regulatory region binding; GO:0006355,regulation of DNA-templated transcription; GO:0003674,molecular_function; GO:0140110,transcription regulator activity; GO:0005488,binding; GO:0005515,protein binding; GO:0001067,transcription regulatory region nuclei…	PF00010.29:Helix-loop-helix DNA-binding domain	bHLH	TF	bHLH
Sin25926	down	down	down	down	down	down	down	K26214 transcription factor FER-LIKE IRON | (RefSeq) transcription factor FER-LIKE IRON DEFICIENCY-INDUCED TRANSCRIPTION FACTOR-like (A)	--	transcription factor FER-LIKE IRON DEFICIENCY-INDUCED TRANSCRIPTION FACTOR [Sesamum indicum]	FIT_ARATH RecName: Full=Transcription factor FER-LIKE IRON DEFICIENCY-INDUCED TRANSCRIPTION FACTOR; AltName: Full=Basic helix-loop-helix protein 29; Short=AtbHLH29; Short=bHLH 29; AltName: Full=FER-LIKE REGULATOR OF IRON UPTAKE; AltName: Full=Transcription factor EN 43; AltName: Full=Transcription factor Fe-DEFICIENCY INDUCED TRANSCRIPTION FACTOR 1; AltName: Full=bHLH transcription factor bHLH029;	A0A6I9TTJ6_SESIN SubName: Full=transcription factor FER-LIKE IRON DEFICIENCY-INDUCED TRANSCRIPTION FACTOR {ECO:0000313|RefSeq:XP_011089193.1};	--	GO:0005634,nucleus; GO:0003700,DNA-binding transcription factor activity; GO:0046983,protein dimerization activity; GO:0043565,sequence-specific DNA binding; GO:0034756,regulation of iron ion transport; GO:0006355,regulation of DNA-templated transcription; GO:0010039,response to iron ion; GO:0003674,molecular_function; GO:0140110,transcription regulator activity; GO:0005488,binding; GO:0005515,pr…	PF00010.29:Helix-loop-helix DNA-binding domain	bHLH	TF	bHLH
Sin26581	up	down	false	down	down	down	down	K12126 phytochrome-interacting factor 3 | (RefSeq) transcription factor PIF3 isoform X1 (A)	ko04075: Plant hormone signal transduction; ko04712: Circadian rhythm - plant	transcription factor BEE 1 isoform X1 [Sesamum indicum]	BEE3_ARATH RecName: Full=Transcription factor BEE 3; AltName: Full=Basic helix-loop-helix protein 50; Short=AtbHLH50; Short=bHLH 50; AltName: Full=Protein Brassinosteroid enhanced expression 3; AltName: Full=Transcription factor EN 76; AltName: Full=bHLH transcription factor bHLH050;	A0A6I9TYF6_SESIN SubName: Full=transcription factor BEE 1 isoform X1 {ECO:0000313|RefSeq:XP_011090153.1};	--	GO:0005634,nucleus; GO:0003677,DNA binding; GO:0003700,DNA-binding transcription factor activity; GO:0046983,protein dimerization activity; GO:0006355,regulation of DNA-templated transcription; GO:0006351,DNA-templated transcription; GO:0003674,molecular_function; GO:0003676,nucleic acid binding; GO:0005488,binding; GO:0097159,organic cyclic compound binding; GO:1901363,heterocyclic compound bind…	PF00010.29:Helix-loop-helix DNA-binding domain	bHLH	TF	bHLH
Sin26743	down	down	down	down	down	down	down	K12126 phytochrome-interacting factor 3 | (RefSeq) transcription factor PIF3 isoform X1 (A)	ko04075: Plant hormone signal transduction; ko04712: Circadian rhythm - plant	transcription factor bHLH130-like [Sesamum indicum]	BH130_ARATH RecName: Full=Transcription factor bHLH130; AltName: Full=Basic helix-loop-helix protein 130; Short=AtbHLH130; Short=bHLH 130; AltName: Full=Transcription factor EN 69; AltName: Full=bHLH transcription factor bHLH130;	A0A6I9TWH1_SESIN SubName: Full=transcription factor bHLH130-like {ECO:0000313|RefSeq:XP_011090494.1};	--	GO:0005634,nucleus; GO:0000987,cis-regulatory region sequence-specific DNA binding; GO:0003700,DNA-binding transcription factor activity; GO:0000981,DNA-binding transcription factor activity, RNA polymerase II-specific; GO:0046983,protein dimerization activity; GO:0000978,RNA polymerase II cis-regulatory region sequence-specific DNA binding; GO:0048573,photoperiodism, flowering; GO:0010468,regula…	PF10514.12:Pro-apoptotic Bcl-2 protein, BAD	bHLH	TF	bHLH
Sin27234	up	up	up	up	up	up	up	K26213 transcription factor FAMA | (RefSeq) transcription factor FAMA isoform X3 (A)	--	LOW QUALITY PROTEIN: transcription factor bHLH96-like [Sesamum indicum]	BH094_ARATH RecName: Full=Transcription factor bHLH94; AltName: Full=Basic helix-loop-helix protein 94; Short=AtbHLH94; Short=bHLH 94; AltName: Full=Transcription factor EN 16; AltName: Full=bHLH transcription factor bHLH094;	A0A6I9UFK6_SESIN SubName: Full=LOW QUALITY PROTEIN: transcription factor bHLH96-like {ECO:0000313|RefSeq:XP_011100183.2};	--	GO:0005634,nucleus; GO:0003700,DNA-binding transcription factor activity; GO:0000981,DNA-binding transcription factor activity, RNA polymerase II-specific; GO:0046983,protein dimerization activity; GO:0000978,RNA polymerase II cis-regulatory region sequence-specific DNA binding; GO:0006357,regulation of transcription by RNA polymerase II; GO:0006355,regulation of DNA-templated transcription; GO:0…	PF00010.29:Helix-loop-helix DNA-binding domain	bHLH	TF	bHLH
Sin27266	false	up	false	down	down	false	up	--	--	transcription factor bHLH131-like isoform X1 [Sesamum indicum]	BH131_ARATH RecName: Full=Transcription factor bHLH131; AltName: Full=Basic helix-loop-helix protein 131; Short=AtbHLH131; Short=bHLH 131; AltName: Full=bHLH transcription factor bHLH131;	A0A8M8VEQ3_SESIN SubName: Full=transcription factor bHLH131-like isoform X1 {ECO:0000313|RefSeq:XP_020554626.1};	--	GO:0005634,nucleus; GO:0003677,DNA binding; GO:0003700,DNA-binding transcription factor activity; GO:0046983,protein dimerization activity; GO:0003674,molecular_function; GO:0003676,nucleic acid binding; GO:0005488,binding; GO:0097159,organic cyclic compound binding; GO:1901363,heterocyclic compound binding; GO:0140110,transcription regulator activity; GO:0005515,protein binding; GO:0005575,cellu…	PF00010.29:Helix-loop-helix DNA-binding domain	bHLH	TF	bHLH
Sin27562	up	up	up	up	up	false	false	K12126 phytochrome-interacting factor 3 | (RefSeq) transcription factor PIF3 isoform X1 (A)	ko04075: Plant hormone signal transduction; ko04712: Circadian rhythm - plant	transcription factor BEE 2 [Sesamum indicum]	BEE2_ARATH RecName: Full=Transcription factor BEE 2; AltName: Full=Basic helix-loop-helix protein 58; Short=AtbHLH58; Short=bHLH 58; AltName: Full=Protein Brassinosteroid enhanced expression 2; AltName: Full=Transcription factor EN 80; AltName: Full=bHLH transcription factor bHLH058;	A0A6I9UMY1_SESIN SubName: Full=transcription factor BEE 2 {ECO:0000313|RefSeq:XP_011099632.1};	--	GO:0005634,nucleus; GO:0003677,DNA binding; GO:0003700,DNA-binding transcription factor activity; GO:0046983,protein dimerization activity; GO:0045824,negative regulation of innate immune response; GO:0006355,regulation of DNA-templated transcription; GO:0006351,DNA-templated transcription; GO:0003674,molecular_function; GO:0003676,nucleic acid binding; GO:0005488,binding; GO:0097159,organic cycl…	PF00010.29:Helix-loop-helix DNA-binding domain	bHLH	TF	bHLH
Sin27683	down	down	down	down	down	down	down	K12126 phytochrome-interacting factor 3 | (RefSeq) transcription factor PIF3 isoform X1 (A)	ko04075: Plant hormone signal transduction; ko04712: Circadian rhythm - plant	putative transcription factor bHLH086 [Sesamum indicum]	RHD6_ARATH RecName: Full=Transcription factor RHD6 {ECO:0000305}; AltName: Full=Basic helix-loop-helix protein 83 {ECO:0000303|PubMed:12679534}; Short=AtbHLH83 {ECO:0000303|PubMed:12679534}; Short=bHLH 83 {ECO:0000303|PubMed:12679534}; AltName: Full=Protein ROOT HAIR DEFECTIVE 6 {ECO:0000303|PubMed:17556585}; Short=AtRHD6 {ECO:0000303|PubMed:17556585}; AltName: Full=Transcription factor EN 112 {E…	A0A6I9UKA7_SESIN SubName: Full=putative transcription factor bHLH086 {ECO:0000313|RefSeq:XP_011099478.1};	--	GO:0005739,mitochondrion; GO:0005634,nucleus; GO:0003700,DNA-binding transcription factor activity; GO:0000981,DNA-binding transcription factor activity, RNA polymerase II-specific; GO:0046983,protein dimerization activity; GO:0000978,RNA polymerase II cis-regulatory region sequence-specific DNA binding; GO:0006357,regulation of transcription by RNA polymerase II; GO:0048766,root hair initiation;…	PF00010.29:Helix-loop-helix DNA-binding domain	bHLH	TF	bHLH
Sin27704	up	up	up	false	false	false	up	K13422 transcription factor MYC2 | (RefSeq) transcription factor MYC4-like (A)	ko04016: MAPK signaling pathway - plant; ko04075: Plant hormone signal transduction	transcription factor bHLH93 [Sesamum indicum]	BH093_ARATH RecName: Full=Transcription factor bHLH93; AltName: Full=Basic helix-loop-helix protein 93; Short=AtbHLH93; Short=bHLH 93; AltName: Full=Transcription factor EN 47; AltName: Full=bHLH transcription factor bHLH093;	A0A6I9UGX0_SESIN SubName: Full=transcription factor bHLH93 {ECO:0000313|RefSeq:XP_011099455.1};	--	GO:0005634,nucleus; GO:0003700,DNA-binding transcription factor activity; GO:0046983,protein dimerization activity; GO:0043565,sequence-specific DNA binding; GO:0045487,gibberellin catabolic process; GO:0010371,regulation of gibberellin biosynthetic process; GO:0006355,regulation of DNA-templated transcription; GO:0003674,molecular_function; GO:0140110,transcription regulator activity; GO:0005488…	PF00010.29:Helix-loop-helix DNA-binding domain	bHLH	TF	bHLH
Sin27715	up	up	up	up	NA	NA	NA	K13422 transcription factor MYC2 | (RefSeq) transcription factor MYC4-like (A)	ko04016: MAPK signaling pathway - plant; ko04075: Plant hormone signal transduction	transcription factor NAI1-like isoform X2 [Sesamum indicum]	BH025_ARATH RecName: Full=Transcription factor bHLH25; AltName: Full=Basic helix-loop-helix protein 25; Short=AtbHLH25; Short=bHLH 25; AltName: Full=Transcription factor EN 29; AltName: Full=bHLH transcription factor bHLH025;	A0A8M8VEU2_SESIN SubName: Full=transcription factor NAI1-like isoform X2 {ECO:0000313|RefSeq:XP_020554666.1};	--	GO:0005634,nucleus; GO:0003700,DNA-binding transcription factor activity; GO:0046983,protein dimerization activity; GO:0000976,transcription cis-regulatory region binding; GO:0006355,regulation of DNA-templated transcription; GO:0003674,molecular_function; GO:0140110,transcription regulator activity; GO:0005488,binding; GO:0005515,protein binding; GO:0001067,transcription regulatory region nuclei…	PF00010.29:Helix-loop-helix DNA-binding domain	bHLH	TF	bHLH
Sin27998	false	up	up	up	up	up	false	K12126 phytochrome-interacting factor 3 | (RefSeq) transcription factor PIF3 isoform X1 (A)	ko04075: Plant hormone signal transduction; ko04712: Circadian rhythm - plant	transcription factor SPATULA [Sesamum indicum]	SPT_ARATH RecName: Full=Transcription factor SPATULA; AltName: Full=Basic helix-loop-helix protein 24; Short=AtbHLH24; Short=bHLH 24; AltName: Full=Transcription factor EN 99; AltName: Full=bHLH transcription factor bHLH024;	A0A6I9UVP0_SESIN SubName: Full=transcription factor SPATULA {ECO:0000313|RefSeq:XP_011099122.1};	--	GO:0005634,nucleus; GO:0003700,DNA-binding transcription factor activity; GO:0042802,identical protein binding; GO:0046983,protein dimerization activity; GO:0000976,transcription cis-regulatory region binding; GO:0048440,carpel development; GO:0007623,circadian rhythm; GO:0010154,fruit development; GO:0010187,negative regulation of seed germination; GO:0009409,response to cold; GO:0010114,respons…	PF00010.29:Helix-loop-helix DNA-binding domain	bHLH	TF	bHLH
Sin28445	false	up	up	false	false	false	false	K13422 transcription factor MYC2 | (RefSeq) transcription factor MYC2 (A)	ko04016: MAPK signaling pathway - plant; ko04075: Plant hormone signal transduction	transcription factor ICE1 [Sesamum indicum]	ICE1_ARATH RecName: Full=Transcription factor ICE1; AltName: Full=Basic helix-loop-helix protein 116; Short=AtbHLH116; Short=bHLH 116; AltName: Full=Inducer of CBF expression 1; AltName: Full=Transcription factor EN 45; AltName: Full=Transcription factor SCREAM; AltName: Full=bHLH transcription factor bHLH116;	A0A6I9UFP7_SESIN SubName: Full=transcription factor ICE1 {ECO:0000313|RefSeq:XP_011098963.1};	--	GO:0005634,nucleus; GO:0000987,cis-regulatory region sequence-specific DNA binding; GO:0001046,core promoter sequence-specific DNA binding; GO:0003677,DNA binding; GO:0003700,DNA-binding transcription factor activity; GO:0046983,protein dimerization activity; GO:0043565,sequence-specific DNA binding; GO:0000976,transcription cis-regulatory region binding; GO:0009738,abscisic acid-activated signal…	PF00010.29:Helix-loop-helix DNA-binding domain	bHLH	TF	bHLH
novel.347	down	down	down	down	down	down	down	K10777 DNA ligase 4 [EC:6.5.1.1] | (RefSeq) DNA ligase 4 isoform X1 (A)	ko03450: Non-homologous end-joining	transcription factor bHLH35 isoform X1 [Sesamum indicum]	BH035_ARATH RecName: Full=Transcription factor bHLH35; AltName: Full=Basic helix-loop-helix protein 35; Short=AtbHLH35; Short=bHLH 35; AltName: Full=Transcription factor EN 41; AltName: Full=bHLH transcription factor bHLH035;	A0A6I9U1S2_SESIN SubName: Full=transcription factor bHLH35 isoform X1 {ECO:0000313|RefSeq:XP_011094111.1, ECO:0000313|RefSeq:XP_011094112.1};	--	GO:0005634,nucleus; GO:0003700,DNA-binding transcription factor activity; GO:0046983,protein dimerization activity; GO:0043565,sequence-specific DNA binding; GO:0006355,regulation of DNA-templated transcription; GO:0003674,molecular_function; GO:0140110,transcription regulator activity; GO:0005488,binding; GO:0005515,protein binding; GO:0003676,nucleic acid binding; GO:0003677,DNA binding; GO:009…	PF00010.29:Helix-loop-helix DNA-binding domain	bHLH	TF	bHLH
Sin00091	false	up	up	up	up	up	up	K25784 bZIP transcription factor 9/10/25/63 | (RefSeq) basic leucine zipper 9-like (A)	--	basic leucine zipper 9-like [Sesamum indicum]	RSBZ4_ORYSJ RecName: Full=bZIP transcription factor RISBZ4 {ECO:0000305}; AltName: Full=Rice seed bZIP4 {ECO:0000305}; AltName: Full=bZIP transcription factor 15 {ECO:0000303|PubMed:18065552}; Short=OsbZIP15 {ECO:0000303|PubMed:18065552};	A0A6I9T1X1_SESIN SubName: Full=basic leucine zipper 9-like {ECO:0000313|RefSeq:XP_011075979.1};	--	GO:0005634,nucleus; GO:0003677,DNA binding; GO:0003700,DNA-binding transcription factor activity; GO:0003674,molecular_function; GO:0003676,nucleic acid binding; GO:0005488,binding; GO:0097159,organic cyclic compound binding; GO:1901363,heterocyclic compound binding; GO:0140110,transcription regulator activity; GO:0005575,cellular_component; GO:0005622,intracellular anatomical structure; GO:00432…	PF00170.24:bZIP transcription factor	bZIP	TF	bZIP
Sin00301	false	down	false	down	down	down	down	K16241 transcription factor HY5 | (RefSeq) transcription factor HY5 (A)	ko04712: Circadian rhythm - plant	transcription factor HY5 [Sesamum indicum]	HY5_SOLLC RecName: Full=Transcription factor HY5; AltName: Full=LeHY5; AltName: Full=tHY5;	A0A6I9SKN9_SESIN SubName: Full=transcription factor HY5 {ECO:0000313|RefSeq:XP_011069597.1};	Transcriptional activator FOSB/c-Fos and related bZIP transcription factors	GO:0005634,nucleus; GO:0003677,DNA binding; GO:0000981,DNA-binding transcription factor activity, RNA polymerase II-specific; GO:0045944,positive regulation of transcription by RNA polymerase II; GO:0010017,red or far-red light signaling pathway; GO:0009585,red, far-red light phototransduction; GO:0010099,regulation of photomorphogenesis; GO:0010218,response to far red light; GO:0010114,response …	PF00170.24:bZIP transcription factor	bZIP	TF	bZIP
Sin00794	false	up	up	up	up	up	up	K09060 plant G-box-binding factor | (RefSeq) bZIP transcription factor 16 (A)	--	bZIP transcription factor 16 [Sesamum indicum]	BZP16_ARATH RecName: Full=bZIP transcription factor 16 {ECO:0000305}; Short=AtbZIP16 {ECO:0000303|PubMed:11906833};	A0A6I9SVI5_SESIN SubName: Full=bZIP transcription factor 16 {ECO:0000313|RefSeq:XP_011074593.1};	--	GO:0005634,nucleus; GO:0003700,DNA-binding transcription factor activity; GO:0042802,identical protein binding; GO:0043565,sequence-specific DNA binding; GO:0000976,transcription cis-regulatory region binding; GO:0045893,positive regulation of DNA-templated transcription; GO:0006355,regulation of DNA-templated transcription; GO:0003674,molecular_function; GO:0140110,transcription regulator activi…	PF16596.8:Disordered region downstream of MFMR	bZIP	TF	bZIP
Sin01015	up	false	false	false	down	false	down	K14431 transcription factor TGA | (RefSeq) transcription factor HBP-1b(c38)-like (A)	ko04075: Plant hormone signal transduction	transcription factor HBP-1b(c38)-like [Sesamum indicum]	PAN_ARATH RecName: Full=Transcription factor PERIANTHIA; AltName: Full=bZIP transcription factor 46; Short=AtbZIP46;	A0A6I9T4U5_SESIN SubName: Full=transcription factor HBP-1b(C38)-like {ECO:0000313|RefSeq:XP_011077152.1};	--	GO:0005634,nucleus; GO:0000987,cis-regulatory region sequence-specific DNA binding; GO:0003700,DNA-binding transcription factor activity; GO:0000976,transcription cis-regulatory region binding; GO:0009909,regulation of flower development; GO:0006351,DNA-templated transcription; GO:0001067,transcription regulatory region nucleic acid binding; GO:0003674,molecular_function; GO:0003676,nucleic acid …	PF14144.9:Seed dormancy control	bZIP	TF	bZIP
Sin01071	up	up	up	up	up	up	up	K25786 bZIP transcription factor 1/2/11/44/53 | (RefSeq) bZIP transcription factor 11-like (A)	--	basic leucine zipper 43 [Sesamum indicum]	BZP43_ARATH RecName: Full=Basic leucine zipper 43 {ECO:0000303|PubMed:11906833}; Short=AtbZIP43 {ECO:0000303|PubMed:11906833}; Short=bZIP protein 43 {ECO:0000303|PubMed:11906833};	A0A6I9T467_SESIN SubName: Full=basic leucine zipper 43 {ECO:0000313|RefSeq:XP_011077776.1};	--	GO:0005634,nucleus; GO:0003677,DNA binding; GO:0003700,DNA-binding transcription factor activity; GO:0003674,molecular_function; GO:0003676,nucleic acid binding; GO:0005488,binding; GO:0097159,organic cyclic compound binding; GO:1901363,heterocyclic compound binding; GO:0140110,transcription regulator activity; GO:0005575,cellular_component; GO:0005622,intracellular anatomical structure; GO:00432…	PF00170.24:bZIP transcription factor	bZIP	TF	bZIP
Sin02217	false	false	false	up	up	up	up	K09060 plant G-box-binding factor | (RefSeq) common plant regulatory factor 1 isoform X1 (A)	--	common plant regulatory factor 1 isoform X1 [Sesamum indicum]	CPRF1_PETCR RecName: Full=Common plant regulatory factor 1; Short=CPRF-1;	A0A6I9U096_SESIN SubName: Full=common plant regulatory factor 1 isoform X1 {ECO:0000313|RefSeq:XP_011093351.1};	--	GO:0005634,nucleus; GO:0003700,DNA-binding transcription factor activity; GO:0043565,sequence-specific DNA binding; GO:0003674,molecular_function; GO:0140110,transcription regulator activity; GO:0003676,nucleic acid binding; GO:0003677,DNA binding; GO:0005488,binding; GO:0097159,organic cyclic compound binding; GO:1901363,heterocyclic compound binding; GO:0005575,cellular_component; GO:0005622,in…	PF07777.14:G-box binding protein MFMR	bZIP	TF	bZIP
Sin04465	up	up	up	up	up	up	up	K25786 bZIP transcription factor 1/2/11/44/53 | (RefSeq) bZIP transcription factor 53-like (A)	--	bZIP transcription factor 53-like [Sesamum indicum]	BZP53_ARATH RecName: Full=bZIP transcription factor 53 {ECO:0000303|PubMed:11906833}; Short=AtbZIP53 {ECO:0000303|PubMed:11906833};	A0A6I9UN95_SESIN SubName: Full=bZIP transcription factor 53-like {ECO:0000313|RefSeq:XP_011100775.1};	--	GO:0005634,nucleus; GO:0003700,DNA-binding transcription factor activity; GO:0045735,nutrient reservoir activity; GO:0046982,protein heterodimerization activity; GO:0043565,sequence-specific DNA binding; GO:0000976,transcription cis-regulatory region binding; GO:0009267,cellular response to starvation; GO:0006971,hypotonic response; GO:2000693,positive regulation of seed maturation; GO:0045893,po…	PF00170.24:bZIP transcription factor	bZIP	TF	bZIP
Sin05633	false	false	false	false	down	down	down	K14432 ABA responsive element binding factor | (RefSeq) protein ABSCISIC ACID-INSENSITIVE 5 (A)	ko04075: Plant hormone signal transduction	putative F-box protein At5g62660 [Sesamum indicum]	ABI5_ARATH RecName: Full=Protein ABSCISIC ACID-INSENSITIVE 5; AltName: Full=Dc3 promoter-binding factor 1; Short=AtDPBF1; AltName: Full=Protein GROWTH-INSENSITIVITY TO ABA 1; AltName: Full=bZIP transcription factor 39; Short=AtbZIP39;	A0A6I9U9G2_SESIN SubName: Full=putative F-box protein At5g62660 {ECO:0000313|RefSeq:XP_011094357.1};	--	GO:0005634,nucleus; GO:0003700,DNA-binding transcription factor activity; GO:0000976,transcription cis-regulatory region binding; GO:0009738,abscisic acid-activated signaling pathway; GO:0010187,negative regulation of seed germination; GO:0045893,positive regulation of DNA-templated transcription; GO:0006355,regulation of DNA-templated transcription; GO:0009737,response to abscisic acid; GO:00097…	PF00646.36:F-box domain	bZIP	TF	bZIP
Sin07118	down	down	down	down	down	down	false	K20557 transcription factor VIP1 | (RefSeq) transcription factor VIP1 (A)	ko04016: MAPK signaling pathway - plant	basic leucine zipper 61 [Sesamum indicum]	BZP34_ARATH RecName: Full=Basic leucine zipper 34 {ECO:0000303|PubMed:11906833}; Short=AtbZIP34 {ECO:0000303|PubMed:11906833}; Short=bZIP protein 34;	A0A6I9TCV2_SESIN SubName: Full=basic leucine zipper 61 {ECO:0000313|RefSeq:XP_011082729.1};	--	GO:0005634,nucleus; GO:0003677,DNA binding; GO:0003700,DNA-binding transcription factor activity; GO:0009555,pollen development; GO:0045893,positive regulation of DNA-templated transcription; GO:0003674,molecular_function; GO:0003676,nucleic acid binding; GO:0005488,binding; GO:0097159,organic cyclic compound binding; GO:1901363,heterocyclic compound binding; GO:0140110,transcription regulator ac…	PF00170.24:bZIP transcription factor	bZIP	TF	bZIP
Sin09520	up	false	up	up	up	up	up	K09060 plant G-box-binding factor | (RefSeq) G-box-binding factor 1-like isoform X1 (A)	--	G-box-binding factor 1-like isoform X1 [Sesamum indicum]	GBF1_ARATH RecName: Full=G-box-binding factor 1; Short=AtGBF1; AltName: Full=bZIP transcription factor 41; Short=AtbZIP41;	A0A6I9UFQ9_SESIN SubName: Full=G-box-binding factor 1-like isoform X1 {ECO:0000313|RefSeq:XP_011097214.1};	--	GO:0005737,cytoplasm; GO:0005634,nucleus; GO:0003700,DNA-binding transcription factor activity; GO:0043565,sequence-specific DNA binding; GO:0000976,transcription cis-regulatory region binding; GO:0006355,regulation of DNA-templated transcription; GO:0003674,molecular_function; GO:0140110,transcription regulator activity; GO:0003676,nucleic acid binding; GO:0003677,DNA binding; GO:0005488,binding…	PF07777.14:G-box binding protein MFMR	bZIP	TF	bZIP
Sin09645	false	down	false	false	false	false	up	K25786 bZIP transcription factor 1/2/11/44/53 | (RefSeq) bZIP transcription factor 44 (A)	--	basic leucine zipper 4 [Sesamum indicum]	BZIP4_ARATH RecName: Full=Basic leucine zipper 4 {ECO:0000303|PubMed:11906833}; Short=AtbZIP4 {ECO:0000303|PubMed:11906833};	A0A6I9SW37_SESIN SubName: Full=basic leucine zipper 4 {ECO:0000313|RefSeq:XP_011073675.1};	--	GO:0005634,nucleus; GO:0003700,DNA-binding transcription factor activity; GO:0000976,transcription cis-regulatory region binding; GO:0045893,positive regulation of DNA-templated transcription; GO:0003674,molecular_function; GO:0140110,transcription regulator activity; GO:0001067,transcription regulatory region nucleic acid binding; GO:0003676,nucleic acid binding; GO:0003677,DNA binding; GO:00036…	PF00170.24:bZIP transcription factor	bZIP	TF	bZIP
Sin09954	false	false	false	up	up	false	false	K14431 transcription factor TGA | (RefSeq) TGACG-sequence-specific DNA-binding protein TGA-1A isoform X2 (A)	ko04075: Plant hormone signal transduction	TGACG-sequence-specific DNA-binding protein TGA-1A isoform X1 [Sesamum indicum]	TGA1A_TOBAC RecName: Full=TGACG-sequence-specific DNA-binding protein TGA-1A; Short=ASF-1 protein; Short=TGA1a;	A0A8M8V5C3_SESIN SubName: Full=TGACG-sequence-specific DNA-binding protein TGA-1A isoform X1 {ECO:0000313|RefSeq:XP_020554278.1};	--	GO:0005634,nucleus; GO:0003700,DNA-binding transcription factor activity; GO:0043565,sequence-specific DNA binding; GO:0006351,DNA-templated transcription; GO:0003674,molecular_function; GO:0140110,transcription regulator activity; GO:0003676,nucleic acid binding; GO:0003677,DNA binding; GO:0005488,binding; GO:0097159,organic cyclic compound binding; GO:1901363,heterocyclic compound binding; GO:0…	PF14144.9:Seed dormancy control	bZIP	TF	bZIP
Sin10022	false	down	down	false	down	down	false	K25786 bZIP transcription factor 1/2/11/44/53 | (RefSeq) bZIP transcription factor 11-like (A)	--	bZIP transcription factor 11-like [Sesamum indicum]	BZP44_ARATH RecName: Full=bZIP transcription factor 44 {ECO:0000305}; Short=AtbZIP44 {ECO:0000303|PubMed:11906833};	A0A8M8USH3_SESIN SubName: Full=bZIP transcription factor 11-like {ECO:0000313|RefSeq:XP_020546884.1};	--	GO:0005634,nucleus; GO:0003700,DNA-binding transcription factor activity; GO:0046982,protein heterodimerization activity; GO:0043565,sequence-specific DNA binding; GO:0000976,transcription cis-regulatory region binding; GO:0045893,positive regulation of DNA-templated transcription; GO:0009845,seed germination; GO:0003674,molecular_function; GO:0140110,transcription regulator activity; GO:0005488,…	PF00170.24:bZIP transcription factor	bZIP	TF	bZIP
Sin10270	false	down	down	false	false	false	false	K14431 transcription factor TGA | (RefSeq) transcription factor TGA4 isoform X1 (A)	ko04075: Plant hormone signal transduction	transcription factor TGA4 isoform X1 [Sesamum indicum]	TGA1_ARATH RecName: Full=Transcription factor TGA1; AltName: Full=DNA-binding protein TGA1a-like protein; AltName: Full=bZIP transcription factor 47; Short=AtbZIP47;	A0A6I9UIM0_SESIN SubName: Full=transcription factor TGA4 isoform X1 {ECO:0000313|RefSeq:XP_011097893.1};	--	GO:0005634,nucleus; GO:0003700,DNA-binding transcription factor activity; GO:0043565,sequence-specific DNA binding; GO:0000976,transcription cis-regulatory region binding; GO:0042742,defense response to bacterium; GO:0006351,DNA-templated transcription; GO:0003674,molecular_function; GO:0140110,transcription regulator activity; GO:0003676,nucleic acid binding; GO:0003677,DNA binding; GO:0005488,b…	PF14144.9:Seed dormancy control	bZIP	TF	bZIP
Sin10535	false	false	false	false	up	up	false	K14432 ABA responsive element binding factor | (RefSeq) G-box-binding factor 4 (A)	ko04075: Plant hormone signal transduction	G-box-binding factor 4 [Sesamum indicum]	GBF4_ARATH RecName: Full=G-box-binding factor 4; AltName: Full=bZIP transcription factor 40; Short=AtbZIP40;	A0A6I9URC4_SESIN SubName: Full=G-box-binding factor 4 {ECO:0000313|RefSeq:XP_011101351.1};	--	GO:0005634,nucleus; GO:0003677,DNA binding; GO:0003700,DNA-binding transcription factor activity; GO:0043565,sequence-specific DNA binding; GO:0000976,transcription cis-regulatory region binding; GO:0045893,positive regulation of DNA-templated transcription; GO:0003674,molecular_function; GO:0003676,nucleic acid binding; GO:0005488,binding; GO:0097159,organic cyclic compound binding; GO:1901363,h…	PF00170.24:bZIP transcription factor	bZIP	TF	bZIP
Sin11104	false	up	false	down	false	down	false	K14432 ABA responsive element binding factor | (RefSeq) ABSCISIC ACID-INSENSITIVE 5-like protein 2 (A)	ko04075: Plant hormone signal transduction	ABSCISIC ACID-INSENSITIVE 5-like protein 2 [Sesamum indicum]	AI5L2_ARATH RecName: Full=ABSCISIC ACID-INSENSITIVE 5-like protein 2; AltName: Full=ABA-responsive element-binding protein 3; AltName: Full=Dc3 promoter-binding factor 3; Short=AtDPBF3; AltName: Full=bZIP transcription factor 66; Short=AtbZIP66;	A0A6I9SKR0_SESIN SubName: Full=ABSCISIC ACID-INSENSITIVE 5-like protein 2 {ECO:0000313|RefSeq:XP_011069985.1};	--	GO:0005634,nucleus; GO:0003700,DNA-binding transcription factor activity; GO:0000976,transcription cis-regulatory region binding; GO:0009738,abscisic acid-activated signaling pathway; GO:0045893,positive regulation of DNA-templated transcription; GO:0003674,molecular_function; GO:0140110,transcription regulator activity; GO:0001067,transcription regulatory region nucleic acid binding; GO:0003676,…	PF00170.24:bZIP transcription factor	bZIP	TF	bZIP
Sin11171	false	false	false	up	up	up	false	K25783 bZIP transcription factor 17/28/49 | (RefSeq) bZIP transcription factor 17 (A)	--	bZIP transcription factor 17 [Sesamum indicum]	BZP17_ARATH RecName: Full=bZIP transcription factor 17 {ECO:0000303|PubMed:11906833}; Short=AtbZIP17 {ECO:0000303|PubMed:11906833};	A0A8M8UL01_SESIN SubName: Full=bZIP transcription factor 17 {ECO:0000313|RefSeq:XP_020547388.1};	--	GO:0005783,endoplasmic reticulum; GO:0005789,endoplasmic reticulum membrane; GO:0000139,Golgi membrane; GO:0016021,integral component of membrane; GO:0005634,nucleus; GO:0003700,DNA-binding transcription factor activity; GO:0043565,sequence-specific DNA binding; GO:0000976,transcription cis-regulatory region binding; GO:0042538,hyperosmotic salinity response; GO:0006990,positive regulation of tra…	PF00170.24:bZIP transcription factor	bZIP	TF	bZIP
Sin11651	up	up	up	up	up	up	up	K14431 transcription factor TGA | (RefSeq) transcription factor HBP-1b(c38)-like (A)	ko04075: Plant hormone signal transduction	transcription factor HBP-1b(c38)-like [Sesamum indicum]	PAN_ARATH RecName: Full=Transcription factor PERIANTHIA; AltName: Full=bZIP transcription factor 46; Short=AtbZIP46;	A0A8M8VFK6_SESIN SubName: Full=transcription factor HBP-1b(C38)-like {ECO:0000313|RefSeq:XP_020554921.1};	--	GO:0005634,nucleus; GO:0000987,cis-regulatory region sequence-specific DNA binding; GO:0003700,DNA-binding transcription factor activity; GO:0000976,transcription cis-regulatory region binding; GO:0009909,regulation of flower development; GO:0006351,DNA-templated transcription; GO:0001067,transcription regulatory region nucleic acid binding; GO:0003674,molecular_function; GO:0003676,nucleic acid …	PF14144.9:Seed dormancy control	bZIP	TF	bZIP
Sin11699	down	down	down	down	down	down	down	K25786 bZIP transcription factor 1/2/11/44/53 | (RefSeq) bZIP transcription factor 11-like (A)	--	uncharacterized protein LOC110011590 [Sesamum indicum]	BZP43_ARATH RecName: Full=Basic leucine zipper 43 {ECO:0000303|PubMed:11906833}; Short=AtbZIP43 {ECO:0000303|PubMed:11906833}; Short=bZIP protein 43 {ECO:0000303|PubMed:11906833};	A0A8M8ULG3_SESIN SubName: Full=uncharacterized protein LOC110011590 {ECO:0000313|RefSeq:XP_020547618.1};	--	GO:0005634,nucleus; GO:0003677,DNA binding; GO:0003700,DNA-binding transcription factor activity; GO:0003674,molecular_function; GO:0003676,nucleic acid binding; GO:0005488,binding; GO:0097159,organic cyclic compound binding; GO:1901363,heterocyclic compound binding; GO:0140110,transcription regulator activity; GO:0005575,cellular_component; GO:0005622,intracellular anatomical structure; GO:00432…	--	bZIP	TF	bZIP
Sin14156	false	false	false	up	up	up	up	--	--	bZIP transcription factor 60 [Sesamum indicum]	BZP50_ORYSJ RecName: Full=bZIP transcription factor 50 {ECO:0000303|PubMed:18065552}; Short=OsbZIP50 {ECO:0000303|PubMed:18065552}; AltName: Full=OsBZIP74 {ECO:0000303|PubMed:22199238};	A0A6I9SX02_SESIN SubName: Full=bZIP transcription factor 60 {ECO:0000313|RefSeq:XP_011074053.1};	--	GO:0005789,endoplasmic reticulum membrane; GO:0016021,integral component of membrane; GO:0005634,nucleus; GO:0003677,DNA binding; GO:0003700,DNA-binding transcription factor activity; GO:0034976,response to endoplasmic reticulum stress; GO:0006986,response to unfolded protein; GO:0003674,molecular_function; GO:0003676,nucleic acid binding; GO:0005488,binding; GO:0097159,organic cyclic compound bi…	PF07716.18:Basic region leucine zipper	bZIP	TF	bZIP
Sin14371	down	down	false	down	down	down	false	K25786 bZIP transcription factor 1/2/11/44/53 | (RefSeq) bZIP transcription factor 11-like (A)	--	hypothetical protein Pfo_016797 [Paulownia fortunei]	BZIP4_ARATH RecName: Full=Basic leucine zipper 4 {ECO:0000303|PubMed:11906833}; Short=AtbZIP4 {ECO:0000303|PubMed:11906833};	A0A2G9HUA3_9LAMI RecName: Full=BZIP domain-containing protein {ECO:0000259|PROSITE:PS50217};	--	GO:0005634,nucleus; GO:0003700,DNA-binding transcription factor activity; GO:0000976,transcription cis-regulatory region binding; GO:0045893,positive regulation of DNA-templated transcription; GO:0003674,molecular_function; GO:0140110,transcription regulator activity; GO:0001067,transcription regulatory region nucleic acid binding; GO:0003676,nucleic acid binding; GO:0003677,DNA binding; GO:00036…	PF00170.24:bZIP transcription factor	bZIP	TF	bZIP
Sin14925	false	false	false	up	false	up	false	K14431 transcription factor TGA | (RefSeq) bZIP transcription factor TGA10 (A)	ko04075: Plant hormone signal transduction	bZIP transcription factor TGA10 [Sesamum indicum]	TGA10_TOBAC RecName: Full=bZIP transcription factor TGA10 {ECO:0000303|PubMed:12777042}; AltName: Full=Protein TGACG (TGA) motif-binding protein 10 {ECO:0000303|PubMed:12777042};	A0A6I9SWW9_SESIN SubName: Full=bZIP transcription factor TGA10 {ECO:0000313|RefSeq:XP_011075176.1};	--	GO:0005634,nucleus; GO:0003700,DNA-binding transcription factor activity; GO:0043565,sequence-specific DNA binding; GO:0045893,positive regulation of DNA-templated transcription; GO:0009733,response to auxin; GO:0009753,response to jasmonic acid; GO:0009751,response to salicylic acid; GO:0006351,DNA-templated transcription; GO:0003674,molecular_function; GO:0140110,transcription regulator activit…	PF14144.9:Seed dormancy control	bZIP	TF	bZIP
Sin15082	false	false	up	up	up	up	up	K14431 transcription factor TGA | (RefSeq) transcription factor TGA2.3 isoform X1 (A)	ko04075: Plant hormone signal transduction	transcription factor TGA2.3 isoform X1 [Sesamum indicum]	TGA21_TOBAC RecName: Full=TGACG-sequence-specific DNA-binding protein TGA-2.1; Short=TGA2.1;	A0A6I9SYI2_SESIN SubName: Full=transcription factor TGA2.3 isoform X1 {ECO:0000313|RefSeq:XP_011075425.1};	--	GO:0005634,nucleus; GO:0003700,DNA-binding transcription factor activity; GO:0043565,sequence-specific DNA binding; GO:0006351,DNA-templated transcription; GO:0003674,molecular_function; GO:0140110,transcription regulator activity; GO:0003676,nucleic acid binding; GO:0003677,DNA binding; GO:0005488,binding; GO:0097159,organic cyclic compound binding; GO:1901363,heterocyclic compound binding; GO:0…	PF14144.9:Seed dormancy control	bZIP	TF	bZIP
Sin15635	false	up	up	up	up	up	up	K14431 transcription factor TGA | (RefSeq) transcription factor TGA2.2 (A)	ko04075: Plant hormone signal transduction	F-box protein At5g07610-like [Sesamum indicum]	TGAL1_ORYSJ RecName: Full=Transcription factor TGAL1 {ECO:0000305}; AltName: Full=OsNIF4 {ECO:0000312|EMBL:BAB72064.1}; AltName: Full=bZIP transcription factor 8 {ECO:0000303|PubMed:18065552}; Short=OsbZIP08 {ECO:0000303|PubMed:18065552};	A0A6I9SYI0_SESIN SubName: Full=F-box protein At5g07610-like {ECO:0000313|RefSeq:XP_011075847.1, ECO:0000313|RefSeq:XP_011075848.1};	--	GO:0005634,nucleus; GO:0003700,DNA-binding transcription factor activity; GO:0043565,sequence-specific DNA binding; GO:0006952,defense response; GO:0006351,DNA-templated transcription; GO:0003674,molecular_function; GO:0140110,transcription regulator activity; GO:0003676,nucleic acid binding; GO:0003677,DNA binding; GO:0005488,binding; GO:0097159,organic cyclic compound binding; GO:1901363,hetero…	PF00646.36:F-box domain	bZIP	TF	bZIP
Sin16140	down	false	false	down	down	down	false	K20557 transcription factor VIP1 | (RefSeq) transcription factor VIP1 (A)	ko04016: MAPK signaling pathway - plant	transcription factor RF2b [Sesamum indicum]	RF2B_ORYSJ RecName: Full=Transcription factor RF2b;	A0A6I9T7U6_SESIN SubName: Full=transcription factor RF2b {ECO:0000313|RefSeq:XP_011076587.1};	--	GO:0005634,nucleus; GO:0003677,DNA binding; GO:0003700,DNA-binding transcription factor activity; GO:0003674,molecular_function; GO:0003676,nucleic acid binding; GO:0005488,binding; GO:0097159,organic cyclic compound binding; GO:1901363,heterocyclic compound binding; GO:0140110,transcription regulator activity; GO:0005575,cellular_component; GO:0005622,intracellular anatomical structure; GO:00432…	PF00170.24:bZIP transcription factor	bZIP	TF	bZIP
Sin17035	false	false	false	up	up	up	up	K14431 transcription factor TGA | (RefSeq) transcription factor TGA2.2 (A)	ko04075: Plant hormone signal transduction	transcription factor TGA2.2 [Sesamum indicum]	TGA21_TOBAC RecName: Full=TGACG-sequence-specific DNA-binding protein TGA-2.1; Short=TGA2.1;	A0A6I9T7A1_SESIN SubName: Full=transcription factor TGA2.2 {ECO:0000313|RefSeq:XP_011079069.1};	--	GO:0005634,nucleus; GO:0003700,DNA-binding transcription factor activity; GO:0043565,sequence-specific DNA binding; GO:0006351,DNA-templated transcription; GO:0003674,molecular_function; GO:0140110,transcription regulator activity; GO:0003676,nucleic acid binding; GO:0003677,DNA binding; GO:0005488,binding; GO:0097159,organic cyclic compound binding; GO:1901363,heterocyclic compound binding; GO:0…	PF14144.9:Seed dormancy control	bZIP	TF	bZIP
Sin17132	false	false	false	up	false	up	false	K14431 transcription factor TGA | (RefSeq) bZIP transcription factor TGA10 (A)	ko04075: Plant hormone signal transduction	bZIP transcription factor TGA10 [Sesamum indicum]	TGA10_TOBAC RecName: Full=bZIP transcription factor TGA10 {ECO:0000303|PubMed:12777042}; AltName: Full=Protein TGACG (TGA) motif-binding protein 10 {ECO:0000303|PubMed:12777042};	A0A6I9TDV5_SESIN SubName: Full=bZIP transcription factor TGA10 {ECO:0000313|RefSeq:XP_011078853.1};	--	GO:0005634,nucleus; GO:0003700,DNA-binding transcription factor activity; GO:0043565,sequence-specific DNA binding; GO:0045893,positive regulation of DNA-templated transcription; GO:0009733,response to auxin; GO:0009753,response to jasmonic acid; GO:0009751,response to salicylic acid; GO:0006351,DNA-templated transcription; GO:0003674,molecular_function; GO:0140110,transcription regulator activit…	PF14144.9:Seed dormancy control	bZIP	TF	bZIP
Sin18348	false	down	down	false	down	down	false	K25786 bZIP transcription factor 1/2/11/44/53 | (RefSeq) bZIP transcription factor 11-like (A)	--	bZIP transcription factor 11-like [Sesamum indicum]	BZP44_ARATH RecName: Full=bZIP transcription factor 44 {ECO:0000305}; Short=AtbZIP44 {ECO:0000303|PubMed:11906833};	A0A8M8V1F5_SESIN SubName: Full=bZIP transcription factor 11-like {ECO:0000313|RefSeq:XP_020550114.1};	--	GO:0005634,nucleus; GO:0003700,DNA-binding transcription factor activity; GO:0046982,protein heterodimerization activity; GO:0043565,sequence-specific DNA binding; GO:0000976,transcription cis-regulatory region binding; GO:0045893,positive regulation of DNA-templated transcription; GO:0009845,seed germination; GO:0003674,molecular_function; GO:0140110,transcription regulator activity; GO:0005488,…	PF00170.24:bZIP transcription factor	bZIP	TF	bZIP
Sin18792	false	false	false	up	up	up	up	K09060 plant G-box-binding factor | (RefSeq) bZIP transcription factor 16-like isoform X1 (A)	--	bZIP transcription factor 16-like isoform X2 [Sesamum indicum]	BZP16_ARATH RecName: Full=bZIP transcription factor 16 {ECO:0000305}; Short=AtbZIP16 {ECO:0000303|PubMed:11906833};	A0A6I9TH90_SESIN SubName: Full=bZIP transcription factor 16-like isoform X2 {ECO:0000313|RefSeq:XP_011082310.1, ECO:0000313|RefSeq:XP_020550561.1};	--	GO:0005634,nucleus; GO:0003700,DNA-binding transcription factor activity; GO:0042802,identical protein binding; GO:0043565,sequence-specific DNA binding; GO:0000976,transcription cis-regulatory region binding; GO:0045893,positive regulation of DNA-templated transcription; GO:0006355,regulation of DNA-templated transcription; GO:0003674,molecular_function; GO:0140110,transcription regulator activi…	PF16596.8:Disordered region downstream of MFMR	bZIP	TF	bZIP
Sin18920	false	up	up	up	up	up	up	K25784 bZIP transcription factor 9/10/25/63 | (RefSeq) basic leucine zipper 9-like (A)	--	basic leucine zipper 9 [Sesamum indicum]	RSBZ4_ORYSJ RecName: Full=bZIP transcription factor RISBZ4 {ECO:0000305}; AltName: Full=Rice seed bZIP4 {ECO:0000305}; AltName: Full=bZIP transcription factor 15 {ECO:0000303|PubMed:18065552}; Short=OsbZIP15 {ECO:0000303|PubMed:18065552};	A0A6I9TE80_SESIN SubName: Full=basic leucine zipper 9 {ECO:0000313|RefSeq:XP_011082101.2};	--	GO:0005634,nucleus; GO:0003677,DNA binding; GO:0003700,DNA-binding transcription factor activity; GO:0003674,molecular_function; GO:0003676,nucleic acid binding; GO:0005488,binding; GO:0097159,organic cyclic compound binding; GO:1901363,heterocyclic compound binding; GO:0140110,transcription regulator activity; GO:0005575,cellular_component; GO:0005622,intracellular anatomical structure; GO:00432…	PF00170.24:bZIP transcription factor	bZIP	TF	bZIP
Sin19297	false	down	false	false	false	false	false	K16241 transcription factor HY5 | (RefSeq) transcription factor HY5 isoform X1 (A)	ko04712: Circadian rhythm - plant	transcription factor HY5 isoform X1 [Sesamum indicum]	HY5_SOLLC RecName: Full=Transcription factor HY5; AltName: Full=LeHY5; AltName: Full=tHY5;	A0A6I9TFE0_SESIN SubName: Full=transcription factor HY5 isoform X1 {ECO:0000313|RefSeq:XP_011081579.1};	Transcriptional activator FOSB/c-Fos and related bZIP transcription factors	GO:0005634,nucleus; GO:0003677,DNA binding; GO:0000981,DNA-binding transcription factor activity, RNA polymerase II-specific; GO:0045944,positive regulation of transcription by RNA polymerase II; GO:0010017,red or far-red light signaling pathway; GO:0009585,red, far-red light phototransduction; GO:0010099,regulation of photomorphogenesis; GO:0010218,response to far red light; GO:0010114,response …	PF00170.24:bZIP transcription factor	bZIP	TF	bZIP
Sin20983	up	up	up	up	up	up	up	K25786 bZIP transcription factor 1/2/11/44/53 | (RefSeq) bZIP transcription factor 53 (A)	--	calvin cycle protein CP12-1, chloroplastic-like [Sesamum indicum]	BZP53_ARATH RecName: Full=bZIP transcription factor 53 {ECO:0000303|PubMed:11906833}; Short=AtbZIP53 {ECO:0000303|PubMed:11906833};	A0A6I9TFW3_SESIN SubName: Full=calvin cycle protein CP12-1, chloroplastic-like {ECO:0000313|RefSeq:XP_011079555.1};	--	GO:0005634,nucleus; GO:0003700,DNA-binding transcription factor activity; GO:0045735,nutrient reservoir activity; GO:0046982,protein heterodimerization activity; GO:0043565,sequence-specific DNA binding; GO:0000976,transcription cis-regulatory region binding; GO:0009267,cellular response to starvation; GO:0006971,hypotonic response; GO:2000693,positive regulation of seed maturation; GO:0045893,po…	PF02672.18:CP12 domain	bZIP	TF	bZIP
Sin21640	up	up	up	up	up	up	false	K20557 transcription factor VIP1 | (RefSeq) LOW QUALITY PROTEIN: transcription factor VIP1-like (A)	ko04016: MAPK signaling pathway - plant	transcription factor VIP1 isoform X2 [Sesamum indicum]	BZP29_ARATH RecName: Full=bZIP transcription factor 29 {ECO:0000303|PubMed:11906833}; Short=AtbZIP29 {ECO:0000303|PubMed:11906833}; AltName: Full=Protein DRINK ME-LIKE {ECO:0000303|PubMed:27402171};	A0A6I9TQQ5_SESIN SubName: Full=transcription factor VIP1 isoform X1 {ECO:0000313|RefSeq:XP_011083496.1, ECO:0000313|RefSeq:XP_020551039.1}; SubName: Full=transcription factor VIP1 isoform X2 {ECO:0000313|RefSeq:XP_011083495.1};	--	GO:0005737,cytoplasm; GO:0005829,cytosol; GO:0005634,nucleus; GO:0003700,DNA-binding transcription factor activity; GO:0042803,protein homodimerization activity; GO:0043565,sequence-specific DNA binding; GO:0000976,transcription cis-regulatory region binding; GO:0040008,regulation of growth; GO:0006355,regulation of DNA-templated transcription; GO:0090567,reproductive shoot system development; GO…	PF00170.24:bZIP transcription factor	bZIP	TF	bZIP
Sin21667	false	false	false	false	false	false	up	K25786 bZIP transcription factor 1/2/11/44/53 | (RefSeq) bZIP transcription factor 44 (A)	--	bZIP transcription factor 44 [Sesamum indicum]	BZP44_ARATH RecName: Full=bZIP transcription factor 44 {ECO:0000305}; Short=AtbZIP44 {ECO:0000303|PubMed:11906833};	A0A6I9TR02_SESIN SubName: Full=bZIP transcription factor 44 {ECO:0000313|RefSeq:XP_011083621.1};	--	GO:0005634,nucleus; GO:0003700,DNA-binding transcription factor activity; GO:0046982,protein heterodimerization activity; GO:0043565,sequence-specific DNA binding; GO:0000976,transcription cis-regulatory region binding; GO:0045893,positive regulation of DNA-templated transcription; GO:0009845,seed germination; GO:0003674,molecular_function; GO:0140110,transcription regulator activity; GO:0005488,…	PF00170.24:bZIP transcription factor	bZIP	TF	bZIP
Sin21860	down	down	down	down	down	down	down	K14432 ABA responsive element binding factor | (RefSeq) bZIP transcription factor 23 (A)	ko04075: Plant hormone signal transduction	bZIP transcription factor 23 [Sesamum indicum]	AI5L5_ARATH RecName: Full=ABSCISIC ACID-INSENSITIVE 5-like protein 5; AltName: Full=ABA-responsive element-binding protein 1; AltName: Full=Abscisic acid responsive elements-binding factor 2; Short=ABRE-binding factor 2; AltName: Full=bZIP transcription factor 36; Short=AtbZIP36;	A0A6I9TRL0_SESIN SubName: Full=bZIP transcription factor 23 {ECO:0000313|RefSeq:XP_011083869.1, ECO:0000313|RefSeq:XP_011083870.1};	--	GO:0005634,nucleus; GO:0003677,DNA binding; GO:0003700,DNA-binding transcription factor activity; GO:0009738,abscisic acid-activated signaling pathway; GO:0045893,positive regulation of DNA-templated transcription; GO:0003674,molecular_function; GO:0003676,nucleic acid binding; GO:0005488,binding; GO:0097159,organic cyclic compound binding; GO:1901363,heterocyclic compound binding; GO:0140110,tra…	PF00170.24:bZIP transcription factor	bZIP	TF	bZIP
Sin22404	false	false	false	up	false	false	false	K14431 transcription factor TGA | (RefSeq) transcription factor TGA2.3-like (A)	ko04075: Plant hormone signal transduction	transcription factor TGA2.3-like [Sesamum indicum]	TGAL1_ORYSJ RecName: Full=Transcription factor TGAL1 {ECO:0000305}; AltName: Full=OsNIF4 {ECO:0000312|EMBL:BAB72064.1}; AltName: Full=bZIP transcription factor 8 {ECO:0000303|PubMed:18065552}; Short=OsbZIP08 {ECO:0000303|PubMed:18065552};	A0A6I9TK50_SESIN SubName: Full=transcription factor TGA2.3-like {ECO:0000313|RefSeq:XP_011084590.1};	--	GO:0005634,nucleus; GO:0003700,DNA-binding transcription factor activity; GO:0043565,sequence-specific DNA binding; GO:0006952,defense response; GO:0006351,DNA-templated transcription; GO:0003674,molecular_function; GO:0140110,transcription regulator activity; GO:0003676,nucleic acid binding; GO:0003677,DNA binding; GO:0005488,binding; GO:0097159,organic cyclic compound binding; GO:1901363,hetero…	PF14144.9:Seed dormancy control	bZIP	TF	bZIP
Sin22678	down	false	down	down	down	down	false	K20557 transcription factor VIP1 | (RefSeq) transcription factor VIP1 (A)	ko04016: MAPK signaling pathway - plant	transcription factor RF2b [Sesamum indicum]	RF2B_ORYSJ RecName: Full=Transcription factor RF2b;	A0A6I9TH58_SESIN SubName: Full=transcription factor RF2b {ECO:0000313|RefSeq:XP_011084822.1};	--	GO:0005634,nucleus; GO:0003677,DNA binding; GO:0003700,DNA-binding transcription factor activity; GO:0003674,molecular_function; GO:0003676,nucleic acid binding; GO:0005488,binding; GO:0097159,organic cyclic compound binding; GO:1901363,heterocyclic compound binding; GO:0140110,transcription regulator activity; GO:0005575,cellular_component; GO:0005622,intracellular anatomical structure; GO:00432…	PF00170.24:bZIP transcription factor	bZIP	TF	bZIP
Sin23241	down	down	down	down	down	down	down	K25786 bZIP transcription factor 1/2/11/44/53 | (RefSeq) bZIP transcription factor 44 (A)	--	basic leucine zipper 43-like [Sesamum indicum]	BZP43_ARATH RecName: Full=Basic leucine zipper 43 {ECO:0000303|PubMed:11906833}; Short=AtbZIP43 {ECO:0000303|PubMed:11906833}; Short=bZIP protein 43 {ECO:0000303|PubMed:11906833};	A0A6I9TWE0_SESIN SubName: Full=basic leucine zipper 43-like {ECO:0000313|RefSeq:XP_011085668.1};	--	GO:0005634,nucleus; GO:0003677,DNA binding; GO:0003700,DNA-binding transcription factor activity; GO:0003674,molecular_function; GO:0003676,nucleic acid binding; GO:0005488,binding; GO:0097159,organic cyclic compound binding; GO:1901363,heterocyclic compound binding; GO:0140110,transcription regulator activity; GO:0005575,cellular_component; GO:0005622,intracellular anatomical structure; GO:00432…	PF00170.24:bZIP transcription factor	bZIP	TF	bZIP
Sin25030	up	up	up	up	up	up	up	K14432 ABA responsive element binding factor | (RefSeq) G-box-binding factor 4 (A)	ko04075: Plant hormone signal transduction	G-box-binding factor 4 [Sesamum indicum]	GBF4_ARATH RecName: Full=G-box-binding factor 4; AltName: Full=bZIP transcription factor 40; Short=AtbZIP40;	A0A6I9TSK8_SESIN SubName: Full=G-box-binding factor 4 {ECO:0000313|RefSeq:XP_011087814.1};	--	GO:0005634,nucleus; GO:0003677,DNA binding; GO:0003700,DNA-binding transcription factor activity; GO:0043565,sequence-specific DNA binding; GO:0000976,transcription cis-regulatory region binding; GO:0045893,positive regulation of DNA-templated transcription; GO:0003674,molecular_function; GO:0003676,nucleic acid binding; GO:0005488,binding; GO:0097159,organic cyclic compound binding; GO:1901363,h…	PF00170.24:bZIP transcription factor	bZIP	TF	bZIP
Sin25305	down	down	false	false	false	false	down	K14432 ABA responsive element binding factor | (RefSeq) bZIP transcription factor 23-like (A)	ko04075: Plant hormone signal transduction	bZIP transcription factor 23-like [Sesamum indicum]	AI5L7_ARATH RecName: Full=ABSCISIC ACID-INSENSITIVE 5-like protein 7; AltName: Full=ABA-responsive element-binding protein 2 {ECO:0000303|PubMed:11005831}; AltName: Full=Abscisic acid responsive elements-binding factor 4 {ECO:0000303|PubMed:10636868, ECO:0000303|PubMed:11884679}; Short=ABRE-binding factor 4 {ECO:0000303|PubMed:10636868, ECO:0000303|PubMed:11884679}; AltName: Full=bZIP transcripti…	A0A6I9TTN7_SESIN SubName: Full=bZIP transcription factor 23-like {ECO:0000313|RefSeq:XP_011088250.1, ECO:0000313|RefSeq:XP_011088251.1};	--	GO:0005634,nucleus; GO:0003677,DNA binding; GO:0003700,DNA-binding transcription factor activity; GO:0009738,abscisic acid-activated signaling pathway; GO:0045893,positive regulation of DNA-templated transcription; GO:0003674,molecular_function; GO:0003676,nucleic acid binding; GO:0005488,binding; GO:0097159,organic cyclic compound binding; GO:1901363,heterocyclic compound binding; GO:0140110,tra…	PF00170.24:bZIP transcription factor	bZIP	TF	bZIP
Sin25444	down	down	down	down	down	down	false	K25786 bZIP transcription factor 1/2/11/44/53 | (RefSeq) bZIP transcription factor 44 (A)	--	hypothetical protein Pfo_002805 [Paulownia fortunei]	BZP44_ARATH RecName: Full=bZIP transcription factor 44 {ECO:0000305}; Short=AtbZIP44 {ECO:0000303|PubMed:11906833};	A0A2G9HCZ8_9LAMI RecName: Full=BZIP domain-containing protein {ECO:0000259|PROSITE:PS50217};	--	GO:0005634,nucleus; GO:0003700,DNA-binding transcription factor activity; GO:0046982,protein heterodimerization activity; GO:0043565,sequence-specific DNA binding; GO:0000976,transcription cis-regulatory region binding; GO:0045893,positive regulation of DNA-templated transcription; GO:0009845,seed germination; GO:0003674,molecular_function; GO:0140110,transcription regulator activity; GO:0005488,…	PF00170.24:bZIP transcription factor	bZIP	TF	bZIP
Sin27089	up	false	false	up	up	false	false	K14431 transcription factor TGA | (RefSeq) transcription factor TGA1 (A)	ko04075: Plant hormone signal transduction	transcription factor TGA1 [Sesamum indicum]	TGA1_ARATH RecName: Full=Transcription factor TGA1; AltName: Full=DNA-binding protein TGA1a-like protein; AltName: Full=bZIP transcription factor 47; Short=AtbZIP47;	A0A6I9U1Z8_SESIN SubName: Full=transcription factor TGA1 {ECO:0000313|RefSeq:XP_011090575.1, ECO:0000313|RefSeq:XP_011090576.1};	--	GO:0005634,nucleus; GO:0003700,DNA-binding transcription factor activity; GO:0043565,sequence-specific DNA binding; GO:0000976,transcription cis-regulatory region binding; GO:0042742,defense response to bacterium; GO:0006351,DNA-templated transcription; GO:0003674,molecular_function; GO:0140110,transcription regulator activity; GO:0003676,nucleic acid binding; GO:0003677,DNA binding; GO:0005488,b…	PF14144.9:Seed dormancy control	bZIP	TF	bZIP
Sin27601	false	up	up	up	up	up	up	K09060 plant G-box-binding factor | (RefSeq) G-box-binding factor 1 (A)	--	G-box-binding factor 1 [Sesamum indicum]	GBF1_ARATH RecName: Full=G-box-binding factor 1; Short=AtGBF1; AltName: Full=bZIP transcription factor 41; Short=AtbZIP41;	A0A6I9UKI4_SESIN SubName: Full=G-box-binding factor 1 {ECO:0000313|RefSeq:XP_011099584.1, ECO:0000313|RefSeq:XP_011099585.1};	--	GO:0005737,cytoplasm; GO:0005634,nucleus; GO:0003700,DNA-binding transcription factor activity; GO:0043565,sequence-specific DNA binding; GO:0000976,transcription cis-regulatory region binding; GO:0006355,regulation of DNA-templated transcription; GO:0003674,molecular_function; GO:0140110,transcription regulator activity; GO:0003676,nucleic acid binding; GO:0003677,DNA binding; GO:0005488,binding…	PF07777.14:G-box binding protein MFMR	bZIP	TF	bZIP
Sin27954	up	NA	NA	NA	NA	NA	NA	K25786 bZIP transcription factor 1/2/11/44/53 | (RefSeq) bZIP transcription factor 11-like (A)	--	basic leucine zipper 43 [Sesamum indicum]	BZP43_ARATH RecName: Full=Basic leucine zipper 43 {ECO:0000303|PubMed:11906833}; Short=AtbZIP43 {ECO:0000303|PubMed:11906833}; Short=bZIP protein 43 {ECO:0000303|PubMed:11906833};	A0A6I9UFY1_SESIN SubName: Full=basic leucine zipper 43 {ECO:0000313|RefSeq:XP_011099071.1};	--	GO:0005634,nucleus; GO:0003677,DNA binding; GO:0003700,DNA-binding transcription factor activity; GO:0003674,molecular_function; GO:0003676,nucleic acid binding; GO:0005488,binding; GO:0097159,organic cyclic compound binding; GO:1901363,heterocyclic compound binding; GO:0140110,transcription regulator activity; GO:0005575,cellular_component; GO:0005622,intracellular anatomical structure; GO:00432…	PF00170.24:bZIP transcription factor	bZIP	TF	bZIP
Sin00113	up	up	up	up	up	up	up	K12127 pseudo-response regulator 1 | (RefSeq) two-component response regulator-like APRR1 (A)	ko04712: Circadian rhythm - plant	zinc finger protein CONSTANS-LIKE 4-like [Sesamum indicum]	COL5_ARATH RecName: Full=Zinc finger protein CONSTANS-LIKE 5;	A0A6I9T553_SESIN SubName: Full=zinc finger protein CONSTANS-LIKE 4-like {ECO:0000313|RefSeq:XP_011078988.1};	GATA-4/5/6 transcription factors	GO:0005634,nucleus; GO:0003700,DNA-binding transcription factor activity; GO:0000976,transcription cis-regulatory region binding; GO:0008270,zinc ion binding; GO:0009909,regulation of flower development; GO:0006355,regulation of DNA-templated transcription; GO:0003674,molecular_function; GO:0140110,transcription regulator activity; GO:0001067,transcription regulatory region nucleic acid binding; …	PF06203.17:CCT motif	C2C2-CO-like	TF	C2C2->C2C2-CO-like
Sin00988	up	up	up	up	up	up	up	K12127 pseudo-response regulator 1 | (RefSeq) two-component response regulator-like APRR1 isoform X1 (A)	ko04712: Circadian rhythm - plant	zinc finger protein CONSTANS-LIKE 16 [Sesamum indicum]	COL16_ARATH RecName: Full=Zinc finger protein CONSTANS-LIKE 16;	A0A6I9T1R1_SESIN SubName: Full=zinc finger protein CONSTANS-LIKE 16 {ECO:0000313|RefSeq:XP_011076793.2};	GATA-4/5/6 transcription factors	GO:0005634,nucleus; GO:0003700,DNA-binding transcription factor activity; GO:0008270,zinc ion binding; GO:0006355,regulation of DNA-templated transcription; GO:0003674,molecular_function; GO:0140110,transcription regulator activity; GO:0005488,binding; GO:0043167,ion binding; GO:0043169,cation binding; GO:0046872,metal ion binding; GO:0046914,transition metal ion binding; GO:0006139,nucleobase-co…	PF06203.17:CCT motif	C2C2-CO-like	TF	C2C2->C2C2-CO-like
Sin06535	down	down	down	down	down	down	false	--	--	zinc finger protein CONSTANS-LIKE 9 [Sesamum indicum]	COL9_ARATH RecName: Full=Zinc finger protein CONSTANS-LIKE 9;	A0A6I9UZE5_SESIN SubName: Full=zinc finger protein CONSTANS-LIKE 9 {ECO:0000313|RefSeq:XP_011100551.1, ECO:0000313|RefSeq:XP_011100552.1};	--	GO:0005634,nucleus; GO:0003700,DNA-binding transcription factor activity; GO:0000976,transcription cis-regulatory region binding; GO:0008270,zinc ion binding; GO:0007623,circadian rhythm; GO:0048579,negative regulation of long-day photoperiodism, flowering; GO:0006355,regulation of DNA-templated transcription; GO:0003674,molecular_function; GO:0140110,transcription regulator activity; GO:0001067,…	PF06203.17:CCT motif	C2C2-CO-like	TF	C2C2->C2C2-CO-like
Sin07610	false	false	up	up	up	up	false	--	--	zinc finger protein CONSTANS-LIKE 10 isoform X1 [Sesamum indicum]	COL10_ARATH RecName: Full=Zinc finger protein CONSTANS-LIKE 10;	A0A6I9UN00_SESIN SubName: Full=zinc finger protein CONSTANS-LIKE 10 isoform X1 {ECO:0000313|RefSeq:XP_011095879.1};	--	GO:0005634,nucleus; GO:0003700,DNA-binding transcription factor activity; GO:0008270,zinc ion binding; GO:0003674,molecular_function; GO:0140110,transcription regulator activity; GO:0005488,binding; GO:0043167,ion binding; GO:0043169,cation binding; GO:0046872,metal ion binding; GO:0046914,transition metal ion binding; GO:0005575,cellular_component; GO:0005622,intracellular anatomical structure; …	PF06203.17:CCT motif	C2C2-CO-like	TF	C2C2->C2C2-CO-like
Sin16884	up	up	false	up	up	false	false	K12127 pseudo-response regulator 1 | (RefSeq) two-component response regulator-like APRR1 (A)	ko04712: Circadian rhythm - plant	zinc finger protein CONSTANS-LIKE 5-like [Sesamum indicum]	COL5_ARATH RecName: Full=Zinc finger protein CONSTANS-LIKE 5;	A0A6I9T5V4_SESIN SubName: Full=zinc finger protein CONSTANS-LIKE 5-like {ECO:0000313|RefSeq:XP_011079319.1};	GATA-4/5/6 transcription factors	GO:0005634,nucleus; GO:0003700,DNA-binding transcription factor activity; GO:0000976,transcription cis-regulatory region binding; GO:0008270,zinc ion binding; GO:0009909,regulation of flower development; GO:0006355,regulation of DNA-templated transcription; GO:0003674,molecular_function; GO:0140110,transcription regulator activity; GO:0001067,transcription regulatory region nucleic acid binding; …	PF06203.17:CCT motif	C2C2-CO-like	TF	C2C2->C2C2-CO-like
Sin18966	false	up	false	up	up	false	false	K12130 pseudo-response regulator 5 | (RefSeq) two-component response regulator-like APRR9 (A)	ko04712: Circadian rhythm - plant	zinc finger protein CONSTANS-LIKE 4-like [Sesamum indicum]	COL4_ARATH RecName: Full=Zinc finger protein CONSTANS-LIKE 4;	A0A6I9TLZ0_SESIN SubName: Full=zinc finger protein CONSTANS-LIKE 4-like {ECO:0000313|RefSeq:XP_011082019.1};	GATA-4/5/6 transcription factors	GO:0005634,nucleus; GO:0008270,zinc ion binding; GO:0009909,regulation of flower development; GO:0003674,molecular_function; GO:0005488,binding; GO:0043167,ion binding; GO:0043169,cation binding; GO:0046872,metal ion binding; GO:0046914,transition metal ion binding; GO:0000003,reproduction; GO:0003006,developmental process involved in reproduction; GO:0007275,multicellular organism development; G…	PF06203.17:CCT motif	C2C2-CO-like	TF	C2C2->C2C2-CO-like
Sin20852	false	false	false	up	false	false	false	--	--	zinc finger protein CONSTANS-LIKE 13 [Sesamum indicum]	COL13_ARATH RecName: Full=Zinc finger protein CONSTANS-LIKE 13;	A0A6I9T6T1_SESIN SubName: Full=zinc finger protein CONSTANS-LIKE 13 {ECO:0000313|RefSeq:XP_011079734.1};	--	GO:0005634,nucleus; GO:0003677,DNA binding; GO:0003700,DNA-binding transcription factor activity; GO:0000976,transcription cis-regulatory region binding; GO:0008270,zinc ion binding; GO:0007623,circadian rhythm; GO:0006355,regulation of DNA-templated transcription; GO:0009637,response to blue light; GO:0010218,response to far red light; GO:0009416,response to light stimulus; GO:0010114,response t…	PF06203.17:CCT motif	C2C2-CO-like	TF	C2C2->C2C2-CO-like
Sin27959	up	up	up	up	up	NA	NA	K12127 pseudo-response regulator 1 | (RefSeq) two-component response regulator-like APRR1 (A)	ko04712: Circadian rhythm - plant	zinc finger protein CONSTANS-LIKE 2 [Sesamum indicum]	COL2_ARATH RecName: Full=Zinc finger protein CONSTANS-LIKE 2;	A0A6I9UFY5_SESIN SubName: Full=zinc finger protein CONSTANS-LIKE 2 {ECO:0000313|RefSeq:XP_011099077.1};	GATA-4/5/6 transcription factors	GO:0005634,nucleus; GO:0003677,DNA binding; GO:0003700,DNA-binding transcription factor activity; GO:0008270,zinc ion binding; GO:0009658,chloroplast organization; GO:0009909,regulation of flower development; GO:0003674,molecular_function; GO:0003676,nucleic acid binding; GO:0005488,binding; GO:0097159,organic cyclic compound binding; GO:1901363,heterocyclic compound binding; GO:0140110,transcrip…	PF06203.17:CCT motif	C2C2-CO-like	TF	C2C2->C2C2-CO-like
Sin01111	down	down	down	down	down	down	down	--	--	dof zinc finger protein DOF5.4 [Sesamum indicum]	DOF54_ARATH RecName: Full=Dof zinc finger protein DOF5.4; Short=AtDOF5.4; AltName: Full=OBF-binding protein 4;	A0A6I9T8Q9_SESIN SubName: Full=dof zinc finger protein DOF5.4 {ECO:0000313|RefSeq:XP_011078663.1};	--	GO:0005634,nucleus; GO:0003700,DNA-binding transcription factor activity; GO:0046872,metal ion binding; GO:0000976,transcription cis-regulatory region binding; GO:0006355,regulation of DNA-templated transcription; GO:0003674,molecular_function; GO:0140110,transcription regulator activity; GO:0005488,binding; GO:0043167,ion binding; GO:0043169,cation binding; GO:0001067,transcription regulatory re…	PF02701.18:Dof domain, zinc finger	C2C2-Dof	TF	C2C2->C2C2-Dof
Sin01235	false	up	false	false	false	false	false	--	--	dof zinc finger protein DOF3.1-like [Sesamum indicum]	DOF31_ARATH RecName: Full=Dof zinc finger protein DOF3.1; Short=AtDOF3.1;	A0A6I9T7V9_SESIN SubName: Full=dof zinc finger protein DOF3.1-like {ECO:0000313|RefSeq:XP_011080257.1};	--	GO:0005634,nucleus; GO:0003700,DNA-binding transcription factor activity; GO:0046872,metal ion binding; GO:0000976,transcription cis-regulatory region binding; GO:0006355,regulation of DNA-templated transcription; GO:0003674,molecular_function; GO:0140110,transcription regulator activity; GO:0005488,binding; GO:0043167,ion binding; GO:0043169,cation binding; GO:0001067,transcription regulatory re…	PF02701.18:Dof domain, zinc finger	C2C2-Dof	TF	C2C2->C2C2-Dof
Sin07879	false	up	up	up	up	up	up	--	--	dof zinc finger protein DOF1.4-like [Sesamum indicum]	DOF4_ORYSJ RecName: Full=Dof zinc finger protein 4 {ECO:0000305}; Short=OsDof4 {ECO:0000303|Ref.1};	A0A6I9U6A4_SESIN SubName: Full=dof zinc finger protein DOF1.4-like {ECO:0000313|RefSeq:XP_011096259.1};	--	GO:0005634,nucleus; GO:0003677,DNA binding; GO:0003700,DNA-binding transcription factor activity; GO:0046872,metal ion binding; GO:0003674,molecular_function; GO:0003676,nucleic acid binding; GO:0005488,binding; GO:0097159,organic cyclic compound binding; GO:1901363,heterocyclic compound binding; GO:0140110,transcription regulator activity; GO:0043167,ion binding; GO:0043169,cation binding; GO:00…	PF02701.18:Dof domain, zinc finger	C2C2-Dof	TF	C2C2->C2C2-Dof
Sin07931	false	up	up	up	up	up	false	--	--	dof zinc finger protein DOF3.1 [Sesamum indicum]	DOF35_ARATH RecName: Full=Dof zinc finger protein DOF3.5; Short=AtDOF3.5;	A0A6I9UDR9_SESIN SubName: Full=dof zinc finger protein DOF3.1 {ECO:0000313|RefSeq:XP_011096324.2};	--	GO:0005634,nucleus; GO:0003677,DNA binding; GO:0003700,DNA-binding transcription factor activity; GO:0046872,metal ion binding; GO:0006355,regulation of DNA-templated transcription; GO:0003674,molecular_function; GO:0003676,nucleic acid binding; GO:0005488,binding; GO:0097159,organic cyclic compound binding; GO:1901363,heterocyclic compound binding; GO:0140110,transcription regulator activity; GO…	PF02701.18:Dof domain, zinc finger	C2C2-Dof	TF	C2C2->C2C2-Dof
Sin07932	false	up	false	false	false	false	false	--	--	LOW QUALITY PROTEIN: dof zinc finger protein DOF1.4-like [Sesamum indicum]	DOF14_ARATH RecName: Full=Dof zinc finger protein DOF1.4; Short=AtDOF1.4;	A0A8M8VD33_SESIN SubName: Full=LOW QUALITY PROTEIN: dof zinc finger protein DOF1.4-like {ECO:0000313|RefSeq:XP_020554179.1};	--	GO:0005634,nucleus; GO:0003677,DNA binding; GO:0003700,DNA-binding transcription factor activity; GO:0046872,metal ion binding; GO:0003674,molecular_function; GO:0003676,nucleic acid binding; GO:0005488,binding; GO:0097159,organic cyclic compound binding; GO:1901363,heterocyclic compound binding; GO:0140110,transcription regulator activity; GO:0043167,ion binding; GO:0043169,cation binding; GO:00…	PF02701.18:Dof domain, zinc finger	C2C2-Dof	TF	C2C2->C2C2-Dof
Sin10568	up	up	up	up	up	up	up	--	--	dof zinc finger protein DOF1.2 [Sesamum indicum]	DOF12_ARATH RecName: Full=Dof zinc finger protein DOF1.2; Short=AtDOF1.2;	A0A6I9SJY9_SESIN SubName: Full=dof zinc finger protein DOF1.2 {ECO:0000313|RefSeq:XP_011069612.1};	--	GO:0005634,nucleus; GO:0003677,DNA binding; GO:0003700,DNA-binding transcription factor activity; GO:0046872,metal ion binding; GO:0006355,regulation of DNA-templated transcription; GO:0003674,molecular_function; GO:0003676,nucleic acid binding; GO:0005488,binding; GO:0097159,organic cyclic compound binding; GO:1901363,heterocyclic compound binding; GO:0140110,transcription regulator activity; GO…	PF02701.18:Dof domain, zinc finger	C2C2-Dof	TF	C2C2->C2C2-Dof
Sin12311	false	false	false	up	up	up	false	--	--	cyclic dof factor 3-like [Sesamum indicum]	CDF3_ARATH RecName: Full=Cyclic dof factor 3; AltName: Full=Dof zinc finger protein DOF3.3; Short=AtDOF3.3; AltName: Full=H-protein promoter-binding factor 2a;	A0A6I9SW25_SESIN SubName: Full=cyclic dof factor 3-like {ECO:0000313|RefSeq:XP_011071702.1};	--	GO:0005634,nucleus; GO:0003677,DNA binding; GO:0003700,DNA-binding transcription factor activity; GO:0046872,metal ion binding; GO:0009908,flower development; GO:0006355,regulation of DNA-templated transcription; GO:0003674,molecular_function; GO:0003676,nucleic acid binding; GO:0005488,binding; GO:0097159,organic cyclic compound binding; GO:1901363,heterocyclic compound binding; GO:0140110,trans…	PF02701.18:Dof domain, zinc finger	C2C2-Dof	TF	C2C2->C2C2-Dof
Sin12478	false	down	false	down	down	down	down	--	--	dof zinc finger protein DOF5.6 isoform X1 [Sesamum indicum]	DOF56_ARATH RecName: Full=Dof zinc finger protein DOF5.6 {ECO:0000303|PubMed:12475498}; Short=AtDOF5.6 {ECO:0000303|PubMed:12475498}; AltName: Full=Protein HIGH CAMBIAL ACTIVITY 2 {ECO:0000303|PubMed:19915089}; AltName: Full=Protein PHLOEM EARLY DOF HCA2 {ECO:0000303|PubMed:30626969};	A0A6I9SPB5_SESIN SubName: Full=dof zinc finger protein DOF5.6 isoform X1 {ECO:0000313|RefSeq:XP_011071865.1};	--	GO:0005634,nucleus; GO:0003700,DNA-binding transcription factor activity; GO:0046872,metal ion binding; GO:0000976,transcription cis-regulatory region binding; GO:0010087,phloem or xylem histogenesis; GO:0045893,positive regulation of DNA-templated transcription; GO:0010067,procambium histogenesis; GO:0006355,regulation of DNA-templated transcription; GO:0090057,root radial pattern formation; GO:…	PF02701.18:Dof domain, zinc finger	C2C2-Dof	TF	C2C2->C2C2-Dof
Sin13405	down	down	down	down	down	down	down	--	--	dof zinc finger protein DOF5.4-like [Sesamum indicum]	DOF54_ARATH RecName: Full=Dof zinc finger protein DOF5.4; Short=AtDOF5.4; AltName: Full=OBF-binding protein 4;	A0A6I9SRF2_SESIN SubName: Full=dof zinc finger protein DOF5.4-like {ECO:0000313|RefSeq:XP_011072952.1};	--	GO:0005634,nucleus; GO:0003700,DNA-binding transcription factor activity; GO:0046872,metal ion binding; GO:0000976,transcription cis-regulatory region binding; GO:0006355,regulation of DNA-templated transcription; GO:0003674,molecular_function; GO:0140110,transcription regulator activity; GO:0005488,binding; GO:0043167,ion binding; GO:0043169,cation binding; GO:0001067,transcription regulatory re…	PF02701.18:Dof domain, zinc finger	C2C2-Dof	TF	C2C2->C2C2-Dof
Sin15164	up	up	up	up	up	up	up	--	--	cyclic dof factor 1 [Sesamum indicum]	CDF2_ARATH RecName: Full=Cyclic dof factor 2; AltName: Full=Dof zinc finger protein DOF5.2; Short=AtDOF5.2;	A0A6I9SXF6_SESIN SubName: Full=cyclic dof factor 1 {ECO:0000313|RefSeq:XP_011075514.1};	--	GO:0005634,nucleus; GO:0003677,DNA binding; GO:0003700,DNA-binding transcription factor activity; GO:0046872,metal ion binding; GO:0000976,transcription cis-regulatory region binding; GO:0009908,flower development; GO:0006355,regulation of DNA-templated transcription; GO:0003674,molecular_function; GO:0003676,nucleic acid binding; GO:0005488,binding; GO:0097159,organic cyclic compound binding; GO…	PF02701.18:Dof domain, zinc finger	C2C2-Dof	TF	C2C2->C2C2-Dof
Sin15707	false	up	up	up	up	false	false	--	--	dof zinc finger protein DOF4.6-like [Sesamum indicum]	DOF46_ARATH RecName: Full=Dof zinc finger protein DOF4.6 {ECO:0000303|PubMed:12475498}; Short=AtDOF4.6 {ECO:0000303|PubMed:12475498};	A0A6I9SZR3_SESIN SubName: Full=dof zinc finger protein DOF4.6-like {ECO:0000313|RefSeq:XP_011075948.1};	--	GO:0005634,nucleus; GO:0003677,DNA binding; GO:0003700,DNA-binding transcription factor activity; GO:0046872,metal ion binding; GO:0006355,regulation of DNA-templated transcription; GO:0003674,molecular_function; GO:0003676,nucleic acid binding; GO:0005488,binding; GO:0097159,organic cyclic compound binding; GO:1901363,heterocyclic compound binding; GO:0140110,transcription regulator activity; GO…	PF02701.18:Dof domain, zinc finger	C2C2-Dof	TF	C2C2->C2C2-Dof
Sin18726	false	false	false	false	up	false	false	--	--	dof zinc finger protein DOF1.8-like isoform X2 [Sesamum indicum]	DOF18_ARATH RecName: Full=Dof zinc finger protein DOF1.8; Short=AtDOF1.8;	A0A6I9UNP6_SESIN SubName: Full=dof zinc finger protein DOF1.8-like isoform X2 {ECO:0000313|RefSeq:XP_011101009.1};	--	GO:0005634,nucleus; GO:0003700,DNA-binding transcription factor activity; GO:0046872,metal ion binding; GO:0000976,transcription cis-regulatory region binding; GO:0006355,regulation of DNA-templated transcription; GO:0003674,molecular_function; GO:0140110,transcription regulator activity; GO:0005488,binding; GO:0043167,ion binding; GO:0043169,cation binding; GO:0001067,transcription regulatory re…	PF02701.18:Dof domain, zinc finger	C2C2-Dof	TF	C2C2->C2C2-Dof
Sin21801	false	false	false	false	false	false	up	--	--	dof zinc finger protein DOF1.6 [Sesamum indicum]	DOF34_ARATH RecName: Full=Dof zinc finger protein DOF3.4; Short=AtDOF3.4; AltName: Full=OBF-binding protein 1;	A0A6I9TF87_SESIN SubName: Full=dof zinc finger protein DOF1.6 {ECO:0000313|RefSeq:XP_011083785.1};	--	GO:0005634,nucleus; GO:0003677,DNA binding; GO:0003700,DNA-binding transcription factor activity; GO:0000976,transcription cis-regulatory region binding; GO:0008270,zinc ion binding; GO:0042545,cell wall modification; GO:0045787,positive regulation of cell cycle; GO:0045893,positive regulation of DNA-templated transcription; GO:0009733,response to auxin; GO:0009751,response to salicylic acid; GO:…	PF02701.18:Dof domain, zinc finger	C2C2-Dof	TF	C2C2->C2C2-Dof
Sin23194	false	false	false	false	down	down	down	--	--	LOW QUALITY PROTEIN: dof zinc finger protein DOF3.4 [Sesamum indicum]	DOF34_ARATH RecName: Full=Dof zinc finger protein DOF3.4; Short=AtDOF3.4; AltName: Full=OBF-binding protein 1;	A0A6I9TW09_SESIN SubName: Full=LOW QUALITY PROTEIN: dof zinc finger protein DOF3.4 {ECO:0000313|RefSeq:XP_011085513.2};	--	GO:0005634,nucleus; GO:0003677,DNA binding; GO:0003700,DNA-binding transcription factor activity; GO:0000976,transcription cis-regulatory region binding; GO:0008270,zinc ion binding; GO:0042545,cell wall modification; GO:0045787,positive regulation of cell cycle; GO:0045893,positive regulation of DNA-templated transcription; GO:0009733,response to auxin; GO:0009751,response to salicylic acid; GO:…	PF02701.18:Dof domain, zinc finger	C2C2-Dof	TF	C2C2->C2C2-Dof
Sin23319	false	up	up	up	up	up	false	--	--	cyclic dof factor 2-like [Sesamum indicum]	CDF2_ARATH RecName: Full=Cyclic dof factor 2; AltName: Full=Dof zinc finger protein DOF5.2; Short=AtDOF5.2;	A0A6I9TMR0_SESIN SubName: Full=cyclic dof factor 2-like {ECO:0000313|RefSeq:XP_011085751.1};	--	GO:0005634,nucleus; GO:0003677,DNA binding; GO:0003700,DNA-binding transcription factor activity; GO:0046872,metal ion binding; GO:0000976,transcription cis-regulatory region binding; GO:0009908,flower development; GO:0006355,regulation of DNA-templated transcription; GO:0003674,molecular_function; GO:0003676,nucleic acid binding; GO:0005488,binding; GO:0097159,organic cyclic compound binding; GO…	PF02701.18:Dof domain, zinc finger	C2C2-Dof	TF	C2C2->C2C2-Dof
Sin23673	up	false	up	up	up	up	up	--	--	dof zinc finger protein DOF1.5-like [Sesamum indicum]	DOF15_ARATH RecName: Full=Dof zinc finger protein DOF1.5; Short=AtDOF1.5;	A0A6I9TX35_SESIN SubName: Full=dof zinc finger protein DOF1.5-like {ECO:0000313|RefSeq:XP_011085996.1};	--	GO:0005634,nucleus; GO:0003677,DNA binding; GO:0003700,DNA-binding transcription factor activity; GO:0046872,metal ion binding; GO:0000976,transcription cis-regulatory region binding; GO:0006355,regulation of DNA-templated transcription; GO:0010214,seed coat development; GO:0003674,molecular_function; GO:0003676,nucleic acid binding; GO:0005488,binding; GO:0097159,organic cyclic compound binding;…	PF02701.18:Dof domain, zinc finger	C2C2-Dof	TF	C2C2->C2C2-Dof
Sin23739	up	up	up	up	up	up	up	--	--	dof zinc finger protein DOF5.8-like [Sesamum indicum]	DOF17_ARATH RecName: Full=Dof zinc finger protein DOF1.7; Short=AtDOF1.7;	A0A6I9TMA8_SESIN SubName: Full=dof zinc finger protein DOF5.8-like {ECO:0000313|RefSeq:XP_011087020.2};	--	GO:0005634,nucleus; GO:0003700,DNA-binding transcription factor activity; GO:0046872,metal ion binding; GO:0000976,transcription cis-regulatory region binding; GO:0006355,regulation of DNA-templated transcription; GO:0003674,molecular_function; GO:0140110,transcription regulator activity; GO:0005488,binding; GO:0043167,ion binding; GO:0043169,cation binding; GO:0001067,transcription regulatory re…	PF02701.18:Dof domain, zinc finger	C2C2-Dof	TF	C2C2->C2C2-Dof
Sin24636	false	false	false	false	false	false	down	--	--	cyclic dof factor 1 [Sesamum indicum]	CDF3_ARATH RecName: Full=Cyclic dof factor 3; AltName: Full=Dof zinc finger protein DOF3.3; Short=AtDOF3.3; AltName: Full=H-protein promoter-binding factor 2a;	A0A6I9U0D3_SESIN SubName: Full=cyclic dof factor 1 {ECO:0000313|RefSeq:XP_011087240.1};	--	GO:0005634,nucleus; GO:0003677,DNA binding; GO:0003700,DNA-binding transcription factor activity; GO:0046872,metal ion binding; GO:0009908,flower development; GO:0006355,regulation of DNA-templated transcription; GO:0003674,molecular_function; GO:0003676,nucleic acid binding; GO:0005488,binding; GO:0097159,organic cyclic compound binding; GO:1901363,heterocyclic compound binding; GO:0140110,trans…	PF02701.18:Dof domain, zinc finger	C2C2-Dof	TF	C2C2->C2C2-Dof
Sin26407	false	up	up	false	up	false	false	--	--	dof zinc finger protein DOF3.2-like [Sesamum indicum]	DOF21_ARATH RecName: Full=Dof zinc finger protein DOF2.1 {ECO:0000303|PubMed:12475498}; Short=AtDOF2.1 {ECO:0000303|PubMed:12475498};	A0A6I9TV08_SESIN SubName: Full=dof zinc finger protein DOF3.2-like {ECO:0000313|RefSeq:XP_011089860.1};	--	GO:0005730,nucleolus; GO:0003700,DNA-binding transcription factor activity; GO:0000976,transcription cis-regulatory region binding; GO:0008270,zinc ion binding; GO:0006355,regulation of DNA-templated transcription; GO:0003674,molecular_function; GO:0140110,transcription regulator activity; GO:0001067,transcription regulatory region nucleic acid binding; GO:0003676,nucleic acid binding; GO:0003677…	PF02701.18:Dof domain, zinc finger	C2C2-Dof	TF	C2C2->C2C2-Dof
Sin27894	false	up	up	up	up	up	false	--	--	dof zinc finger protein DOF3.4 [Sesamum indicum]	DOF34_ARATH RecName: Full=Dof zinc finger protein DOF3.4; Short=AtDOF3.4; AltName: Full=OBF-binding protein 1;	A0A6I9UM84_SESIN SubName: Full=dof zinc finger protein DOF3.4 {ECO:0000313|RefSeq:XP_011099306.1};	--	GO:0005634,nucleus; GO:0003677,DNA binding; GO:0003700,DNA-binding transcription factor activity; GO:0000976,transcription cis-regulatory region binding; GO:0008270,zinc ion binding; GO:0042545,cell wall modification; GO:0045787,positive regulation of cell cycle; GO:0045893,positive regulation of DNA-templated transcription; GO:0009733,response to auxin; GO:0009751,response to salicylic acid; GO:…	PF02701.18:Dof domain, zinc finger	C2C2-Dof	TF	C2C2->C2C2-Dof
Sin28050	false	false	up	false	false	false	false	--	--	hypothetical protein Pfo_008869 [Paulownia fortunei]	DOF47_ARATH RecName: Full=Dof zinc finger protein DOF4.7 {ECO:0000305}; Short=AtDOF4.7 {ECO:0000303|PubMed:12475498}; AltName: Full=Protein DNA BINDING WITH ONE FINGER 4.7 {ECO:0000303|PubMed:12475498};	A0A2G9HAI4_9LAMI RecName: Full=Dof-type domain-containing protein {ECO:0000259|PROSITE:PS50884};	--	GO:0005634,nucleus; GO:0003677,DNA binding; GO:0003700,DNA-binding transcription factor activity; GO:0046872,metal ion binding; GO:0010227,floral organ abscission; GO:0045893,positive regulation of DNA-templated transcription; GO:0006355,regulation of DNA-templated transcription; GO:0003674,molecular_function; GO:0003676,nucleic acid binding; GO:0005488,binding; GO:0097159,organic cyclic compound…	PF02701.18:Dof domain, zinc finger	C2C2-Dof	TF	C2C2->C2C2-Dof
Sin28131	up	up	up	up	up	up	up	--	--	cyclic dof factor 2-like [Sesamum indicum]	CDF2_ARATH RecName: Full=Cyclic dof factor 2; AltName: Full=Dof zinc finger protein DOF5.2; Short=AtDOF5.2;	A0A6I9UIL2_SESIN SubName: Full=cyclic dof factor 2-like {ECO:0000313|RefSeq:XP_011098639.1};	--	GO:0005634,nucleus; GO:0003677,DNA binding; GO:0003700,DNA-binding transcription factor activity; GO:0046872,metal ion binding; GO:0000976,transcription cis-regulatory region binding; GO:0009908,flower development; GO:0006355,regulation of DNA-templated transcription; GO:0003674,molecular_function; GO:0003676,nucleic acid binding; GO:0005488,binding; GO:0097159,organic cyclic compound binding; GO…	PF02701.18:Dof domain, zinc finger	C2C2-Dof	TF	C2C2->C2C2-Dof
Sin00221	down	down	down	down	down	down	down	--	--	GATA transcription factor 12 [Sesamum indicum]	GAT12_ARATH RecName: Full=GATA transcription factor 12 {ECO:0000303|PubMed:15084732};	A0A6I9U568_SESIN RecName: Full=GATA transcription factor {ECO:0000256|PIRNR:PIRNR016992};	GATA-4/5/6 transcription factors	GO:0005634,nucleus; GO:0003700,DNA-binding transcription factor activity; GO:0000976,transcription cis-regulatory region binding; GO:0008270,zinc ion binding; GO:0030154,cell differentiation; GO:0071555,cell wall organization; GO:0007623,circadian rhythm; GO:0045893,positive regulation of DNA-templated transcription; GO:0009416,response to light stimulus; GO:1905177,tracheary element differentiat…	PF00320.30:GATA zinc finger	C2C2-GATA	TF	C2C2->C2C2-GATA
Sin01974	down	down	down	down	down	down	down	--	--	GATA transcription factor 2-like [Sesamum indicum]	GATA4_ARATH RecName: Full=GATA transcription factor 4; Short=AtGATA-4;	A0A6I9U879_SESIN RecName: Full=GATA transcription factor {ECO:0000256|PIRNR:PIRNR016992};	GATA-4/5/6 transcription factors	GO:0005634,nucleus; GO:0003700,DNA-binding transcription factor activity; GO:0000976,transcription cis-regulatory region binding; GO:0008270,zinc ion binding; GO:0030154,cell differentiation; GO:0045893,positive regulation of DNA-templated transcription; GO:0009416,response to light stimulus; GO:0003674,molecular_function; GO:0140110,transcription regulator activity; GO:0001067,transcription regu…	PF00320.30:GATA zinc finger	C2C2-GATA	TF	C2C2->C2C2-GATA
Sin02586	false	false	up	up	up	up	up	K12127 pseudo-response regulator 1 | (RefSeq) two-component response regulator-like APRR1 isoform X1 (A)	ko04712: Circadian rhythm - plant	GATA transcription factor 19-like isoform X2 [Sesamum indicum]	GAT18_ORYSJ RecName: Full=GATA transcription factor 18 {ECO:0000303|PubMed:15084732}; Short=OsGATA18 {ECO:0000303|PubMed:15084732}; AltName: Full=Protein TIFY 1a {ECO:0000305}; Short=OsTIFY1a {ECO:0000303|PubMed:19618278};	A0A8M8V955_SESIN SubName: Full=GATA transcription factor 19-like isoform X2 {ECO:0000313|RefSeq:XP_020552859.1};	GATA-4/5/6 transcription factors	GO:0005634,nucleus; GO:0043565,sequence-specific DNA binding; GO:0008270,zinc ion binding; GO:0006355,regulation of DNA-templated transcription; GO:0003674,molecular_function; GO:0003676,nucleic acid binding; GO:0003677,DNA binding; GO:0005488,binding; GO:0097159,organic cyclic compound binding; GO:1901363,heterocyclic compound binding; GO:0043167,ion binding; GO:0043169,cation binding; GO:004687…	PF06203.17:CCT motif	C2C2-GATA	TF	C2C2->C2C2-GATA
Sin02587	false	up	up	up	up	up	false	K12127 pseudo-response regulator 1 | (RefSeq) two-component response regulator-like APRR1 isoform X1 (A)	ko04712: Circadian rhythm - plant	GATA transcription factor 24 [Sesamum indicum]	GAT24_ARATH RecName: Full=GATA transcription factor 24; AltName: Full=Protein TIFY 2B; AltName: Full=ZIM-like 1 protein;	A0A6I9U5Z9_SESIN SubName: Full=GATA transcription factor 24 {ECO:0000313|RefSeq:XP_011092456.1};	GATA-4/5/6 transcription factors	GO:0005634,nucleus; GO:0042802,identical protein binding; GO:0000976,transcription cis-regulatory region binding; GO:0008270,zinc ion binding; GO:0006355,regulation of DNA-templated transcription; GO:0003674,molecular_function; GO:0005488,binding; GO:0005515,protein binding; GO:0001067,transcription regulatory region nucleic acid binding; GO:0003676,nucleic acid binding; GO:0003677,DNA binding; G…	PF06203.17:CCT motif	C2C2-GATA	TF	C2C2->C2C2-GATA
Sin04439	false	down	down	false	false	false	false	--	--	GATA transcription factor 15-like [Sesamum indicum]	GAT15_ARATH RecName: Full=GATA transcription factor 15;	A0A6I9UK86_SESIN SubName: Full=GATA transcription factor 15-like {ECO:0000313|RefSeq:XP_011100810.1};	GATA-4/5/6 transcription factors	GO:0005634,nucleus; GO:0003700,DNA-binding transcription factor activity; GO:0000976,transcription cis-regulatory region binding; GO:0008270,zinc ion binding; GO:0003674,molecular_function; GO:0140110,transcription regulator activity; GO:0001067,transcription regulatory region nucleic acid binding; GO:0003676,nucleic acid binding; GO:0003677,DNA binding; GO:0003690,double-stranded DNA binding; GO…	PF00320.30:GATA zinc finger	C2C2-GATA	TF	C2C2->C2C2-GATA
Sin09503	false	up	false	down	down	down	false	--	--	GATA transcription factor 18-like [Sesamum indicum]	GAT18_ARATH RecName: Full=GATA transcription factor 18 {ECO:0000303|PubMed:15084732}; AltName: Full=Protein HANABA TARANU {ECO:0000303|PubMed:15367721};	A0A6I9UGF3_SESIN SubName: Full=GATA transcription factor 18-like {ECO:0000313|RefSeq:XP_011097106.1};	GATA-4/5/6 transcription factors	GO:0005634,nucleus; GO:0001228,DNA-binding transcription activator activity, RNA polymerase II-specific; GO:0003700,DNA-binding transcription factor activity; GO:0042803,protein homodimerization activity; GO:0043565,sequence-specific DNA binding; GO:0008270,zinc ion binding; GO:0048825,cotyledon development; GO:0009793,embryo development ending in seed dormancy; GO:0009908,flower development; GO:…	PF00320.30:GATA zinc finger	C2C2-GATA	TF	C2C2->C2C2-GATA
Sin10015	false	up	up	up	up	up	up	--	--	GATA transcription factor 5-like [Sesamum indicum]	GATA5_ARATH RecName: Full=GATA transcription factor 5;	A0A6I9UQJ0_SESIN SubName: Full=GATA transcription factor 5-like {ECO:0000313|RefSeq:XP_011100952.1};	GATA-4/5/6 transcription factors	GO:0005634,nucleus; GO:0003700,DNA-binding transcription factor activity; GO:0000976,transcription cis-regulatory region binding; GO:0008270,zinc ion binding; GO:0030154,cell differentiation; GO:0045893,positive regulation of DNA-templated transcription; GO:0003674,molecular_function; GO:0140110,transcription regulator activity; GO:0001067,transcription regulatory region nucleic acid binding; GO:…	PF00320.30:GATA zinc finger	C2C2-GATA	TF	C2C2->C2C2-GATA
Sin11250	false	up	up	up	up	up	up	--	--	GATA transcription factor 26 [Sesamum indicum]	GAT26_ARATH RecName: Full=GATA transcription factor 26;	A0A6I9SMD6_SESIN SubName: Full=GATA transcription factor 26 {ECO:0000313|RefSeq:XP_011070264.1};	GATA-4/5/6 transcription factors	GO:0005634,nucleus; GO:0043565,sequence-specific DNA binding; GO:0008270,zinc ion binding; GO:0006355,regulation of DNA-templated transcription; GO:0003674,molecular_function; GO:0003676,nucleic acid binding; GO:0003677,DNA binding; GO:0005488,binding; GO:0097159,organic cyclic compound binding; GO:1901363,heterocyclic compound binding; GO:0043167,ion binding; GO:0043169,cation binding; GO:004687…	PF00320.30:GATA zinc finger	C2C2-GATA	TF	C2C2->C2C2-GATA
Sin13018	down	down	down	down	down	down	false	--	--	GATA transcription factor 12-like [Sesamum indicum]	GATA9_ARATH RecName: Full=GATA transcription factor 9;	A0A6I9SXN7_SESIN RecName: Full=GATA transcription factor {ECO:0000256|PIRNR:PIRNR016992};	GATA-4/5/6 transcription factors	GO:0005634,nucleus; GO:0003700,DNA-binding transcription factor activity; GO:0000976,transcription cis-regulatory region binding; GO:0008270,zinc ion binding; GO:0030154,cell differentiation; GO:0007623,circadian rhythm; GO:0045893,positive regulation of DNA-templated transcription; GO:0009416,response to light stimulus; GO:0003674,molecular_function; GO:0140110,transcription regulator activity; …	PF00320.30:GATA zinc finger	C2C2-GATA	TF	C2C2->C2C2-GATA
Sin13248	false	false	false	false	up	false	false	K12127 pseudo-response regulator 1 | (RefSeq) two-component response regulator-like APRR1 isoform X1 (A)	ko04712: Circadian rhythm - plant	GATA transcription factor 28 [Sesamum indicum]	GAT28_ARATH RecName: Full=GATA transcription factor 28; AltName: Full=Protein TIFY 2A; AltName: Full=ZIM-like 2 protein;	A0A6I9SRD5_SESIN SubName: Full=GATA transcription factor 28 {ECO:0000313|RefSeq:XP_011072744.1};	GATA-4/5/6 transcription factors	GO:0005634,nucleus; GO:0042802,identical protein binding; GO:0000976,transcription cis-regulatory region binding; GO:0008270,zinc ion binding; GO:0006355,regulation of DNA-templated transcription; GO:0003674,molecular_function; GO:0005488,binding; GO:0005515,protein binding; GO:0001067,transcription regulatory region nucleic acid binding; GO:0003676,nucleic acid binding; GO:0003677,DNA binding; G…	PF06203.17:CCT motif	C2C2-GATA	TF	C2C2->C2C2-GATA
Sin16567	false	up	false	false	false	false	up	--	--	GATA transcription factor 8-like [Sesamum indicum]	GATA8_ARATH RecName: Full=GATA transcription factor 8;	A0A6I9T4G0_SESIN RecName: Full=GATA transcription factor {ECO:0000256|PIRNR:PIRNR016992};	GATA-4/5/6 transcription factors	GO:0005634,nucleus; GO:0003700,DNA-binding transcription factor activity; GO:0000976,transcription cis-regulatory region binding; GO:0008270,zinc ion binding; GO:0030154,cell differentiation; GO:0007623,circadian rhythm; GO:0045893,positive regulation of DNA-templated transcription; GO:0009845,seed germination; GO:0003674,molecular_function; GO:0140110,transcription regulator activity; GO:0001067…	PF00320.30:GATA zinc finger	C2C2-GATA	TF	C2C2->C2C2-GATA
Sin18637	down	false	false	down	down	down	false	--	--	GATA transcription factor 15-like [Sesamum indicum]	GAT15_ARATH RecName: Full=GATA transcription factor 15;	A0A6I9TCV3_SESIN SubName: Full=GATA transcription factor 15-like {ECO:0000313|RefSeq:XP_011082433.1};	GATA-4/5/6 transcription factors	GO:0005634,nucleus; GO:0003700,DNA-binding transcription factor activity; GO:0000976,transcription cis-regulatory region binding; GO:0008270,zinc ion binding; GO:0003674,molecular_function; GO:0140110,transcription regulator activity; GO:0001067,transcription regulatory region nucleic acid binding; GO:0003676,nucleic acid binding; GO:0003677,DNA binding; GO:0003690,double-stranded DNA binding; GO…	PF00320.30:GATA zinc finger	C2C2-GATA	TF	C2C2->C2C2-GATA
Sin19143	down	down	down	down	down	down	down	--	--	GATA transcription factor 12-like [Sesamum indicum]	GAT12_ARATH RecName: Full=GATA transcription factor 12 {ECO:0000303|PubMed:15084732};	A0A6I9TBG9_SESIN RecName: Full=GATA transcription factor {ECO:0000256|PIRNR:PIRNR016992};	GATA-4/5/6 transcription factors	GO:0005634,nucleus; GO:0003700,DNA-binding transcription factor activity; GO:0000976,transcription cis-regulatory region binding; GO:0008270,zinc ion binding; GO:0030154,cell differentiation; GO:0071555,cell wall organization; GO:0007623,circadian rhythm; GO:0045893,positive regulation of DNA-templated transcription; GO:0009416,response to light stimulus; GO:1905177,tracheary element differentiat…	PF00320.30:GATA zinc finger	C2C2-GATA	TF	C2C2->C2C2-GATA
Sin20955	false	up	false	false	false	false	false	--	--	GATA transcription factor 15 [Sesamum indicum]	GAT15_ARATH RecName: Full=GATA transcription factor 15;	A0A6I9T8H4_SESIN SubName: Full=GATA transcription factor 15 {ECO:0000313|RefSeq:XP_011079598.1};	GATA-4/5/6 transcription factors	GO:0005634,nucleus; GO:0003700,DNA-binding transcription factor activity; GO:0000976,transcription cis-regulatory region binding; GO:0008270,zinc ion binding; GO:0003674,molecular_function; GO:0140110,transcription regulator activity; GO:0001067,transcription regulatory region nucleic acid binding; GO:0003676,nucleic acid binding; GO:0003677,DNA binding; GO:0003690,double-stranded DNA binding; GO…	PF00320.30:GATA zinc finger	C2C2-GATA	TF	C2C2->C2C2-GATA
Sin22250	false	false	false	down	down	false	false	--	--	GATA transcription factor 8 isoform X1 [Sesamum indicum]	GATA8_ARATH RecName: Full=GATA transcription factor 8;	A0A6I9TGA4_SESIN RecName: Full=GATA transcription factor {ECO:0000256|PIRNR:PIRNR016992};	GATA-4/5/6 transcription factors	GO:0005634,nucleus; GO:0003700,DNA-binding transcription factor activity; GO:0000976,transcription cis-regulatory region binding; GO:0008270,zinc ion binding; GO:0030154,cell differentiation; GO:0007623,circadian rhythm; GO:0045893,positive regulation of DNA-templated transcription; GO:0009845,seed germination; GO:0003674,molecular_function; GO:0140110,transcription regulator activity; GO:0001067…	PF00320.30:GATA zinc finger	C2C2-GATA	TF	C2C2->C2C2-GATA
Sin25471	up	up	up	up	up	up	up	--	--	GATA transcription factor 5-like [Sesamum indicum]	GATA5_ARATH RecName: Full=GATA transcription factor 5;	A0A6I9TQE3_SESIN RecName: Full=GATA transcription factor {ECO:0000256|PIRNR:PIRNR016992};	GATA-4/5/6 transcription factors	GO:0005634,nucleus; GO:0003700,DNA-binding transcription factor activity; GO:0000976,transcription cis-regulatory region binding; GO:0008270,zinc ion binding; GO:0030154,cell differentiation; GO:0045893,positive regulation of DNA-templated transcription; GO:0003674,molecular_function; GO:0140110,transcription regulator activity; GO:0001067,transcription regulatory region nucleic acid binding; GO:…	PF00320.30:GATA zinc finger	C2C2-GATA	TF	C2C2->C2C2-GATA
Sin25983	false	false	up	up	up	false	false	--	--	GATA transcription factor 11-like [Sesamum indicum]	GAT11_ARATH RecName: Full=GATA transcription factor 11;	A0A8M8V178_SESIN SubName: Full=GATA transcription factor 11-like {ECO:0000313|RefSeq:XP_020552412.1};	GATA-4/5/6 transcription factors	GO:0005634,nucleus; GO:0003700,DNA-binding transcription factor activity; GO:0043565,sequence-specific DNA binding; GO:0008270,zinc ion binding; GO:0030154,cell differentiation; GO:0003674,molecular_function; GO:0140110,transcription regulator activity; GO:0003676,nucleic acid binding; GO:0003677,DNA binding; GO:0005488,binding; GO:0097159,organic cyclic compound binding; GO:1901363,heterocyclic …	PF00320.30:GATA zinc finger	C2C2-GATA	TF	C2C2->C2C2-GATA
Sin26452	false	false	down	down	down	down	false	--	--	GATA transcription factor 11 isoform X1 [Sesamum indicum]	GAT11_ARATH RecName: Full=GATA transcription factor 11;	A0A6I9TXV0_SESIN SubName: Full=GATA transcription factor 11 isoform X1 {ECO:0000313|RefSeq:XP_011089919.1};	GATA-4/5/6 transcription factors	GO:0005634,nucleus; GO:0003700,DNA-binding transcription factor activity; GO:0043565,sequence-specific DNA binding; GO:0008270,zinc ion binding; GO:0030154,cell differentiation; GO:0003674,molecular_function; GO:0140110,transcription regulator activity; GO:0003676,nucleic acid binding; GO:0003677,DNA binding; GO:0005488,binding; GO:0097159,organic cyclic compound binding; GO:1901363,heterocyclic …	PF00320.30:GATA zinc finger	C2C2-GATA	TF	C2C2->C2C2-GATA
Sin26775	false	false	false	down	down	down	down	--	--	GATA transcription factor 5 [Sesamum indicum]	GATA5_ARATH RecName: Full=GATA transcription factor 5;	A0A6I9TWB7_SESIN SubName: Full=GATA transcription factor 5 {ECO:0000313|RefSeq:XP_011090418.1};	GATA-4/5/6 transcription factors	GO:0005634,nucleus; GO:0003700,DNA-binding transcription factor activity; GO:0000976,transcription cis-regulatory region binding; GO:0008270,zinc ion binding; GO:0030154,cell differentiation; GO:0045893,positive regulation of DNA-templated transcription; GO:0003674,molecular_function; GO:0140110,transcription regulator activity; GO:0001067,transcription regulatory region nucleic acid binding; GO:…	PF00320.30:GATA zinc finger	C2C2-GATA	TF	C2C2->C2C2-GATA
Sin22914	up	up	up	up	up	up	up	--	--	uncharacterized protein LOC105167533 [Sesamum indicum]	LSD1_ARATH RecName: Full=Protein LSD1; AltName: Full=Protein CHILLING SENSITIVE 4; AltName: Full=Protein LESION SIMULATING DISEASE 1; Short=AtLSD1; AltName: Full=Putative zinc finger LSD1;	A0A8M8UWQ0_SESIN SubName: Full=uncharacterized protein LOC105167533 {ECO:0000313|RefSeq:XP_020551343.1};	--	GO:0005737,cytoplasm; GO:0005634,nucleus; GO:0043069,negative regulation of programmed cell death; GO:0009626,plant-type hypersensitive response; GO:0008150,biological_process; GO:0008219,cell death; GO:0009987,cellular process; GO:0010941,regulation of cell death; GO:0012501,programmed cell death; GO:0043067,regulation of programmed cell death; GO:0048519,negative regulation of biological proces…	PF06943.15:LSD1 zinc finger	C2C2-LSD	TF	C2C2->C2C2-LSD
Sin01107	up	up	NA	up	up	up	NA	K25796 plant-specific transcription factor YABBY family protein | (RefSeq) protein CRABS CLAW-like (A)	--	squamosa promoter-binding-like protein 6 [Sesamum indicum]	YABDL_ORYSJ RecName: Full=Protein DROOPING LEAF; AltName: Full=Protein CRABS CLAW homolog; Short=Protein CRC homolog;	A0A6I9T8N8_SESIN SubName: Full=squamosa promoter-binding-like protein 6 {ECO:0000313|RefSeq:XP_011078637.1};	--	GO:0005634,nucleus; GO:0003677,DNA binding; GO:0046872,metal ion binding; GO:0048440,carpel development; GO:0045165,cell fate commitment; GO:0010582,floral meristem determinacy; GO:0048366,leaf development; GO:0010022,meristem determinacy; GO:0010094,specification of carpel identity; GO:0048479,style development; GO:0003674,molecular_function; GO:0003676,nucleic acid binding; GO:0005488,binding; …	--	C2C2-YABBY	TF	C2C2->C2C2-YABBY
Sin01365	false	false	up	up	up	up	up	--	--	zinc finger protein 1 [Sesamum indicum]	ZFP1_ARATH RecName: Full=Zinc finger protein 1 {ECO:0000305}; Short=AtZFP1 {ECO:0000303|PubMed:8980531};	A0A6I9TEG9_SESIN SubName: Full=zinc finger protein 1 {ECO:0000313|RefSeq:XP_011082208.1};	--	GO:0005634,nucleus; GO:0003700,DNA-binding transcription factor activity; GO:0046872,metal ion binding; GO:0009738,abscisic acid-activated signaling pathway; GO:0009788,negative regulation of abscisic acid-activated signaling pathway; GO:0009640,photomorphogenesis; GO:0003674,molecular_function; GO:0140110,transcription regulator activity; GO:0005488,binding; GO:0043167,ion binding; GO:0043169,ca…	PF13912.9:C2H2-type zinc finger	C2H2	TF	C2H2
Sin01443	false	down	down	down	down	down	down	K25871 zinc finger protein IDD14/15/16 | (RefSeq) protein SHOOT GRAVITROPISM 5 (A)	--	protein SHOOT GRAVITROPISM 5 [Sesamum indicum]	IDD14_ARATH RecName: Full=Protein indeterminate-domain 14 {ECO:0000303|PubMed:16784536}; Short=AtIDD14 {ECO:0000303|PubMed:16784536}; AltName: Full=Transcriptional regulator of starch metabolism IDD14 {ECO:0000303|PubMed:16784536};	A0A6I9TJJ6_SESIN SubName: Full=protein SHOOT GRAVITROPISM 5 {ECO:0000313|RefSeq:XP_011083211.1};	FOG: Zn-finger	GO:0005634,nucleus; GO:0003700,DNA-binding transcription factor activity; GO:0046872,metal ion binding; GO:0043621,protein self-association; GO:0000976,transcription cis-regulatory region binding; GO:0048444,floral organ morphogenesis; GO:0009630,gravitropism; GO:0009965,leaf morphogenesis; GO:0010601,positive regulation of auxin biosynthetic process; GO:2000012,regulation of auxin polar transpor…	PF00096.29:Zinc finger, C2H2 type	C2H2	TF	C2H2
Sin01633	false	false	down	down	down	down	false	K11436 type I protein arginine methyltransferase [EC:2.1.1.319] | (RefSeq) probable protein arginine N-methyltransferase 3 (A)	--	probable protein arginine N-methyltransferase 3 [Sesamum indicum]	ANM3_ARATH RecName: Full=Probable protein arginine N-methyltransferase 3; EC=2.1.1.-;	A0A8M8V2M4_SESIN SubName: Full=probable protein arginine N-methyltransferase 3 {ECO:0000313|RefSeq:XP_020550569.1};	Protein arginine N-methyltransferase PRMT1 and related enzymes	GO:0005737,cytoplasm; GO:0046872,metal ion binding; GO:0016274,protein-arginine N-methyltransferase activity; GO:0000976,transcription cis-regulatory region binding; GO:0018216,peptidyl-arginine methylation; GO:0003674,molecular_function; GO:0005488,binding; GO:0043167,ion binding; GO:0043169,cation binding; GO:0003824,catalytic activity; GO:0008168,methyltransferase activity; GO:0008170,N-methyl…	PF13649.9:Methyltransferase domain	C2H2	TF	C2H2
Sin01728	false	false	false	down	down	down	down	--	--	protein UPSTREAM OF FLC isoform X1 [Sesamum indicum]	SOK1_ARATH RecName: Full=Protein SOSEKI 1 {ECO:0000303|PubMed:30737509}; Short=AtSOK1 {ECO:0000303|PubMed:32004461};	A0A6I9TZ51_SESIN SubName: Full=protein UPSTREAM OF FLC isoform X1 {ECO:0000313|RefSeq:XP_011086801.1, ECO:0000313|RefSeq:XP_020551641.1};	Predicted K+/H+-antiporter	GO:0016324,apical plasma membrane; GO:0031234,extrinsic component of cytoplasmic side of plasma membrane; GO:0042803,protein homodimerization activity; GO:0007049,cell cycle; GO:0051301,cell division; GO:1905392,plant organ morphogenesis; GO:0051258,protein polymerization; GO:0051302,regulation of cell division; GO:2000067,regulation of root morphogenesis; GO:0090708,specification of plant organ …	PF06136.16:Protein SOSEKI, plant	C2H2	TF	C2H2
Sin01982	down	false	false	false	false	false	false	--	--	zinc finger protein ZAT4 [Sesamum indicum]	ZAT9_ARATH RecName: Full=Zinc finger protein ZAT9;	A0A6I9TTR4_SESIN SubName: Full=zinc finger protein ZAT4 {ECO:0000313|RefSeq:XP_011090203.1};	FOG: Zn-finger	GO:0005634,nucleus; GO:0003700,DNA-binding transcription factor activity; GO:0046872,metal ion binding; GO:0000976,transcription cis-regulatory region binding; GO:0006355,regulation of DNA-templated transcription; GO:0003674,molecular_function; GO:0140110,transcription regulator activity; GO:0005488,binding; GO:0043167,ion binding; GO:0043169,cation binding; GO:0001067,transcription regulatory re…	PF13912.9:C2H2-type zinc finger	C2H2	TF	C2H2
Sin02552	up	up	up	up	up	up	up	--	--	zinc finger protein AZF2-like [Sesamum indicum]	AZF2_ARATH RecName: Full=Zinc finger protein AZF2; AltName: Full=Zinc-finger protein 2;	A0A6I9U4G7_SESIN SubName: Full=zinc finger protein AZF2-like {ECO:0000313|RefSeq:XP_011092508.1};	FOG: Zn-finger	GO:0005634,nucleus; GO:0003677,DNA binding; GO:0003700,DNA-binding transcription factor activity; GO:0046872,metal ion binding; GO:0043565,sequence-specific DNA binding; GO:0000976,transcription cis-regulatory region binding; GO:0009738,abscisic acid-activated signaling pathway; GO:0009793,embryo development ending in seed dormancy; GO:0042538,hyperosmotic salinity response; GO:0045892,negative r…	PF13912.9:C2H2-type zinc finger	C2H2	TF	C2H2
Sin03776	false	up	up	up	up	up	up	--	--	zinc finger protein ZAT12-like [Sesamum indicum]	ZAT11_ARATH RecName: Full=Zinc finger protein ZAT11;	A0A6I9U457_SESIN SubName: Full=zinc finger protein ZAT12-like {ECO:0000313|RefSeq:XP_011091501.1};	FOG: Zn-finger	GO:0005634,nucleus; GO:0003700,DNA-binding transcription factor activity; GO:0046872,metal ion binding; GO:0000976,transcription cis-regulatory region binding; GO:0071289,cellular response to nickel ion; GO:2000280,regulation of root development; GO:0006355,regulation of DNA-templated transcription; GO:0010200,response to chitin; GO:0003674,molecular_function; GO:0140110,transcription regulator a…	PF13912.9:C2H2-type zinc finger	C2H2	TF	C2H2
Sin04071	up	up	false	false	false	false	down	--	--	transcriptional regulator SUPERMAN [Sesamum indicum]	TA1_ARATH RecName: Full=Transcriptional regulator TAC1; AltName: Full=Protein TELOMERASE ACTIVATOR1;	A0A6I9UAY7_SESIN SubName: Full=transcriptional regulator SUPERMAN {ECO:0000313|RefSeq:XP_011091220.1};	--	GO:0005634,nucleus; GO:0003677,DNA binding; GO:0003700,DNA-binding transcription factor activity; GO:0046872,metal ion binding; GO:0051973,positive regulation of telomerase activity; GO:0006355,regulation of DNA-templated transcription; GO:0003674,molecular_function; GO:0003676,nucleic acid binding; GO:0005488,binding; GO:0097159,organic cyclic compound binding; GO:1901363,heterocyclic compound b…	PF13912.9:C2H2-type zinc finger	C2H2	TF	C2H2
Sin05685	false	false	down	down	down	down	false	--	--	histone deacetylase HDT1 [Sesamum indicum]	HDT1_SOLCH RecName: Full=Histone deacetylase HDT1; AltName: Full=Histone deacetylase 2a; Short=HD2a; AltName: Full=ScHD2a;	A0A6I9U9R7_SESIN SubName: Full=histone deacetylase HDT1 {ECO:0000313|RefSeq:XP_011094421.1};	--	GO:0005730,nucleolus; GO:0016787,hydrolase activity; GO:0046872,metal ion binding; GO:0006325,chromatin organization; GO:0003674,molecular_function; GO:0003824,catalytic activity; GO:0005488,binding; GO:0043167,ion binding; GO:0043169,cation binding; GO:0008150,biological_process; GO:0009987,cellular process; GO:0016043,cellular component organization; GO:0071840,cellular component organization o…	PF17800.4:Nucleoplasmin-like domain	C2H2	TF	C2H2
Sin05740	false	down	false	false	down	false	down	--	--	zinc finger protein ZAT5-like [Sesamum indicum]	ZAT5_ARATH RecName: Full=Zinc finger protein ZAT5;	A0A6I9UA60_SESIN SubName: Full=zinc finger protein ZAT5-like {ECO:0000313|RefSeq:XP_011094585.1};	FOG: Zn-finger	GO:0005634,nucleus; GO:0003700,DNA-binding transcription factor activity; GO:0046872,metal ion binding; GO:0000976,transcription cis-regulatory region binding; GO:0006355,regulation of DNA-templated transcription; GO:0003674,molecular_function; GO:0140110,transcription regulator activity; GO:0005488,binding; GO:0043167,ion binding; GO:0043169,cation binding; GO:0001067,transcription regulatory re…	PF13912.9:C2H2-type zinc finger	C2H2	TF	C2H2
Sin05818	up	up	up	up	up	up	up	K25870 zinc finger protein IDD3/4/5/6/7/8/9/10/11/12/13 | (RefSeq) protein indeterminate-domain 9 (A)	--	protein indeterminate-domain 9 [Sesamum indicum]	IDD10_ARATH RecName: Full=Zinc finger protein JACKDAW {ECO:0000303|PubMed:17785527}; AltName: Full=ID1-like zinc finger protein 3 {ECO:0000303|Ref.2}; AltName: Full=Protein indeterminate-domain 10 {ECO:0000303|PubMed:16784536};	A0A6I9UJY9_SESIN SubName: Full=protein indeterminate-domain 9 {ECO:0000313|RefSeq:XP_011094681.1};	FOG: Zn-finger	GO:0005634,nucleus; GO:0003677,DNA binding; GO:0003700,DNA-binding transcription factor activity; GO:0046872,metal ion binding; GO:0042803,protein homodimerization activity; GO:0043565,sequence-specific DNA binding; GO:0008356,asymmetric cell division; GO:0045893,positive regulation of DNA-templated transcription; GO:0034504,protein localization to nucleus; GO:0051302,regulation of cell division;…	PF00096.29:Zinc finger, C2H2 type	C2H2	TF	C2H2
Sin05965	false	false	false	up	up	up	false	--	--	transcriptional regulator TAC1 [Sesamum indicum]	TA1_ARATH RecName: Full=Transcriptional regulator TAC1; AltName: Full=Protein TELOMERASE ACTIVATOR1;	A0A6I9UBH2_SESIN SubName: Full=transcriptional regulator TAC1 {ECO:0000313|RefSeq:XP_011095208.1};	--	GO:0005634,nucleus; GO:0003677,DNA binding; GO:0003700,DNA-binding transcription factor activity; GO:0046872,metal ion binding; GO:0051973,positive regulation of telomerase activity; GO:0006355,regulation of DNA-templated transcription; GO:0003674,molecular_function; GO:0003676,nucleic acid binding; GO:0005488,binding; GO:0097159,organic cyclic compound binding; GO:1901363,heterocyclic compound b…	PF13912.9:C2H2-type zinc finger	C2H2	TF	C2H2
Sin05966	false	false	false	false	down	false	false	--	--	zinc finger protein 10 [Sesamum indicum]	ZFP10_ARATH RecName: Full=Zinc finger protein 10 {ECO:0000305}; Short=AtZFP10 {ECO:0000303|PubMed:12154136};	A0A6I9UAU2_SESIN SubName: Full=zinc finger protein 10 {ECO:0000313|RefSeq:XP_011094902.1};	--	GO:0005634,nucleus; GO:0003700,DNA-binding transcription factor activity; GO:0046872,metal ion binding; GO:0040008,regulation of growth; GO:0006355,regulation of DNA-templated transcription; GO:0003674,molecular_function; GO:0140110,transcription regulator activity; GO:0005488,binding; GO:0043167,ion binding; GO:0043169,cation binding; GO:0008150,biological_process; GO:0040007,growth; GO:0050789,…	PF13912.9:C2H2-type zinc finger	C2H2	TF	C2H2
Sin06840	up	false	up	false	up	false	false	K25870 zinc finger protein IDD3/4/5/6/7/8/9/10/11/12/13 | (RefSeq) zinc finger protein NUTCRACKER (A)	--	zinc finger protein NUTCRACKER [Sesamum indicum]	IDD3_ARATH RecName: Full=Zinc finger protein MAGPIE {ECO:0000303|PubMed:17785527}; AltName: Full=Protein POLLEN SPECIFIC GENE 3 {ECO:0000305}; AltName: Full=Protein indeterminate-domain 3 {ECO:0000303|PubMed:16784536}; Short=AtIDD3 {ECO:0000303|PubMed:24821766};	A0A6I9UP55_SESIN SubName: Full=zinc finger protein NUTCRACKER {ECO:0000313|RefSeq:XP_011100239.1};	FOG: Zn-finger	GO:0005634,nucleus; GO:0003700,DNA-binding transcription factor activity; GO:0046872,metal ion binding; GO:0043565,sequence-specific DNA binding; GO:0000976,transcription cis-regulatory region binding; GO:0008356,asymmetric cell division; GO:0009740,gibberellic acid mediated signaling pathway; GO:0009939,positive regulation of gibberellic acid mediated signaling pathway; GO:0045893,positive regul…	PF00096.29:Zinc finger, C2H2 type	C2H2	TF	C2H2
Sin07261	false	up	false	false	false	false	false	--	--	uncharacterized protein LOC105174809 [Sesamum indicum]	--	A0A8M8V4Q3_SESIN SubName: Full=uncharacterized protein LOC105174809 {ECO:0000313|RefSeq:XP_020554053.1};	--	--	PF00096.29:Zinc finger, C2H2 type	C2H2	TF	C2H2
Sin08988	false	false	false	down	down	down	false	--	--	uncharacterized protein LOC105176736 [Sesamum indicum]	--	A0A6I9UAD7_SESIN SubName: Full=uncharacterized protein LOC105176736 {ECO:0000313|RefSeq:XP_011097935.1};	--	--	PF00096.29:Zinc finger, C2H2 type	C2H2	TF	C2H2
Sin09903	false	false	up	up	up	up	up	K25869 zinc finger protein IDD1/2 | (RefSeq) protein indeterminate-domain 2-like isoform X1 (A)	--	protein SENSITIVE TO PROTON RHIZOTOXICITY 1-like [Sesamum indicum]	STOP1_ORYSJ RecName: Full=Zinc finger protein STOP1 homolog; AltName: Full=Protein STOP1 homolog;	A0A6I9US23_SESIN SubName: Full=protein SENSITIVE TO PROTON RHIZOTOXICITY 1-like {ECO:0000313|RefSeq:XP_011097563.1};	FOG: Zn-finger	GO:0005634,nucleus; GO:0046872,metal ion binding; GO:0006355,regulation of DNA-templated transcription; GO:0010447,response to acidic pH; GO:0010044,response to aluminum ion; GO:0003674,molecular_function; GO:0005488,binding; GO:0043167,ion binding; GO:0043169,cation binding; GO:0006139,nucleobase-containing compound metabolic process; GO:0006351,DNA-templated transcription; GO:0006725,cellular a…	PF00096.29:Zinc finger, C2H2 type	C2H2	TF	C2H2
Sin10199	false	up	false	false	false	false	false	K25869 zinc finger protein IDD1/2 | (RefSeq) protein indeterminate-domain 2 (A)	--	LOW QUALITY PROTEIN: protein SENSITIVE TO PROTON RHIZOTOXICITY 1 [Sesamum indicum]	STOP1_ARATH RecName: Full=Protein SENSITIVE TO PROTON RHIZOTOXICITY 1 {ECO:0000303|PubMed:17535918}; AltName: Full=Zinc finger protein STOP1 {ECO:0000303|PubMed:17535918};	A0A6I9UBJ8_SESIN SubName: Full=LOW QUALITY PROTEIN: protein SENSITIVE TO PROTON RHIZOTOXICITY 1 {ECO:0000313|RefSeq:XP_011097108.1};	FOG: Zn-finger	GO:0005634,nucleus; GO:0003700,DNA-binding transcription factor activity; GO:0046872,metal ion binding; GO:0043621,protein self-association; GO:0043565,sequence-specific DNA binding; GO:0071453,cellular response to oxygen levels; GO:0071472,cellular response to salt stress; GO:1900037,regulation of cellular response to hypoxia; GO:0006355,regulation of DNA-templated transcription; GO:0010447,resp…	PF12171.11:Zinc-finger double-stranded RNA-binding	C2H2	TF	C2H2
Sin10255	false	up	up	false	up	false	false	--	--	hypothetical protein Pfo_021131 [Paulownia fortunei]	--	A0A8M8UUA4_SESIN SubName: Full=uncharacterized protein LOC105176601 {ECO:0000313|RefSeq:XP_020547396.1};	--	--	PF00096.29:Zinc finger, C2H2 type	C2H2	TF	C2H2
Sin10884	up	up	up	up	false	up	up	--	--	zinc finger protein ZAT10-like isoform X1 [Sesamum indicum]	ZAT10_ARATH RecName: Full=Zinc finger protein ZAT10; AltName: Full=Salt-tolerance zinc finger;	A0A6I9SL74_SESIN SubName: Full=zinc finger protein ZAT10-like isoform X1 {ECO:0000313|RefSeq:XP_011069791.1}; SubName: Full=zinc finger protein ZAT10-like isoform X2 {ECO:0000313|RefSeq:XP_020547722.1};	FOG: Zn-finger	GO:0005634,nucleus; GO:0003700,DNA-binding transcription factor activity; GO:0046872,metal ion binding; GO:0043565,sequence-specific DNA binding; GO:0000976,transcription cis-regulatory region binding; GO:0071456,cellular response to hypoxia; GO:0035264,multicellular organism growth; GO:0045892,negative regulation of DNA-templated transcription; GO:0010117,photoprotection; GO:0015979,photosynthes…	PF13912.9:C2H2-type zinc finger	C2H2	TF	C2H2
Sin11147	false	false	false	false	down	down	false	K09191 general transcription factor IIIA | (RefSeq) transcription factor IIIA isoform X1 (A)	--	transcription factor IIIA isoform X1 [Sesamum indicum]	TF3A_ARATH RecName: Full=Transcription factor IIIA {ECO:0000303|PubMed:12711688}; Short=AtTFIIIA {ECO:0000303|PubMed:12711688};	A0A6I9SJL9_SESIN SubName: Full=transcription factor IIIA isoform X1 {ECO:0000313|RefSeq:XP_011070053.1};	FOG: Zn-finger	GO:0005829,cytosol; GO:0005730,nucleolus; GO:0005634,nucleus; GO:0080084,5S rDNA binding; GO:0008097,5S rRNA binding; GO:0003700,DNA-binding transcription factor activity; GO:0046872,metal ion binding; GO:0003723,RNA binding; GO:0010468,regulation of gene expression; GO:0000182,rDNA binding; GO:0003674,molecular_function; GO:0003676,nucleic acid binding; GO:0003677,DNA binding; GO:0003690,double-…	PF00096.29:Zinc finger, C2H2 type	C2H2	TF	C2H2
Sin11742	false	false	down	down	down	down	down	--	--	zinc finger protein 91-like [Sesamum indicum]	ZAT9_ARATH RecName: Full=Zinc finger protein ZAT9;	A0A6I9SM07_SESIN SubName: Full=zinc finger protein 91-like {ECO:0000313|RefSeq:XP_011070953.1};	FOG: Zn-finger	GO:0005634,nucleus; GO:0003700,DNA-binding transcription factor activity; GO:0046872,metal ion binding; GO:0000976,transcription cis-regulatory region binding; GO:0006355,regulation of DNA-templated transcription; GO:0003674,molecular_function; GO:0140110,transcription regulator activity; GO:0005488,binding; GO:0043167,ion binding; GO:0043169,cation binding; GO:0001067,transcription regulatory re…	PF13912.9:C2H2-type zinc finger	C2H2	TF	C2H2
Sin11834	false	false	up	up	false	up	up	--	--	zinc finger protein 8-like [Sesamum indicum]	ZFP5_ARATH RecName: Full=Zinc finger protein 5 {ECO:0000305};	A0A8M8UMX7_SESIN SubName: Full=zinc finger protein 8-like {ECO:0000313|RefSeq:XP_020547647.1};	--	GO:0005634,nucleus; GO:0003700,DNA-binding transcription factor activity; GO:0046872,metal ion binding; GO:0000976,transcription cis-regulatory region binding; GO:0009736,cytokinin-activated signaling pathway; GO:0009873,ethylene-activated signaling pathway; GO:0009740,gibberellic acid mediated signaling pathway; GO:0048510,regulation of timing of transition from vegetative to reproductive phase;…	PF13912.9:C2H2-type zinc finger	C2H2	TF	C2H2
Sin13108	up	false	up	up	up	up	false	K25870 zinc finger protein IDD3/4/5/6/7/8/9/10/11/12/13 | (RefSeq) protein indeterminate-domain 7 isoform X1 (A)	--	hypothetical protein Pfo_012231 [Paulownia fortunei]	IDD7_ARATH RecName: Full=Protein indeterminate-domain 7 {ECO:0000303|PubMed:16784536};	A0A6I9SY72_SESIN SubName: Full=protein indeterminate-domain 11 {ECO:0000313|RefSeq:XP_011072643.1};	FOG: Zn-finger	GO:0005634,nucleus; GO:0003677,DNA binding; GO:0003700,DNA-binding transcription factor activity; GO:0046872,metal ion binding; GO:0006355,regulation of DNA-templated transcription; GO:0003674,molecular_function; GO:0003676,nucleic acid binding; GO:0005488,binding; GO:0097159,organic cyclic compound binding; GO:1901363,heterocyclic compound binding; GO:0140110,transcription regulator activity; GO…	PF00096.29:Zinc finger, C2H2 type	C2H2	TF	C2H2
Sin13307	false	false	false	false	false	false	down	--	--	zinc finger protein ZAT4-like [Sesamum indicum]	ZAT9_ARATH RecName: Full=Zinc finger protein ZAT9;	A0A6I9SRK1_SESIN SubName: Full=zinc finger protein ZAT4-like {ECO:0000313|RefSeq:XP_011072829.1};	FOG: Zn-finger	GO:0005634,nucleus; GO:0003700,DNA-binding transcription factor activity; GO:0046872,metal ion binding; GO:0000976,transcription cis-regulatory region binding; GO:0006355,regulation of DNA-templated transcription; GO:0003674,molecular_function; GO:0140110,transcription regulator activity; GO:0005488,binding; GO:0043167,ion binding; GO:0043169,cation binding; GO:0001067,transcription regulatory re…	PF13912.9:C2H2-type zinc finger	C2H2	TF	C2H2
Sin13374	false	up	false	up	up	up	false	K11446 [histone H3]-trimethyl-L-lysine4 demethylase [EC:1.14.11.67] | (RefSeq) lysine-specific demethylase JMJ18 (A)	--	lysine-specific demethylase REF6 isoform X1 [Sesamum indicum]	REF6_ARATH RecName: Full=Lysine-specific demethylase REF6 {ECO:0000303|PubMed:15377760}; EC=1.14.11.- {ECO:0000269|PubMed:33107825}; AltName: Full=Jumonji domain-containing protein 12 {ECO:0000303|PubMed:18713399}; Short=AtJMJ12 {ECO:0000303|PubMed:18713399}; Short=Protein JUMONJI 12 {ECO:0000303|PubMed:18713399}; AltName: Full=Lysine-specific histone demethylase REF6 {ECO:0000303|PubMed:15377760…	A0A6I9SU60_SESIN SubName: Full=lysine-specific demethylase REF6 isoform X1 {ECO:0000313|RefSeq:XP_011072922.1};	DNA-binding protein jumonji/RBP2/SMCY, contains JmjC domain	GO:0031011,Ino80 complex; GO:0005634,nucleus; GO:0032452,histone demethylase activity; GO:0071558,histone H3-tri/di-methyl-lysine-27 demethylase activity; GO:0034647,histone H3-tri/di/monomethyl-lysine-4 demethylase activity; GO:0046872,metal ion binding; GO:0043621,protein self-association; GO:0043565,sequence-specific DNA binding; GO:0046345,abscisic acid catabolic process; GO:0006338,chromatin…	PF02373.25:JmjC domain, hydroxylase	C2H2	TF	C2H2
Sin13557	false	up	false	false	up	false	false	K25871 zinc finger protein IDD14/15/16 | (RefSeq) protein SHOOT GRAVITROPISM 5-like (A)	--	protein SHOOT GRAVITROPISM 5-like [Sesamum indicum]	IDD14_ARATH RecName: Full=Protein indeterminate-domain 14 {ECO:0000303|PubMed:16784536}; Short=AtIDD14 {ECO:0000303|PubMed:16784536}; AltName: Full=Transcriptional regulator of starch metabolism IDD14 {ECO:0000303|PubMed:16784536};	A0A6I9SRV1_SESIN SubName: Full=protein SHOOT GRAVITROPISM 5-like {ECO:0000313|RefSeq:XP_011073161.1};	FOG: Zn-finger	GO:0005634,nucleus; GO:0003700,DNA-binding transcription factor activity; GO:0046872,metal ion binding; GO:0043621,protein self-association; GO:0000976,transcription cis-regulatory region binding; GO:0048444,floral organ morphogenesis; GO:0009630,gravitropism; GO:0009965,leaf morphogenesis; GO:0010601,positive regulation of auxin biosynthetic process; GO:2000012,regulation of auxin polar transpor…	PF00096.29:Zinc finger, C2H2 type	C2H2	TF	C2H2
Sin13688	false	false	false	false	false	down	false	--	--	zinc finger protein 1 [Sesamum indicum]	ZFP1_ARATH RecName: Full=Zinc finger protein 1 {ECO:0000305}; Short=AtZFP1 {ECO:0000303|PubMed:8980531};	A0A8M8UNL6_SESIN SubName: Full=zinc finger protein 1 {ECO:0000313|RefSeq:XP_020548473.1};	--	GO:0005634,nucleus; GO:0003700,DNA-binding transcription factor activity; GO:0046872,metal ion binding; GO:0009738,abscisic acid-activated signaling pathway; GO:0009788,negative regulation of abscisic acid-activated signaling pathway; GO:0009640,photomorphogenesis; GO:0003674,molecular_function; GO:0140110,transcription regulator activity; GO:0005488,binding; GO:0043167,ion binding; GO:0043169,ca…	PF13912.9:C2H2-type zinc finger	C2H2	TF	C2H2
Sin14388	false	false	up	up	up	up	false	K14400 pre-mRNA cleavage complex 2 protein Pcf11 | (RefSeq) polyadenylation and cleavage factor homolog 4 isoform X1 (A)	ko03015: mRNA surveillance pathway	polyadenylation and cleavage factor homolog 4 isoform X2 [Sesamum indicum]	PCFS4_ARATH RecName: Full=Polyadenylation and cleavage factor homolog 4 {ECO:0000305};	A0A6I9T293_SESIN SubName: Full=polyadenylation and cleavage factor homolog 4 isoform X2 {ECO:0000313|RefSeq:XP_011074351.1};	mRNA cleavage and polyadenylation factor I/II complex, subunit Pcf11	GO:0005737,cytoplasm; GO:0005849,mRNA cleavage factor complex; GO:0005634,nucleus; GO:0046872,metal ion binding; GO:0003729,mRNA binding; GO:0000993,RNA polymerase II complex binding; GO:0009908,flower development; GO:0006379,mRNA cleavage; GO:0006378,mRNA polyadenylation; GO:0006397,mRNA processing; GO:0009911,positive regulation of flower development; GO:0006369,termination of RNA polymerase II…	PF04818.16:CID domain	C2H2	TF	C2H2
Sin14398	up	up	up	up	up	up	up	--	--	zinc finger protein ZAT10-like [Sesamum indicum]	ZAT6_ARATH RecName: Full=Zinc finger protein ZAT6; AltName: Full=COLD INDUCED ZINC FINGER PROTEIN 2;	A0A6I9SUM2_SESIN SubName: Full=zinc finger protein ZAT10-like {ECO:0000313|RefSeq:XP_011074364.1};	FOG: Zn-finger	GO:0005634,nucleus; GO:0003700,DNA-binding transcription factor activity; GO:0046872,metal ion binding; GO:0000978,RNA polymerase II cis-regulatory region sequence-specific DNA binding; GO:0000976,transcription cis-regulatory region binding; GO:0071456,cellular response to hypoxia; GO:0055062,phosphate ion homeostasis; GO:2000280,regulation of root development; GO:0003674,molecular_function; GO:0…	PF13912.9:C2H2-type zinc finger	C2H2	TF	C2H2
Sin14519	up	up	up	up	up	up	up	K25869 zinc finger protein IDD1/2 | (RefSeq) protein indeterminate-domain 2 (A)	--	protein indeterminate-domain 2 [Sesamum indicum]	IDD1_ARATH RecName: Full=Zinc finger protein ENHYDROUS {ECO:0000303|PubMed:21571950}; AltName: Full=Protein indeterminate-domain 1 {ECO:0000303|PubMed:16784536};	A0A6I9SY59_SESIN SubName: Full=protein indeterminate-domain 2 {ECO:0000313|RefSeq:XP_011074522.1};	FOG: Zn-finger	GO:0005634,nucleus; GO:0003700,DNA-binding transcription factor activity; GO:0046872,metal ion binding; GO:0000976,transcription cis-regulatory region binding; GO:0009740,gibberellic acid mediated signaling pathway; GO:0009937,regulation of gibberellic acid mediated signaling pathway; GO:0010029,regulation of seed germination; GO:0006355,regulation of DNA-templated transcription; GO:0010431,seed …	PF00096.29:Zinc finger, C2H2 type	C2H2	TF	C2H2
Sin14592	false	false	false	down	down	down	false	--	--	uncharacterized protein LOC105159339 isoform X2 [Sesamum indicum]	--	A0A6I9SWJ0_SESIN SubName: Full=uncharacterized protein LOC105159339 isoform X2 {ECO:0000313|RefSeq:XP_011074673.1};	--	GO:0016021,integral component of membrane; GO:0005575,cellular_component; GO:0016020,membrane; GO:0031224,intrinsic component of membrane; GO:0110165,cellular anatomical entity	PF00096.29:Zinc finger, C2H2 type	C2H2	TF	C2H2
Sin14945	false	false	up	false	false	false	false	K25870 zinc finger protein IDD3/4/5/6/7/8/9/10/11/12/13 | (RefSeq) protein indeterminate-domain 5, chloroplastic-like (A)	--	zinc finger protein WIP2 [Sesamum indicum]	ZWIP2_ARATH RecName: Full=Zinc finger protein WIP2; AltName: Full=Protein NO TRANSMITTING TRACT; AltName: Full=WIP-domain protein 2 {ECO:0000303|PubMed:11782451}; Short=AtWIP2 {ECO:0000303|PubMed:11782451};	A0A6I9SZW1_SESIN SubName: Full=zinc finger protein WIP2 {ECO:0000313|RefSeq:XP_011075201.1};	FOG: Zn-finger	GO:0005634,nucleus; GO:0003700,DNA-binding transcription factor activity; GO:0046872,metal ion binding; GO:0048856,anatomical structure development; GO:0001709,cell fate determination; GO:1990058,fruit replum development; GO:0009860,pollen tube growth; GO:0080022,primary root development; GO:0010468,regulation of gene expression; GO:0006355,regulation of DNA-templated transcription; GO:0010500,tr…	PF00096.29:Zinc finger, C2H2 type	C2H2	TF	C2H2
Sin14971	false	up	false	false	up	up	up	--	--	zinc finger AN1 and C2H2 domain-containing stress-associated protein 16 [Sesamum indicum]	SAP13_ARATH RecName: Full=Zinc finger AN1 and C2H2 domain-containing stress-associated protein 13; Short=AtSAP13;	A0A6I9T4F3_SESIN SubName: Full=zinc finger AN1 and C2H2 domain-containing stress-associated protein 16 {ECO:0000313|RefSeq:XP_011075237.1};	Predicted Zn-finger protein	GO:0005737,cytoplasm; GO:0005634,nucleus; GO:0000976,transcription cis-regulatory region binding; GO:0008270,zinc ion binding; GO:0009737,response to abscisic acid; GO:0009651,response to salt stress; GO:0097501,stress response to metal ion; GO:0001067,transcription regulatory region nucleic acid binding; GO:0003674,molecular_function; GO:0003676,nucleic acid binding; GO:0003677,DNA binding; GO:0…	PF01428.19:AN1-like Zinc finger	C2H2	TF	C2H2
Sin15242	false	false	false	up	false	up	up	--	--	uncharacterized protein LOC105160026 [Sesamum indicum]	ZAT9_ARATH RecName: Full=Zinc finger protein ZAT9;	A0A6I9SXX0_SESIN SubName: Full=uncharacterized protein LOC105160026 {ECO:0000313|RefSeq:XP_011075585.1};	FOG: Zn-finger	GO:0005634,nucleus; GO:0003700,DNA-binding transcription factor activity; GO:0046872,metal ion binding; GO:0000976,transcription cis-regulatory region binding; GO:0006355,regulation of DNA-templated transcription; GO:0003674,molecular_function; GO:0140110,transcription regulator activity; GO:0005488,binding; GO:0043167,ion binding; GO:0043169,cation binding; GO:0001067,transcription regulatory re…	PF13912.9:C2H2-type zinc finger	C2H2	TF	C2H2
Sin16300	false	false	down	false	false	false	down	--	--	transcriptional regulator SUPERMAN-like [Sesamum indicum]	ZFP10_ARATH RecName: Full=Zinc finger protein 10 {ECO:0000305}; Short=AtZFP10 {ECO:0000303|PubMed:12154136};	A0A8M8UYY5_SESIN SubName: Full=transcriptional regulator SUPERMAN-like {ECO:0000313|RefSeq:XP_020549121.1};	--	GO:0005634,nucleus; GO:0003700,DNA-binding transcription factor activity; GO:0046872,metal ion binding; GO:0040008,regulation of growth; GO:0006355,regulation of DNA-templated transcription; GO:0003674,molecular_function; GO:0140110,transcription regulator activity; GO:0005488,binding; GO:0043167,ion binding; GO:0043169,cation binding; GO:0008150,biological_process; GO:0040007,growth; GO:0050789,…	PF13912.9:C2H2-type zinc finger	C2H2	TF	C2H2
Sin16322	false	up	up	up	up	up	up	--	--	zinc finger protein ZAT11-like [Sesamum indicum]	ZAT11_ARATH RecName: Full=Zinc finger protein ZAT11;	A0A8M8UXX9_SESIN SubName: Full=zinc finger protein ZAT11-like {ECO:0000313|RefSeq:XP_020548814.1};	FOG: Zn-finger	GO:0005634,nucleus; GO:0003700,DNA-binding transcription factor activity; GO:0046872,metal ion binding; GO:0000976,transcription cis-regulatory region binding; GO:0071289,cellular response to nickel ion; GO:2000280,regulation of root development; GO:0006355,regulation of DNA-templated transcription; GO:0010200,response to chitin; GO:0003674,molecular_function; GO:0140110,transcription regulator a…	PF13912.9:C2H2-type zinc finger	C2H2	TF	C2H2
Sin18687	up	up	up	false	false	false	down	--	--	transcriptional regulator SUPERMAN-like [Sesamum indicum]	ZFP10_ARATH RecName: Full=Zinc finger protein 10 {ECO:0000305}; Short=AtZFP10 {ECO:0000303|PubMed:12154136};	A0A6I9TMS7_SESIN SubName: Full=transcriptional regulator SUPERMAN-like {ECO:0000313|RefSeq:XP_011082367.1};	--	GO:0005634,nucleus; GO:0003700,DNA-binding transcription factor activity; GO:0046872,metal ion binding; GO:0040008,regulation of growth; GO:0006355,regulation of DNA-templated transcription; GO:0003674,molecular_function; GO:0140110,transcription regulator activity; GO:0005488,binding; GO:0043167,ion binding; GO:0043169,cation binding; GO:0008150,biological_process; GO:0040007,growth; GO:0050789,…	PF13912.9:C2H2-type zinc finger	C2H2	TF	C2H2
Sin19215	up	up	up	up	up	up	up	K25870 zinc finger protein IDD3/4/5/6/7/8/9/10/11/12/13 | (RefSeq) protein indeterminate-domain 7 isoform X1 (A)	--	protein indeterminate-domain 7 isoform X1 [Sesamum indicum]	IDD7_ARATH RecName: Full=Protein indeterminate-domain 7 {ECO:0000303|PubMed:16784536};	A0A6I9TFP7_SESIN SubName: Full=protein indeterminate-domain 7 isoform X1 {ECO:0000313|RefSeq:XP_011081677.1};	FOG: Zn-finger	GO:0005634,nucleus; GO:0003677,DNA binding; GO:0003700,DNA-binding transcription factor activity; GO:0046872,metal ion binding; GO:0006355,regulation of DNA-templated transcription; GO:0003674,molecular_function; GO:0003676,nucleic acid binding; GO:0005488,binding; GO:0097159,organic cyclic compound binding; GO:1901363,heterocyclic compound binding; GO:0140110,transcription regulator activity; GO…	PF00096.29:Zinc finger, C2H2 type	C2H2	TF	C2H2
Sin19744	false	false	false	down	false	down	false	--	--	zinc finger protein ZAT1 [Sesamum indicum]	ZAT9_ARATH RecName: Full=Zinc finger protein ZAT9;	A0A8M8USX3_SESIN SubName: Full=zinc finger protein ZAT1 {ECO:0000313|RefSeq:XP_020550028.1};	FOG: Zn-finger	GO:0005634,nucleus; GO:0003700,DNA-binding transcription factor activity; GO:0046872,metal ion binding; GO:0000976,transcription cis-regulatory region binding; GO:0006355,regulation of DNA-templated transcription; GO:0003674,molecular_function; GO:0140110,transcription regulator activity; GO:0005488,binding; GO:0043167,ion binding; GO:0043169,cation binding; GO:0001067,transcription regulatory re…	PF13912.9:C2H2-type zinc finger	C2H2	TF	C2H2
Sin20487	false	false	up	false	false	false	false	K25870 zinc finger protein IDD3/4/5/6/7/8/9/10/11/12/13 | (RefSeq) protein indeterminate-domain 12 (A)	--	zinc finger protein WIP2-like [Sesamum indicum]	ZWIP2_ARATH RecName: Full=Zinc finger protein WIP2; AltName: Full=Protein NO TRANSMITTING TRACT; AltName: Full=WIP-domain protein 2 {ECO:0000303|PubMed:11782451}; Short=AtWIP2 {ECO:0000303|PubMed:11782451};	A0A6I9TCE6_SESIN SubName: Full=zinc finger protein WIP2-like {ECO:0000313|RefSeq:XP_011080270.1};	FOG: Zn-finger	GO:0005634,nucleus; GO:0003700,DNA-binding transcription factor activity; GO:0046872,metal ion binding; GO:0048856,anatomical structure development; GO:0001709,cell fate determination; GO:1990058,fruit replum development; GO:0009860,pollen tube growth; GO:0080022,primary root development; GO:0010468,regulation of gene expression; GO:0006355,regulation of DNA-templated transcription; GO:0010500,tr…	PF00096.29:Zinc finger, C2H2 type	C2H2	TF	C2H2
Sin20666	false	false	false	false	false	false	down	--	--	transcriptional regulator SUPERMAN-like [Sesamum indicum]	TA1_ARATH RecName: Full=Transcriptional regulator TAC1; AltName: Full=Protein TELOMERASE ACTIVATOR1;	A0A6I9T7Y9_SESIN SubName: Full=transcriptional regulator SUPERMAN-like {ECO:0000313|RefSeq:XP_011080295.1};	--	GO:0005634,nucleus; GO:0003677,DNA binding; GO:0003700,DNA-binding transcription factor activity; GO:0046872,metal ion binding; GO:0051973,positive regulation of telomerase activity; GO:0006355,regulation of DNA-templated transcription; GO:0003674,molecular_function; GO:0003676,nucleic acid binding; GO:0005488,binding; GO:0097159,organic cyclic compound binding; GO:1901363,heterocyclic compound b…	PF13912.9:C2H2-type zinc finger	C2H2	TF	C2H2
Sin20722	NA	NA	NA	NA	NA	NA	up	K25870 zinc finger protein IDD3/4/5/6/7/8/9/10/11/12/13 | (RefSeq) protein indeterminate-domain 12 (A)	--	protein indeterminate-domain 12 [Sesamum indicum]	IDD12_ARATH RecName: Full=Protein indeterminate-domain 12 {ECO:0000303|PubMed:16784536};	A0A6I9TBS5_SESIN SubName: Full=protein indeterminate-domain 12 {ECO:0000313|RefSeq:XP_011079920.1};	FOG: Zn-finger	GO:0005634,nucleus; GO:0003677,DNA binding; GO:0003700,DNA-binding transcription factor activity; GO:0046872,metal ion binding; GO:0006355,regulation of DNA-templated transcription; GO:0003674,molecular_function; GO:0003676,nucleic acid binding; GO:0005488,binding; GO:0097159,organic cyclic compound binding; GO:1901363,heterocyclic compound binding; GO:0140110,transcription regulator activity; GO…	PF12171.11:Zinc-finger double-stranded RNA-binding	C2H2	TF	C2H2
Sin20868	false	down	down	down	down	down	down	K25870 zinc finger protein IDD3/4/5/6/7/8/9/10/11/12/13 | (RefSeq) protein indeterminate-domain 7 isoform X1 (A)	--	protein indeterminate-domain 2-like [Sesamum indicum]	IDD2_ARATH RecName: Full=Zinc finger protein GAI-ASSOCIATED FACTOR 1 {ECO:0000303|PubMed:25035403}; AltName: Full=Protein indeterminate-domain 2 {ECO:0000303|PubMed:16784536};	A0A6I9T6K0_SESIN SubName: Full=protein indeterminate-domain 2-like {ECO:0000313|RefSeq:XP_011079713.1};	FOG: Zn-finger	GO:0005634,nucleus; GO:0003677,DNA binding; GO:0003700,DNA-binding transcription factor activity; GO:0046872,metal ion binding; GO:0010336,gibberellic acid homeostasis; GO:0009740,gibberellic acid mediated signaling pathway; GO:0009937,regulation of gibberellic acid mediated signaling pathway; GO:0006355,regulation of DNA-templated transcription; GO:0003674,molecular_function; GO:0003676,nucleic …	PF00096.29:Zinc finger, C2H2 type	C2H2	TF	C2H2
Sin21618	false	false	false	false	false	false	down	--	--	LOW QUALITY PROTEIN: uncharacterized protein LOC105166030 [Sesamum indicum]	--	A0A6I9TFD4_SESIN SubName: Full=LOW QUALITY PROTEIN: uncharacterized protein LOC105166030 {ECO:0000313|RefSeq:XP_011083531.2};	--	--	--	C2H2	TF	C2H2
Sin21745	false	false	false	up	up	up	up	K25869 zinc finger protein IDD1/2 | (RefSeq) protein indeterminate-domain 2-like isoform X1 (A)	--	protein indeterminate-domain 1-like isoform X2 [Sesamum indicum]	IDD1_ARATH RecName: Full=Zinc finger protein ENHYDROUS {ECO:0000303|PubMed:21571950}; AltName: Full=Protein indeterminate-domain 1 {ECO:0000303|PubMed:16784536};	A0A8M8UX59_SESIN SubName: Full=protein indeterminate-domain 1-like isoform X2 {ECO:0000313|RefSeq:XP_020551047.1};	FOG: Zn-finger	GO:0005634,nucleus; GO:0003700,DNA-binding transcription factor activity; GO:0046872,metal ion binding; GO:0000976,transcription cis-regulatory region binding; GO:0009740,gibberellic acid mediated signaling pathway; GO:0009937,regulation of gibberellic acid mediated signaling pathway; GO:0010029,regulation of seed germination; GO:0006355,regulation of DNA-templated transcription; GO:0010431,seed …	PF12171.11:Zinc-finger double-stranded RNA-binding	C2H2	TF	C2H2
Sin24699	false	false	false	up	up	up	false	K09506 DnaJ homolog subfamily A member 5 | (RefSeq) DNAJ protein JJJ1 homolog (A)	--	DNAJ protein JJJ1 homolog [Sesamum indicum]	JJJ1_ARATH RecName: Full=DNAJ protein JJJ1 homolog {ECO:0000305}; Short=AtJJJ1 {ECO:0000305};	A0A6I9TRH7_SESIN SubName: Full=DNAJ protein JJJ1 homolog {ECO:0000313|RefSeq:XP_011087346.1};	Molecular chaperone (DnaJ superfamily)	GO:0005634,nucleus; GO:0003676,nucleic acid binding; GO:0008270,zinc ion binding; GO:0003674,molecular_function; GO:0005488,binding; GO:0097159,organic cyclic compound binding; GO:1901363,heterocyclic compound binding; GO:0043167,ion binding; GO:0043169,cation binding; GO:0046872,metal ion binding; GO:0046914,transition metal ion binding; GO:0005575,cellular_component; GO:0005622,intracellular an…	PF00226.34:DnaJ domain	C2H2	TF	C2H2
Sin25218	false	up	up	up	up	up	up	--	--	zinc finger protein AZF2-like [Sesamum indicum]	ZFP1_WHEAT RecName: Full=Zinc finger protein 1; AltName: Full=WZF1;	A0A6I9TQR2_SESIN SubName: Full=zinc finger protein AZF2-like {ECO:0000313|RefSeq:XP_011088065.1};	FOG: Zn-finger	GO:0005634,nucleus; GO:0003677,DNA binding; GO:0003700,DNA-binding transcription factor activity; GO:0046872,metal ion binding; GO:0003674,molecular_function; GO:0003676,nucleic acid binding; GO:0005488,binding; GO:0097159,organic cyclic compound binding; GO:1901363,heterocyclic compound binding; GO:0140110,transcription regulator activity; GO:0043167,ion binding; GO:0043169,cation binding; GO:00…	PF13912.9:C2H2-type zinc finger	C2H2	TF	C2H2
Sin25893	down	down	down	down	down	down	down	--	--	histone deacetylase HDT1 isoform X1 [Sesamum indicum]	HDT1_SOLCH RecName: Full=Histone deacetylase HDT1; AltName: Full=Histone deacetylase 2a; Short=HD2a; AltName: Full=ScHD2a;	A0A6I9TST7_SESIN SubName: Full=histone deacetylase HDT1 isoform X1 {ECO:0000313|RefSeq:XP_011088837.1};	--	GO:0005730,nucleolus; GO:0016787,hydrolase activity; GO:0046872,metal ion binding; GO:0006325,chromatin organization; GO:0003674,molecular_function; GO:0003824,catalytic activity; GO:0005488,binding; GO:0043167,ion binding; GO:0043169,cation binding; GO:0008150,biological_process; GO:0009987,cellular process; GO:0016043,cellular component organization; GO:0071840,cellular component organization o…	PF17800.4:Nucleoplasmin-like domain	C2H2	TF	C2H2
Sin25922	false	up	false	false	false	false	false	--	--	zinc finger protein ZAT5 [Sesamum indicum]	ZAT5_ARATH RecName: Full=Zinc finger protein ZAT5;	A0A6I9TR04_SESIN SubName: Full=zinc finger protein ZAT5 {ECO:0000313|RefSeq:XP_011088799.1};	FOG: Zn-finger	GO:0005634,nucleus; GO:0003700,DNA-binding transcription factor activity; GO:0046872,metal ion binding; GO:0000976,transcription cis-regulatory region binding; GO:0006355,regulation of DNA-templated transcription; GO:0003674,molecular_function; GO:0140110,transcription regulator activity; GO:0005488,binding; GO:0043167,ion binding; GO:0043169,cation binding; GO:0001067,transcription regulatory re…	PF13912.9:C2H2-type zinc finger	C2H2	TF	C2H2
Sin26147	false	false	false	false	down	down	down	--	--	zinc finger protein ZAT4-like, partial [Sesamum indicum]	ZAT9_ARATH RecName: Full=Zinc finger protein ZAT9;	A0A8M8V007_SESIN SubName: Full=zinc finger protein ZAT4-like {ECO:0000313|RefSeq:XP_020552438.1};	FOG: Zn-finger	GO:0005634,nucleus; GO:0003700,DNA-binding transcription factor activity; GO:0046872,metal ion binding; GO:0000976,transcription cis-regulatory region binding; GO:0006355,regulation of DNA-templated transcription; GO:0003674,molecular_function; GO:0140110,transcription regulator activity; GO:0005488,binding; GO:0043167,ion binding; GO:0043169,cation binding; GO:0001067,transcription regulatory re…	PF13912.9:C2H2-type zinc finger	C2H2	TF	C2H2
Sin26491	up	up	false	up	up	false	false	--	--	zinc finger protein ZAT5-like [Sesamum indicum]	ZAT5_ARATH RecName: Full=Zinc finger protein ZAT5;	A0A6I9TVB1_SESIN SubName: Full=zinc finger protein ZAT5-like {ECO:0000313|RefSeq:XP_011089966.1};	FOG: Zn-finger	GO:0005634,nucleus; GO:0003700,DNA-binding transcription factor activity; GO:0046872,metal ion binding; GO:0000976,transcription cis-regulatory region binding; GO:0006355,regulation of DNA-templated transcription; GO:0003674,molecular_function; GO:0140110,transcription regulator activity; GO:0005488,binding; GO:0043167,ion binding; GO:0043169,cation binding; GO:0001067,transcription regulatory re…	PF13912.9:C2H2-type zinc finger	C2H2	TF	C2H2
Sin26493	up	up	up	up	up	up	up	K25870 zinc finger protein IDD3/4/5/6/7/8/9/10/11/12/13 | (RefSeq) protein indeterminate-domain 12 (A)	--	zinc finger protein STOP1 homolog [Sesamum indicum]	STOP2_ARATH RecName: Full=Protein SENSITIVE TO PROTON RHIZOTOXICITY 2 {ECO:0000303|PubMed:23935008}; AltName: Full=Zinc finger protein STOP2 {ECO:0000303|PubMed:23935008};	A0A6I9U0N4_SESIN SubName: Full=zinc finger protein STOP1 homolog {ECO:0000313|RefSeq:XP_011089967.1};	FOG: Zn-finger	GO:0005634,nucleus; GO:0003700,DNA-binding transcription factor activity; GO:0046872,metal ion binding; GO:0006355,regulation of DNA-templated transcription; GO:0010447,response to acidic pH; GO:0010044,response to aluminum ion; GO:0003674,molecular_function; GO:0140110,transcription regulator activity; GO:0005488,binding; GO:0043167,ion binding; GO:0043169,cation binding; GO:0006139,nucleobase-c…	PF13912.9:C2H2-type zinc finger	C2H2	TF	C2H2
Sin27605	false	false	false	false	up	false	false	K25869 zinc finger protein IDD1/2 | (RefSeq) protein indeterminate-domain 2-like (A)	--	protein indeterminate-domain 2-like [Sesamum indicum]	IDD1_ARATH RecName: Full=Zinc finger protein ENHYDROUS {ECO:0000303|PubMed:21571950}; AltName: Full=Protein indeterminate-domain 1 {ECO:0000303|PubMed:16784536};	A0A6I9UWR4_SESIN SubName: Full=protein indeterminate-domain 2-like {ECO:0000313|RefSeq:XP_011099580.1};	FOG: Zn-finger	GO:0005634,nucleus; GO:0003700,DNA-binding transcription factor activity; GO:0046872,metal ion binding; GO:0000976,transcription cis-regulatory region binding; GO:0009740,gibberellic acid mediated signaling pathway; GO:0009937,regulation of gibberellic acid mediated signaling pathway; GO:0010029,regulation of seed germination; GO:0006355,regulation of DNA-templated transcription; GO:0010431,seed …	PF00096.29:Zinc finger, C2H2 type	C2H2	TF	C2H2
novel.1773	false	false	down	down	down	down	false	K25870 zinc finger protein IDD3/4/5/6/7/8/9/10/11/12/13 | (RefSeq) protein indeterminate-domain 9 (A)	--	zinc finger protein WIP3 [Sesamum indicum]	ZWIP3_ARATH RecName: Full=Zinc finger protein WIP3; AltName: Full=WIP-domain protein 3 {ECO:0000303|PubMed:11782451}; Short=AtWIP3 {ECO:0000303|PubMed:11782451};	A0A6I9TW55_SESIN SubName: Full=zinc finger protein WIP3 {ECO:0000313|RefSeq:XP_011090357.1};	FOG: Zn-finger	GO:0005634,nucleus; GO:0003700,DNA-binding transcription factor activity; GO:0046872,metal ion binding; GO:0048856,anatomical structure development; GO:0010468,regulation of gene expression; GO:0006355,regulation of DNA-templated transcription; GO:0003674,molecular_function; GO:0140110,transcription regulator activity; GO:0005488,binding; GO:0043167,ion binding; GO:0043169,cation binding; GO:0008…	PF13912.9:C2H2-type zinc finger	C2H2	TF	C2H2
Sin00119	false	false	false	false	up	false	false	K17569 G patch domain-containing protein 2 | (RefSeq) uncharacterized protein LOC105166393 (A)	--	zinc finger CCCH domain-containing protein 18 isoform X1 [Sesamum indicum]	C3H18_ORYSJ RecName: Full=Zinc finger CCCH domain-containing protein 18; Short=OsC3H18;	A0A6I9TA01_SESIN SubName: Full=zinc finger CCCH domain-containing protein 18 isoform X1 {ECO:0000313|RefSeq:XP_011080213.1, ECO:0000313|RefSeq:XP_011080294.1};	Predicted RNA-processing protein, contains G-patch domain	GO:0003677,DNA binding; GO:0046872,metal ion binding; GO:0003674,molecular_function; GO:0003676,nucleic acid binding; GO:0005488,binding; GO:0097159,organic cyclic compound binding; GO:1901363,heterocyclic compound binding; GO:0043167,ion binding; GO:0043169,cation binding	PF01585.26:G-patch domain	C3H	TF	C3H
Sin00235	up	false	up	up	up	up	false	K23047 E3 ubiquitin-protein ligase UNKL [EC:2.3.2.27] | (RefSeq) zinc finger CCCH domain-containing protein 2-like (A)	--	zinc finger CCCH domain-containing protein 20-like [Sesamum indicum]	C3H20_ARATH RecName: Full=Zinc finger CCCH domain-containing protein 20; Short=AtC3H20;	A0A6I9UJX0_SESIN SubName: Full=zinc finger CCCH domain-containing protein 20-like {ECO:0000313|RefSeq:XP_011094664.1};	CCCH-type Zn-finger protein	GO:0005886,plasma membrane; GO:0003677,DNA binding; GO:0003700,DNA-binding transcription factor activity; GO:0046872,metal ion binding; GO:0051607,defense response to virus; GO:0006355,regulation of DNA-templated transcription; GO:0006979,response to oxidative stress; GO:0003674,molecular_function; GO:0003676,nucleic acid binding; GO:0005488,binding; GO:0097159,organic cyclic compound binding; GO…	PF00642.27:Zinc finger C-x8-C-x5-C-x3-H type (and similar)	C3H	TF	C3H
Sin00937	down	down	down	down	down	down	down	K18753 butyrate response factor | (RefSeq) zinc finger CCCH domain-containing protein 15 (A)	--	zinc finger CCCH domain-containing protein 15 [Sesamum indicum]	C3H15_ARATH RecName: Full=Zinc finger CCCH domain-containing protein 15; Short=AtC3H15;	A0A6I9T2E4_SESIN SubName: Full=zinc finger CCCH domain-containing protein 15 {ECO:0000313|RefSeq:XP_011076170.1, ECO:0000313|RefSeq:XP_011076178.1};	CCCH-type Zn-finger protein	GO:0003700,DNA-binding transcription factor activity; GO:0046872,metal ion binding; GO:0003729,mRNA binding; GO:0000976,transcription cis-regulatory region binding; GO:0006355,regulation of DNA-templated transcription; GO:0003674,molecular_function; GO:0140110,transcription regulator activity; GO:0005488,binding; GO:0043167,ion binding; GO:0043169,cation binding; GO:0003676,nucleic acid binding; …	PF00642.27:Zinc finger C-x8-C-x5-C-x3-H type (and similar)	C3H	TF	C3H
Sin01753	false	false	false	up	up	up	false	K13210 far upstream element-binding protein | (RefSeq) far upstream element-binding protein 2-like (A)	--	zinc finger CCCH domain-containing protein 14 isoform X1 [Sesamum indicum]	C3H14_ORYSJ RecName: Full=Zinc finger CCCH domain-containing protein 14; Short=OsC3H14;	A0A6I9TTU1_SESIN SubName: Full=zinc finger CCCH domain-containing protein 14 isoform X1 {ECO:0000313|RefSeq:XP_011087061.1};	CCCH-type Zn-finger protein	GO:0005737,cytoplasm; GO:0005634,nucleus; GO:0003677,DNA binding; GO:0046872,metal ion binding; GO:0003729,mRNA binding; GO:0010468,regulation of gene expression; GO:0003674,molecular_function; GO:0003676,nucleic acid binding; GO:0005488,binding; GO:0097159,organic cyclic compound binding; GO:1901363,heterocyclic compound binding; GO:0043167,ion binding; GO:0043169,cation binding; GO:0003723,RNA …	PF18044.4:CCCH-type zinc finger	C3H	TF	C3H
Sin02074	false	false	up	up	up	up	up	K14555 U3 small nucleolar RNA-associated protein 13 | (RefSeq) transducin beta-like protein 3 (A)	ko03008: Ribosome biogenesis in eukaryotes	zinc finger CCCH domain-containing protein 48 [Sesamum indicum]	C3H17_ORYSJ RecName: Full=Zinc finger CCCH domain-containing protein 17; Short=OsC3H17;	A0A6I9UB98_SESIN SubName: Full=zinc finger CCCH domain-containing protein 48 {ECO:0000313|RefSeq:XP_011091366.1};	Cdc4 and related F-box and WD-40 proteins	GO:0032040,small-subunit processome; GO:0003677,DNA binding; GO:0046872,metal ion binding; GO:0030515,snoRNA binding; GO:0034511,U3 snoRNA binding; GO:0006364,rRNA processing; GO:0003674,molecular_function; GO:0003676,nucleic acid binding; GO:0005488,binding; GO:0097159,organic cyclic compound binding; GO:1901363,heterocyclic compound binding; GO:0043167,ion binding; GO:0043169,cation binding; GO…	PF00400.35:WD domain, G-beta repeat	C3H	TF	C3H
Sin02149	false	false	false	up	up	up	false	K18753 butyrate response factor | (RefSeq) zinc finger CCCH domain-containing protein 15 (A)	--	zinc finger CCCH domain-containing protein 12 isoform X2 [Sesamum indicum]	C3H12_ARATH RecName: Full=Zinc finger CCCH domain-containing protein 12; Short=AtC3H12;	A0A6I9U437_SESIN SubName: Full=zinc finger CCCH domain-containing protein 12 isoform X2 {ECO:0000313|RefSeq:XP_011092357.1};	CCCH-type Zn-finger protein	GO:0003700,DNA-binding transcription factor activity; GO:0046872,metal ion binding; GO:0003729,mRNA binding; GO:0000976,transcription cis-regulatory region binding; GO:0006355,regulation of DNA-templated transcription; GO:0003674,molecular_function; GO:0140110,transcription regulator activity; GO:0005488,binding; GO:0043167,ion binding; GO:0043169,cation binding; GO:0003676,nucleic acid binding; …	PF00642.27:Zinc finger C-x8-C-x5-C-x3-H type (and similar)	C3H	TF	C3H
Sin02898	false	false	false	false	up	up	false	K14556 U3 small nucleolar RNA-associated protein 12 | (RefSeq) WD repeat-containing protein 3 (A)	ko03008: Ribosome biogenesis in eukaryotes	zinc finger CCCH domain-containing protein 48-like isoform X1 [Sesamum indicum]	C3H17_ORYSJ RecName: Full=Zinc finger CCCH domain-containing protein 17; Short=OsC3H17;	A0A6I9U061_SESIN SubName: Full=zinc finger CCCH domain-containing protein 48-like isoform X1 {ECO:0000313|RefSeq:XP_011092061.1};	Cdc4 and related F-box and WD-40 proteins	GO:0032040,small-subunit processome; GO:0003677,DNA binding; GO:0046872,metal ion binding; GO:0030515,snoRNA binding; GO:0034511,U3 snoRNA binding; GO:0006364,rRNA processing; GO:0003674,molecular_function; GO:0003676,nucleic acid binding; GO:0005488,binding; GO:0097159,organic cyclic compound binding; GO:1901363,heterocyclic compound binding; GO:0043167,ion binding; GO:0043169,cation binding; GO…	PF00400.35:WD domain, G-beta repeat	C3H	TF	C3H
Sin02912	false	false	false	up	up	up	false	K12880 THO complex subunit 3 | (RefSeq) THO complex subunit 3 (A)	ko03013: Nucleocytoplasmic transport; ko03040: Spliceosome	zinc finger CCCH domain-containing protein 48 [Sesamum indicum]	C3H17_ORYSJ RecName: Full=Zinc finger CCCH domain-containing protein 17; Short=OsC3H17;	A0A8M8V0R3_SESIN SubName: Full=zinc finger CCCH domain-containing protein 48 {ECO:0000313|RefSeq:XP_020552688.1};	Cdc4 and related F-box and WD-40 proteins	GO:0032040,small-subunit processome; GO:0003677,DNA binding; GO:0046872,metal ion binding; GO:0030515,snoRNA binding; GO:0034511,U3 snoRNA binding; GO:0006364,rRNA processing; GO:0003674,molecular_function; GO:0003676,nucleic acid binding; GO:0005488,binding; GO:0097159,organic cyclic compound binding; GO:1901363,heterocyclic compound binding; GO:0043167,ion binding; GO:0043169,cation binding; GO…	PF00400.35:WD domain, G-beta repeat	C3H	TF	C3H
Sin05080	false	false	false	up	up	up	false	K15687 E3 ubiquitin-protein ligase makorin [EC:2.3.2.27] | (RefSeq) E3 ubiquitin-protein ligase makorin (A)	--	E3 ubiquitin-protein ligase makorin [Sesamum indicum]	C3H69_ARATH RecName: Full=Putative RING-type E3 ubiquitin transferase C3H69 {ECO:0000305}; EC=2.3.2.27 {ECO:0000305}; AltName: Full=Zinc finger CCCH domain-containing protein 69; Short=AtC3H69;	A0A8M8VAY4_SESIN SubName: Full=E3 ubiquitin-protein ligase makorin {ECO:0000313|RefSeq:XP_020553645.1};	Predicted E3 ubiquitin ligase	GO:0005634,nucleus; GO:0003677,DNA binding; GO:0046872,metal ion binding; GO:0061630,ubiquitin protein ligase activity; GO:0016567,protein ubiquitination; GO:0003674,molecular_function; GO:0003676,nucleic acid binding; GO:0005488,binding; GO:0097159,organic cyclic compound binding; GO:1901363,heterocyclic compound binding; GO:0043167,ion binding; GO:0043169,cation binding; GO:0003824,catalytic ac…	PF00642.27:Zinc finger C-x8-C-x5-C-x3-H type (and similar)	C3H	TF	C3H
Sin05270	false	false	false	false	false	false	up	--	--	uncharacterized protein LOC105173629 [Sesamum indicum]	C3H65_ARATH RecName: Full=Zinc finger CCCH domain-containing protein 65; Short=AtC3H65; EC=3.1.-.-; AltName: Full=Protein EMBRYO DEFECTIVE 1789;	A0A6I9UHP2_SESIN SubName: Full=uncharacterized protein LOC105173629 {ECO:0000313|RefSeq:XP_011093751.1};	Polyadenylation factor I complex, subunit, Yth1 (CPSF subunit)	GO:0005634,nucleus; GO:0003677,DNA binding; GO:0046872,metal ion binding; GO:0004518,nuclease activity; GO:0003723,RNA binding; GO:0045892,negative regulation of DNA-templated transcription; GO:0003674,molecular_function; GO:0003676,nucleic acid binding; GO:0005488,binding; GO:0097159,organic cyclic compound binding; GO:1901363,heterocyclic compound binding; GO:0043167,ion binding; GO:0043169,cat…	PF00642.27:Zinc finger C-x8-C-x5-C-x3-H type (and similar)	C3H	TF	C3H
Sin05850	false	false	false	false	up	up	up	K27706 zinc finger CCCH domain-containing protein 15 | (RefSeq) zinc finger CCCH domain-containing protein 11 (A)	--	zinc finger CCCH domain-containing protein 11 [Sesamum indicum]	C3H11_ORYSJ RecName: Full=Zinc finger CCCH domain-containing protein 11; Short=OsC3H11;	A0A6I9UAD6_SESIN SubName: Full=zinc finger CCCH domain-containing protein 11 {ECO:0000313|RefSeq:XP_011094747.1};	Uncharacterized conserved protein, contains CCCH-type Zn-finger	GO:0005829,cytosol; GO:0003677,DNA binding; GO:0046872,metal ion binding; GO:0002181,cytoplasmic translation; GO:0003674,molecular_function; GO:0003676,nucleic acid binding; GO:0005488,binding; GO:0097159,organic cyclic compound binding; GO:1901363,heterocyclic compound binding; GO:0043167,ion binding; GO:0043169,cation binding; GO:0006412,translation; GO:0006518,peptide metabolic process; GO:000…	PF16543.8:DRG Family Regulatory Proteins, Tma46	C3H	TF	C3H
Sin07939	false	false	up	false	false	false	false	--	--	protein FRIGIDA-ESSENTIAL 1 isoform X1 [Sesamum indicum]	FES1_ARATH RecName: Full=Protein FRIGIDA-ESSENTIAL 1; AltName: Full=Zinc finger CCCH domain-containing protein 27; Short=AtC3H27;	A0A8M8VBR0_SESIN SubName: Full=protein FRIGIDA-ESSENTIAL 1 isoform X1 {ECO:0000313|RefSeq:XP_020553960.1, ECO:0000313|RefSeq:XP_020553961.1};	--	GO:0005634,nucleus; GO:0003677,DNA binding; GO:0046872,metal ion binding; GO:0030154,cell differentiation; GO:0009908,flower development; GO:0010220,positive regulation of vernalization response; GO:0003674,molecular_function; GO:0003676,nucleic acid binding; GO:0005488,binding; GO:0097159,organic cyclic compound binding; GO:1901363,heterocyclic compound binding; GO:0043167,ion binding; GO:004316…	PF00642.27:Zinc finger C-x8-C-x5-C-x3-H type (and similar)	C3H	TF	C3H
Sin08202	false	false	up	false	false	up	false	K14404 cleavage and polyadenylation specificity factor subunit 4 | (RefSeq) 30-kDa cleavage and polyadenylation specificity factor 30 (A)	ko03015: mRNA surveillance pathway	30-kDa cleavage and polyadenylation specificity factor 30 [Sesamum indicum]	CPSF_ARATH RecName: Full=30-kDa cleavage and polyadenylation specificity factor 30 {ECO:0000303|PubMed:18479511}; EC=3.1.21.- {ECO:0000269|PubMed:17576667}; AltName: Full=Protein OXIDATIVE STRESS TOLERANT 6 {ECO:0000303|PubMed:18545667}; AltName: Full=Zinc finger CCCH domain-containing protein 11; Short=AtC3H11;	A0A6I9UEG3_SESIN SubName: Full=30-kDa cleavage and polyadenylation specificity factor 30 {ECO:0000313|RefSeq:XP_011096672.1};	Putative signal transduction protein involved in RNA splicing	GO:0005737,cytoplasm; GO:0005847,mRNA cleavage and polyadenylation specificity factor complex; GO:0005654,nucleoplasm; GO:0005634,nucleus; GO:0005516,calmodulin binding; GO:0003677,DNA binding; GO:0004519,endonuclease activity; GO:0004521,endoribonuclease activity; GO:0046872,metal ion binding; GO:0003729,mRNA binding; GO:1990247,N6-methyladenosine-containing RNA binding; GO:0003723,RNA binding; …	PF04146.18:YT521-B-like domain	C3H	TF	C3H
Sin09577	down	down	down	down	down	down	down	K18753 butyrate response factor | (RefSeq) zinc finger CCCH domain-containing protein 14-like isoform X2 (A)	--	zinc finger CCCH domain-containing protein 14-like isoform X2 [Sesamum indicum]	C3H39_ORYSJ RecName: Full=Zinc finger CCCH domain-containing protein 39; Short=OsC3H39;	A0A6I9UR80_SESIN SubName: Full=zinc finger CCCH domain-containing protein 14-like isoform X2 {ECO:0000313|RefSeq:XP_011097220.1};	CCCH-type Zn-finger protein	GO:0003677,DNA binding; GO:0046872,metal ion binding; GO:0003729,mRNA binding; GO:0003674,molecular_function; GO:0003676,nucleic acid binding; GO:0005488,binding; GO:0097159,organic cyclic compound binding; GO:1901363,heterocyclic compound binding; GO:0043167,ion binding; GO:0043169,cation binding; GO:0003723,RNA binding	PF00642.27:Zinc finger C-x8-C-x5-C-x3-H type (and similar)	C3H	TF	C3H
Sin10576	false	false	false	up	up	up	false	--	--	zinc finger CCCH domain-containing protein 55 [Sesamum indicum]	C3H55_ORYSJ RecName: Full=Zinc finger CCCH domain-containing protein 55; Short=OsC3H55;	A0A8M8UTU8_SESIN SubName: Full=zinc finger CCCH domain-containing protein 55 {ECO:0000313|RefSeq:XP_020547389.1, ECO:0000313|RefSeq:XP_020547390.1};	--	GO:0003677,DNA binding; GO:0046872,metal ion binding; GO:0003674,molecular_function; GO:0003676,nucleic acid binding; GO:0005488,binding; GO:0097159,organic cyclic compound binding; GO:1901363,heterocyclic compound binding; GO:0043167,ion binding; GO:0043169,cation binding	PF18044.4:CCCH-type zinc finger	C3H	TF	C3H
Sin12123	false	false	false	false	down	down	false	--	--	zinc finger CCCH domain-containing protein 34 [Sesamum indicum]	C3H34_ARATH RecName: Full=Zinc finger CCCH domain-containing protein 34; Short=AtC3H34; AltName: Full=Zinc finger CCCH domain-containing protein ZFN-like 2;	A0A6I9SQG5_SESIN SubName: Full=zinc finger CCCH domain-containing protein 34 {ECO:0000313|RefSeq:XP_011071464.1, ECO:0000313|RefSeq:XP_011071465.1};	CCCH-type Zn-finger protein	GO:0005634,nucleus; GO:0003677,DNA binding; GO:0046872,metal ion binding; GO:0003729,mRNA binding; GO:0003674,molecular_function; GO:0003676,nucleic acid binding; GO:0005488,binding; GO:0097159,organic cyclic compound binding; GO:1901363,heterocyclic compound binding; GO:0043167,ion binding; GO:0043169,cation binding; GO:0003723,RNA binding; GO:0005575,cellular_component; GO:0005622,intracellular…	PF00642.27:Zinc finger C-x8-C-x5-C-x3-H type (and similar)	C3H	TF	C3H
Sin12867	false	false	false	up	up	up	up	K18753 butyrate response factor | (RefSeq) zinc finger CCCH domain-containing protein 15 (A)	--	zinc finger CCCH domain-containing protein 39-like [Sesamum indicum]	C3H39_ARATH RecName: Full=Zinc finger CCCH domain-containing protein 39; Short=AtC3H39;	A0A6I9SQ81_SESIN SubName: Full=zinc finger CCCH domain-containing protein 39-like {ECO:0000313|RefSeq:XP_011072245.1};	CCCH-type Zn-finger protein	GO:0003677,DNA binding; GO:0003700,DNA-binding transcription factor activity; GO:0046872,metal ion binding; GO:0003729,mRNA binding; GO:0006355,regulation of DNA-templated transcription; GO:0003674,molecular_function; GO:0003676,nucleic acid binding; GO:0005488,binding; GO:0097159,organic cyclic compound binding; GO:1901363,heterocyclic compound binding; GO:0140110,transcription regulator activit…	PF00642.27:Zinc finger C-x8-C-x5-C-x3-H type (and similar)	C3H	TF	C3H
Sin14579	false	false	up	up	up	up	up	--	--	zinc finger CCCH domain-containing protein 6 [Sesamum indicum]	C3H6_ARATH RecName: Full=Zinc finger CCCH domain-containing protein 6; Short=AtC3H6;	A0A6I9SVN1_SESIN SubName: Full=zinc finger CCCH domain-containing protein 6 {ECO:0000313|RefSeq:XP_011074649.1};	--	GO:0003677,DNA binding; GO:0046872,metal ion binding; GO:0003674,molecular_function; GO:0003676,nucleic acid binding; GO:0005488,binding; GO:0097159,organic cyclic compound binding; GO:1901363,heterocyclic compound binding; GO:0043167,ion binding; GO:0043169,cation binding	--	C3H	TF	C3H
Sin15919	false	up	up	up	up	up	up	--	--	zinc finger CCCH domain-containing protein 48 [Sesamum indicum]	C3H48_ARATH RecName: Full=Zinc finger CCCH domain-containing protein 48; Short=AtC3H48; AltName: Full=Zinc finger CCCH domain and WD40 repeat-containing protein 1;	A0A6I9T723_SESIN SubName: Full=zinc finger CCCH domain-containing protein 48 {ECO:0000313|RefSeq:XP_011076248.1};	Cdc4 and related F-box and WD-40 proteins	GO:0032040,small-subunit processome; GO:0003677,DNA binding; GO:0046872,metal ion binding; GO:0030515,snoRNA binding; GO:0003674,molecular_function; GO:0003676,nucleic acid binding; GO:0005488,binding; GO:0097159,organic cyclic compound binding; GO:1901363,heterocyclic compound binding; GO:0043167,ion binding; GO:0043169,cation binding; GO:0003723,RNA binding; GO:0005575,cellular_component; GO:00…	PF00400.35:WD domain, G-beta repeat	C3H	TF	C3H
Sin16238	up	up	up	up	false	up	up	K23047 E3 ubiquitin-protein ligase UNKL [EC:2.3.2.27] | (RefSeq) zinc finger CCCH domain-containing protein 2-like (A)	--	zinc finger CCCH domain-containing protein 29-like [Sesamum indicum]	C3H29_ARATH RecName: Full=Zinc finger CCCH domain-containing protein 29; Short=AtC3H29; AltName: Full=AtSZF2;	A0A6I9T0D0_SESIN SubName: Full=zinc finger CCCH domain-containing protein 29-like {ECO:0000313|RefSeq:XP_011076700.1};	CCCH-type Zn-finger protein	GO:0005634,nucleus; GO:0003677,DNA binding; GO:0003700,DNA-binding transcription factor activity; GO:0046872,metal ion binding; GO:0071456,cellular response to hypoxia; GO:0050832,defense response to fungus; GO:0006355,regulation of DNA-templated transcription; GO:0009409,response to cold; GO:0003674,molecular_function; GO:0003676,nucleic acid binding; GO:0005488,binding; GO:0097159,organic cycli…	PF00023.33:Ankyrin repeat	C3H	TF	C3H
Sin16749	false	false	false	false	up	up	false	--	--	zinc finger CCCH domain-containing protein ZFN-like isoform X2 [Sesamum indicum]	ZFNL_PEA RecName: Full=Zinc finger CCCH domain-containing protein ZFN-like;	A0A6I9T506_SESIN SubName: Full=zinc finger CCCH domain-containing protein ZFN-like isoform X2 {ECO:0000313|RefSeq:XP_011077187.1};	CCCH-type Zn-finger protein	GO:0005634,nucleus; GO:0003677,DNA binding; GO:0046872,metal ion binding; GO:0003674,molecular_function; GO:0003676,nucleic acid binding; GO:0005488,binding; GO:0097159,organic cyclic compound binding; GO:1901363,heterocyclic compound binding; GO:0043167,ion binding; GO:0043169,cation binding; GO:0005575,cellular_component; GO:0005622,intracellular anatomical structure; GO:0043226,organelle; GO:0…	PF00642.27:Zinc finger C-x8-C-x5-C-x3-H type (and similar)	C3H	TF	C3H
Sin17062	false	down	down	false	down	down	false	--	--	zinc finger CCCH domain-containing protein 39 isoform X1 [Sesamum indicum]	C3H39_ARATH RecName: Full=Zinc finger CCCH domain-containing protein 39; Short=AtC3H39;	A0A6I9TE24_SESIN SubName: Full=zinc finger CCCH domain-containing protein 39 isoform X1 {ECO:0000313|RefSeq:XP_011078936.1};	CCCH-type Zn-finger protein	GO:0003677,DNA binding; GO:0003700,DNA-binding transcription factor activity; GO:0046872,metal ion binding; GO:0003729,mRNA binding; GO:0006355,regulation of DNA-templated transcription; GO:0003674,molecular_function; GO:0003676,nucleic acid binding; GO:0005488,binding; GO:0097159,organic cyclic compound binding; GO:1901363,heterocyclic compound binding; GO:0140110,transcription regulator activit…	PF00642.27:Zinc finger C-x8-C-x5-C-x3-H type (and similar)	C3H	TF	C3H
Sin17601	false	down	down	down	down	down	down	K23047 E3 ubiquitin-protein ligase UNKL [EC:2.3.2.27] | (RefSeq) zinc finger CCCH domain-containing protein 2-like (A)	--	zinc finger CCCH domain-containing protein 20-like [Sesamum indicum]	C3H20_ARATH RecName: Full=Zinc finger CCCH domain-containing protein 20; Short=AtC3H20;	A0A6I9TCA4_SESIN SubName: Full=zinc finger CCCH domain-containing protein 20-like {ECO:0000313|RefSeq:XP_011078221.1};	CCCH-type Zn-finger protein	GO:0005886,plasma membrane; GO:0003677,DNA binding; GO:0003700,DNA-binding transcription factor activity; GO:0046872,metal ion binding; GO:0051607,defense response to virus; GO:0006355,regulation of DNA-templated transcription; GO:0006979,response to oxidative stress; GO:0003674,molecular_function; GO:0003676,nucleic acid binding; GO:0005488,binding; GO:0097159,organic cyclic compound binding; GO…	PF18345.4:Zinc finger domain	C3H	TF	C3H
Sin17650	false	false	false	down	down	false	false	K24939 CWF19-like protein 1 | (RefSeq) zinc finger CCCH domain-containing protein 64 isoform X1 (A)	--	zinc finger CCCH domain-containing protein 64 isoform X3 [Sesamum indicum]	C3H64_ARATH RecName: Full=Zinc finger CCCH domain-containing protein 64; Short=AtC3H64;	A0A6I9T319_SESIN SubName: Full=zinc finger CCCH domain-containing protein 64 isoform X3 {ECO:0000313|RefSeq:XP_011077986.1, ECO:0000313|RefSeq:XP_011077987.1};	Uncharacterized conserved protein	GO:0071014,post-mRNA release spliceosomal complex; GO:0003677,DNA binding; GO:0046872,metal ion binding; GO:0061632,RNA lariat debranching enzyme activator activity; GO:0000398,mRNA splicing, via spliceosome; GO:0003674,molecular_function; GO:0003676,nucleic acid binding; GO:0005488,binding; GO:0097159,organic cyclic compound binding; GO:1901363,heterocyclic compound binding; GO:0043167,ion bindi…	PF04677.18:Protein similar to CwfJ C-terminus 1	C3H	TF	C3H
Sin19177	up	up	up	up	up	up	up	K23047 E3 ubiquitin-protein ligase UNKL [EC:2.3.2.27] | (RefSeq) zinc finger CCCH domain-containing protein 2-like (A)	--	zinc finger CCCH domain-containing protein 23 [Sesamum indicum]	C3H20_ARATH RecName: Full=Zinc finger CCCH domain-containing protein 20; Short=AtC3H20;	A0A6I9TFT4_SESIN SubName: Full=zinc finger CCCH domain-containing protein 23 {ECO:0000313|RefSeq:XP_011081722.1};	CCCH-type Zn-finger protein	GO:0005886,plasma membrane; GO:0003677,DNA binding; GO:0003700,DNA-binding transcription factor activity; GO:0046872,metal ion binding; GO:0051607,defense response to virus; GO:0006355,regulation of DNA-templated transcription; GO:0006979,response to oxidative stress; GO:0003674,molecular_function; GO:0003676,nucleic acid binding; GO:0005488,binding; GO:0097159,organic cyclic compound binding; GO…	PF00642.27:Zinc finger C-x8-C-x5-C-x3-H type (and similar)	C3H	TF	C3H
Sin21637	false	false	up	up	up	up	false	--	--	zinc finger CCCH domain-containing protein 6 [Sesamum indicum]	C3H6_ARATH RecName: Full=Zinc finger CCCH domain-containing protein 6; Short=AtC3H6;	A0A6I9TEL7_SESIN SubName: Full=zinc finger CCCH domain-containing protein 6 {ECO:0000313|RefSeq:XP_011083502.1};	--	GO:0003677,DNA binding; GO:0046872,metal ion binding; GO:0003674,molecular_function; GO:0003676,nucleic acid binding; GO:0005488,binding; GO:0097159,organic cyclic compound binding; GO:1901363,heterocyclic compound binding; GO:0043167,ion binding; GO:0043169,cation binding	--	C3H	TF	C3H
Sin22738	false	up	up	up	up	up	up	K23047 E3 ubiquitin-protein ligase UNKL [EC:2.3.2.27] | (RefSeq) zinc finger CCCH domain-containing protein 2-like (A)	--	zinc finger CCCH domain-containing protein 29 [Sesamum indicum]	C3H29_ARATH RecName: Full=Zinc finger CCCH domain-containing protein 29; Short=AtC3H29; AltName: Full=AtSZF2;	A0A6I9TIC3_SESIN SubName: Full=zinc finger CCCH domain-containing protein 29 {ECO:0000313|RefSeq:XP_011084902.1};	CCCH-type Zn-finger protein	GO:0005634,nucleus; GO:0003677,DNA binding; GO:0003700,DNA-binding transcription factor activity; GO:0046872,metal ion binding; GO:0071456,cellular response to hypoxia; GO:0050832,defense response to fungus; GO:0006355,regulation of DNA-templated transcription; GO:0009409,response to cold; GO:0003674,molecular_function; GO:0003676,nucleic acid binding; GO:0005488,binding; GO:0097159,organic cycli…	PF12796.10:Ankyrin repeats (3 copies)	C3H	TF	C3H
Sin25524	false	false	false	down	down	down	false	K05544 tRNA-dihydrouridine synthase 3 [EC:1.3.1.89] | (RefSeq) tRNA-dihydrouridine(47) synthase [NAD(P)(+)]-like isoform X1 (A)	--	tRNA-dihydrouridine(47) synthase [NAD(P)(+)]	DUS3L_ARATH RecName: Full=tRNA-dihydrouridine(47) synthase [NAD(P)(+)]-like; EC=1.3.1.89 {ECO:0000250|UniProtKB:Q06053}; AltName: Full=Zinc finger CCCH domain-containing protein 50; Short=AtC3H50; AltName: Full=mRNA-dihydrouridine synthase DUS3 homolog; EC=1.3.1.- {ECO:0000250|UniProtKB:Q9UTH9}; AltName: Full=tRNA-dihydrouridine synthase 3-like;	A0A6I9U424_SESIN RecName: Full=tRNA-dihydrouridine(47) synthase [NAD(P)(+)] {ECO:0000256|RuleBase:RU291113}; EC=1.3.1.- {ECO:0000256|RuleBase:RU291113}; AltName: Full=tRNA-dihydrouridine synthase 3 {ECO:0000256|RuleBase:RU291113};	Uncharacterized conserved protein	GO:0005773,vacuole; GO:0050660,flavin adenine dinucleotide binding; GO:0046872,metal ion binding; GO:0017150,tRNA dihydrouridine synthase activity; GO:0006397,mRNA processing; GO:0000166,nucleotide binding; GO:0003674,molecular_function; GO:0005488,binding; GO:0036094,small molecule binding; GO:0043167,ion binding; GO:0043168,anion binding; GO:0097159,organic cyclic compound binding; GO:1901265,n…	PF01207.20:Dihydrouridine synthase (Dus)	C3H	TF	C3H
Sin26786	false	false	false	up	up	up	false	--	--	zinc finger CCCH domain-containing protein 44-like isoform X2 [Sesamum indicum]	C3H44_ARATH RecName: Full=Zinc finger CCCH domain-containing protein 44; Short=AtC3H44;	A0A6I9TU81_SESIN SubName: Full=zinc finger CCCH domain-containing protein 44-like isoform X1 {ECO:0000313|RefSeq:XP_011090434.1};	RNA polymerase I transcription factor UAF	GO:0003677,DNA binding; GO:0046872,metal ion binding; GO:0003674,molecular_function; GO:0003676,nucleic acid binding; GO:0005488,binding; GO:0097159,organic cyclic compound binding; GO:1901363,heterocyclic compound binding; GO:0043167,ion binding; GO:0043169,cation binding	PF03126.21:Plus-3 domain	C3H	TF	C3H
Sin27651	down	down	down	down	down	down	down	K18753 butyrate response factor | (RefSeq) zinc finger CCCH domain-containing protein 14 (A)	--	zinc finger CCCH domain-containing protein 14 [Sesamum indicum]	C3H39_ORYSJ RecName: Full=Zinc finger CCCH domain-containing protein 39; Short=OsC3H39;	A0A6I9UNX7_SESIN SubName: Full=zinc finger CCCH domain-containing protein 14 {ECO:0000313|RefSeq:XP_011100111.1};	CCCH-type Zn-finger protein	GO:0003677,DNA binding; GO:0046872,metal ion binding; GO:0003729,mRNA binding; GO:0003674,molecular_function; GO:0003676,nucleic acid binding; GO:0005488,binding; GO:0097159,organic cyclic compound binding; GO:1901363,heterocyclic compound binding; GO:0043167,ion binding; GO:0043169,cation binding; GO:0003723,RNA binding	PF00642.27:Zinc finger C-x8-C-x5-C-x3-H type (and similar)	C3H	TF	C3H
Sin28336	up	up	up	up	up	up	up	--	--	zinc finger CCCH domain-containing protein 67 [Sesamum indicum]	C3H43_ARATH RecName: Full=Zinc finger CCCH domain-containing protein 43; Short=AtC3H43; AltName: Full=Zinc finger CCCH domain-containing protein ZFN-like 6;	A0A6I9UV06_SESIN SubName: Full=zinc finger CCCH domain-containing protein 67 {ECO:0000313|RefSeq:XP_011098795.1};	CCCH-type Zn-finger protein	GO:0005634,nucleus; GO:0003677,DNA binding; GO:0046872,metal ion binding; GO:0003729,mRNA binding; GO:0003674,molecular_function; GO:0003676,nucleic acid binding; GO:0005488,binding; GO:0097159,organic cyclic compound binding; GO:1901363,heterocyclic compound binding; GO:0043167,ion binding; GO:0043169,cation binding; GO:0003723,RNA binding; GO:0005575,cellular_component; GO:0005622,intracellular…	PF00642.27:Zinc finger C-x8-C-x5-C-x3-H type (and similar)	C3H	TF	C3H
novel.1686	false	false	false	up	up	false	false	K13152 U11/U12 small nuclear ribonucleoprotein 20 kDa protein | (RefSeq) zinc finger CCCH domain-containing protein 3 (A)	--	U1 snRNP-specific protein C [Handroanthus impetiginosus]	C3H3_ORYSJ RecName: Full=Zinc finger CCCH domain-containing protein 3; Short=OsC3H3;	A0A2G9I7N4_9LAMI SubName: Full=U1 snRNP-specific protein C {ECO:0000313|EMBL:PIN25756.1};	U1 snRNP-specific protein C	GO:0005689,U12-type spliceosomal complex; GO:0003677,DNA binding; GO:0008270,zinc ion binding; GO:0003674,molecular_function; GO:0003676,nucleic acid binding; GO:0005488,binding; GO:0097159,organic cyclic compound binding; GO:1901363,heterocyclic compound binding; GO:0043167,ion binding; GO:0043169,cation binding; GO:0046872,metal ion binding; GO:0046914,transition metal ion binding; GO:0005575,c…	PF06220.15:U1 zinc finger	C3H	TF	C3H
Sin02613	false	false	up	up	up	up	false	K21596 calmodulin-binding transcription activator | (RefSeq) calmodulin-binding transcription activator 2 (A)	--	calmodulin-binding transcription activator 2 [Sesamum indicum]	CMTA2_ARATH RecName: Full=Calmodulin-binding transcription activator 2 {ECO:0000303|PubMed:11925432}; Short=AtCAMTA2 {ECO:0000303|PubMed:11925432}; AltName: Full=AtER66 {ECO:0000303|PubMed:11162426}; AltName: Full=Ethylene-induced calmodulin-binding protein c {ECO:0000303|PubMed:11782485}; Short=EICBP.c {ECO:0000303|PubMed:11782485}; AltName: Full=Signal-responsive protein 4 {ECO:0000303|PubMed:1…	A0A6I9U5X8_SESIN SubName: Full=calmodulin-binding transcription activator 2 {ECO:0000313|RefSeq:XP_011092424.1};	Uncharacterized conserved protein, contains IPT/TIG domain	GO:0005634,nucleus; GO:0005516,calmodulin binding; GO:0003700,DNA-binding transcription factor activity; GO:0003690,double-stranded DNA binding; GO:0000976,transcription cis-regulatory region binding; GO:0003712,transcription coregulator activity; GO:0071275,cellular response to aluminum ion; GO:0045893,positive regulation of DNA-templated transcription; GO:0006357,regulation of transcription by …	PF03859.19:CG-1 domain	CAMTA	TF	CAMTA
Sin09907	false	false	up	up	up	up	up	K21596 calmodulin-binding transcription activator | (RefSeq) calmodulin-binding transcription activator 1-like (A)	--	calmodulin-binding transcription activator 1-like [Sesamum indicum]	CMTA3_ARATH RecName: Full=Calmodulin-binding transcription activator 3 {ECO:0000303|PubMed:11925432}; Short=AtCAMTA3 {ECO:0000303|PubMed:11925432}; AltName: Full=Ethylene-induced calmodulin-binding protein 1 {ECO:0000303|PubMed:11162426}; Short=EICBP1 {ECO:0000303|PubMed:11162426}; AltName: Full=Ethylene-induced calmodulin-binding protein a {ECO:0000303|PubMed:11782485}; Short=EICBP.a {ECO:000030…	A0A6I9UGG5_SESIN SubName: Full=calmodulin-binding transcription activator 1-like {ECO:0000313|RefSeq:XP_011097567.1, ECO:0000313|RefSeq:XP_011097568.1};	Uncharacterized conserved protein, contains IPT/TIG domain	GO:0005634,nucleus; GO:0005516,calmodulin binding; GO:0003700,DNA-binding transcription factor activity; GO:0003690,double-stranded DNA binding; GO:0043565,sequence-specific DNA binding; GO:0003712,transcription coregulator activity; GO:0070417,cellular response to cold; GO:0042742,defense response to bacterium; GO:0050832,defense response to fungus; GO:0106167,extracellular ATP signaling; GO:001…	PF03859.19:CG-1 domain	CAMTA	TF	CAMTA
Sin24331	false	false	up	up	up	up	up	K21596 calmodulin-binding transcription activator | (RefSeq) calmodulin-binding transcription activator 4 (A)	--	calmodulin-binding transcription activator 4 [Sesamum indicum]	CMTA4_ARATH RecName: Full=Calmodulin-binding transcription activator 4 {ECO:0000303|PubMed:11925432}; Short=AtCAMTA4 {ECO:0000303|PubMed:11925432}; AltName: Full=AtFIN21 {ECO:0000303|PubMed:11162426}; AltName: Full=Ethylene-induced calmodulin-binding protein 4 {ECO:0000312|EMBL:AAR98747.1}; Short=EICBP4 {ECO:0000312|EMBL:AAR98747.1}; AltName: Full=Ethylene-induced calmodulin-binding protein d {EC…	A0A6I9TML4_SESIN SubName: Full=calmodulin-binding transcription activator 4 {ECO:0000313|RefSeq:XP_011086818.1};	Uncharacterized conserved protein, contains IPT/TIG domain	GO:0005634,nucleus; GO:0005516,calmodulin binding; GO:0003690,double-stranded DNA binding; GO:0003712,transcription coregulator activity; GO:0006357,regulation of transcription by RNA polymerase II; GO:0006355,regulation of DNA-templated transcription; GO:0003674,molecular_function; GO:0005488,binding; GO:0005515,protein binding; GO:0003676,nucleic acid binding; GO:0003677,DNA binding; GO:0097159…	PF03859.19:CG-1 domain	CAMTA	TF	CAMTA
Sin00208	false	false	down	false	false	false	false	K21776 protein lin-54 | (RefSeq) protein tesmin/TSO1-like CXC 5 (A)	--	protein tesmin/TSO1-like CXC 5 [Sesamum indicum]	TCX5_ARATH RecName: Full=Protein tesmin/TSO1-like CXC 5; Short=AtTCX5;	A0A6I9U1T7_SESIN SubName: Full=protein tesmin/TSO1-like CXC 5 {ECO:0000313|RefSeq:XP_011090506.2};	Metallothionein-like protein	GO:0005634,nucleus; GO:0003700,DNA-binding transcription factor activity; GO:0046872,metal ion binding; GO:0006355,regulation of DNA-templated transcription; GO:0003674,molecular_function; GO:0140110,transcription regulator activity; GO:0005488,binding; GO:0043167,ion binding; GO:0043169,cation binding; GO:0006139,nucleobase-containing compound metabolic process; GO:0006351,DNA-templated transcri…	PF03638.18:Tesmin/TSO1-like CXC domain, cysteine-rich domain	CPP	TF	CPP
Sin04174	false	up	false	false	false	false	false	K21776 protein lin-54 | (RefSeq) protein tesmin/TSO1-like CXC 2 (A)	--	LOW QUALITY PROTEIN: protein tesmin/TSO1-like CXC 2 [Sesamum indicum]	TCX2_ARATH RecName: Full=Protein tesmin/TSO1-like CXC 2; Short=AtTCX2; AltName: Full=Protein TSO1-like 2; Short=Protein SOL2;	A0A6I9U9Q3_SESIN SubName: Full=LOW QUALITY PROTEIN: protein tesmin/TSO1-like CXC 2 {ECO:0000313|RefSeq:XP_011090684.1};	Metallothionein-like protein	GO:0005634,nucleus; GO:0003700,DNA-binding transcription factor activity; GO:0046872,metal ion binding; GO:0000976,transcription cis-regulatory region binding; GO:0006355,regulation of DNA-templated transcription; GO:0010375,stomatal complex patterning; GO:0010440,stomatal lineage progression; GO:0003674,molecular_function; GO:0140110,transcription regulator activity; GO:0005488,binding; GO:00431…	PF03638.18:Tesmin/TSO1-like CXC domain, cysteine-rich domain	CPP	TF	CPP
Sin13764	false	false	false	down	down	down	down	K21776 protein lin-54 | (RefSeq) protein tesmin/TSO1-like CXC 2 (A)	--	protein tesmin/TSO1-like CXC 2 isoform X1 [Sesamum indicum]	TCX2_ARATH RecName: Full=Protein tesmin/TSO1-like CXC 2; Short=AtTCX2; AltName: Full=Protein TSO1-like 2; Short=Protein SOL2;	A0A6I9T015_SESIN SubName: Full=protein tesmin/TSO1-like CXC 2 isoform X1 {ECO:0000313|RefSeq:XP_011073448.1};	Metallothionein-like protein	GO:0005634,nucleus; GO:0003700,DNA-binding transcription factor activity; GO:0046872,metal ion binding; GO:0000976,transcription cis-regulatory region binding; GO:0006355,regulation of DNA-templated transcription; GO:0010375,stomatal complex patterning; GO:0010440,stomatal lineage progression; GO:0003674,molecular_function; GO:0140110,transcription regulator activity; GO:0005488,binding; GO:00431…	PF03638.18:Tesmin/TSO1-like CXC domain, cysteine-rich domain	CPP	TF	CPP
Sin17530	false	false	false	false	false	up	false	K21776 protein lin-54 | (RefSeq) protein tesmin/TSO1-like CXC 5 (A)	--	protein tesmin/TSO1-like CXC 5 [Sesamum indicum]	TCX5_ARATH RecName: Full=Protein tesmin/TSO1-like CXC 5; Short=AtTCX5;	A0A6I9T5S7_SESIN SubName: Full=protein tesmin/TSO1-like CXC 5 {ECO:0000313|RefSeq:XP_011078441.1};	Metallothionein-like protein	GO:0005634,nucleus; GO:0003700,DNA-binding transcription factor activity; GO:0046872,metal ion binding; GO:0006355,regulation of DNA-templated transcription; GO:0003674,molecular_function; GO:0140110,transcription regulator activity; GO:0005488,binding; GO:0043167,ion binding; GO:0043169,cation binding; GO:0006139,nucleobase-containing compound metabolic process; GO:0006351,DNA-templated transcri…	PF03638.18:Tesmin/TSO1-like CXC domain, cysteine-rich domain	CPP	TF	CPP
Sin18655	false	false	up	false	up	up	up	K11430 [histone H3]-lysine27 N-trimethyltransferase EZH2 [EC:2.1.1.356] | (RefSeq) histone-lysine N-methyltransferase EZA1 isoform X1 (A)	ko00310: Lysine degradation; ko01100: Metabolic pathways; ko03083: Polycomb repressive complex	histone-lysine N-methyltransferase EZA1 isoform X1 [Sesamum indicum]	EZA1_ARATH RecName: Full=Histone-lysine N-methyltransferase EZA1 {ECO:0000303|Ref.1}; EC=2.1.1.356 {ECO:0000255|PROSITE-ProRule:PRU00909}; AltName: Full=CURLY LEAF-like 1; AltName: Full=Protein SET DOMAIN GROUP 10 {ECO:0000303|PubMed:12805620}; AltName: Full=Protein SWINGER {ECO:0000303|PubMed:14593172};	A0A6I9TEY8_SESIN SubName: Full=histone-lysine N-methyltransferase EZA1 isoform X1 {ECO:0000313|RefSeq:XP_011082416.1};	Transcriptional repressor EZH1	GO:0005677,chromatin silencing complex; GO:0005634,nucleus; GO:0031519,PcG protein complex; GO:0009506,plasmodesma; GO:0003682,chromatin binding; GO:0046976,histone methyltransferase activity (H3-K27 specific); GO:0003727,single-stranded RNA binding; GO:0009738,abscisic acid-activated signaling pathway; GO:1990110,callus formation; GO:0006338,chromatin remodeling; GO:0031507,heterochromatin forma…	PF00856.31:SET domain	CPP	TF	CPP
Sin02371	down	down	down	down	down	down	down	K09250 cellular nucleic acid-binding protein | (RefSeq) cold shock domain-containing protein 3 (A)	--	glycine-rich protein 2-like isoform X1 [Sesamum indicum]	GRP2_NICSY RecName: Full=Glycine-rich protein 2;	A0A6I9U5G2_SESIN SubName: Full=glycine-rich protein 2-like isoform X1 {ECO:0000313|RefSeq:XP_011092884.1};	Predicted RNA-binding protein containing PIN domain and invovled in translation or RNA processing	GO:0003723,RNA binding; GO:0008270,zinc ion binding; GO:0003674,molecular_function; GO:0003676,nucleic acid binding; GO:0005488,binding; GO:0097159,organic cyclic compound binding; GO:1901363,heterocyclic compound binding; GO:0043167,ion binding; GO:0043169,cation binding; GO:0046872,metal ion binding; GO:0046914,transition metal ion binding	PF00313.25:'Cold-shock' DNA-binding domain	CSD	TF	CSD
Sin24549	down	down	down	down	down	down	down	K09250 cellular nucleic acid-binding protein | (RefSeq) cold shock domain-containing protein 3 (A)	--	glycine-rich protein 2-like [Sesamum indicum]	GRP2_NICSY RecName: Full=Glycine-rich protein 2;	A0A6I9TU03_SESIN SubName: Full=glycine-rich protein 2-like {ECO:0000313|RefSeq:XP_011087154.1};	Predicted RNA-binding protein containing PIN domain and invovled in translation or RNA processing	GO:0003723,RNA binding; GO:0008270,zinc ion binding; GO:0003674,molecular_function; GO:0003676,nucleic acid binding; GO:0005488,binding; GO:0097159,organic cyclic compound binding; GO:1901363,heterocyclic compound binding; GO:0043167,ion binding; GO:0043169,cation binding; GO:0046872,metal ion binding; GO:0046914,transition metal ion binding	PF00313.25:'Cold-shock' DNA-binding domain	CSD	TF	CSD
novel.862	false	up	false	false	false	false	NA	K14832 ribosome biogenesis protein MAK21 | (RefSeq) CCAAT/enhancer-binding protein zeta (A)	--	CCAAT-binding factor [Striga asiatica]	--	A0A5A7R7W0_STRAF SubName: Full=CCAAT-binding factor {ECO:0000313|EMBL:GER53609.1};	--	GO:0005634,nucleus; GO:0005575,cellular_component; GO:0005622,intracellular anatomical structure; GO:0043226,organelle; GO:0043227,membrane-bounded organelle; GO:0043229,intracellular organelle; GO:0043231,intracellular membrane-bounded organelle; GO:0110165,cellular anatomical entity	--	CSD	TF	CSD
Sin02400	false	false	false	false	false	false	down	--	--	B-box zinc finger protein 19 isoform X3 [Sesamum indicum]	BBX19_ARATH RecName: Full=B-box zinc finger protein 19 {ECO:0000303|PubMed:19920209}; AltName: Full=Protein DOUBLE B-BOX 1B; AltName: Full=Protein SALT TOLERANCE HOMOLOG 5;	A0A6I9U5C4_SESIN SubName: Full=B-box zinc finger protein 19 isoform X3 {ECO:0000313|RefSeq:XP_011092847.1};	--	GO:0005634,nucleus; GO:0008270,zinc ion binding; GO:0010100,negative regulation of photomorphogenesis; GO:0009640,photomorphogenesis; GO:0006355,regulation of DNA-templated transcription; GO:0003674,molecular_function; GO:0005488,binding; GO:0043167,ion binding; GO:0043169,cation binding; GO:0046872,metal ion binding; GO:0046914,transition metal ion binding; GO:0007275,multicellular organism deve…	PF00643.27:B-box zinc finger	DBB	TF	DBB
Sin14565	false	down	false	false	down	down	false	--	--	B-box zinc finger protein 20 [Sesamum indicum]	BBX21_ARATH RecName: Full=B-box zinc finger protein 21 {ECO:0000303|PubMed:19920209}; Short=AtBBX21; AltName: Full=Protein LONG HYPOCOTYL UNDER SHADE {ECO:0000303|PubMed:21070414}; AltName: Full=Protein SALT TOLERANCE HOMOLOG 2;	A0A6I9T3V0_SESIN SubName: Full=B-box zinc finger protein 20 {ECO:0000313|RefSeq:XP_011074989.1};	--	GO:0005634,nucleus; GO:0003700,DNA-binding transcription factor activity; GO:0000976,transcription cis-regulatory region binding; GO:0008270,zinc ion binding; GO:0009640,photomorphogenesis; GO:0010117,photoprotection; GO:1905157,positive regulation of photosynthesis; GO:0006355,regulation of DNA-templated transcription; GO:0009641,shade avoidance; GO:0003674,molecular_function; GO:0140110,transcr…	PF00643.27:B-box zinc finger	DBB	TF	DBB
Sin21658	false	down	down	down	down	down	false	--	--	B-box zinc finger protein 21 [Sesamum indicum]	BBX21_ARATH RecName: Full=B-box zinc finger protein 21 {ECO:0000303|PubMed:19920209}; Short=AtBBX21; AltName: Full=Protein LONG HYPOCOTYL UNDER SHADE {ECO:0000303|PubMed:21070414}; AltName: Full=Protein SALT TOLERANCE HOMOLOG 2;	A0A6I9TFI1_SESIN SubName: Full=B-box zinc finger protein 21 {ECO:0000313|RefSeq:XP_011083607.1};	--	GO:0005634,nucleus; GO:0003700,DNA-binding transcription factor activity; GO:0000976,transcription cis-regulatory region binding; GO:0008270,zinc ion binding; GO:0009640,photomorphogenesis; GO:0010117,photoprotection; GO:1905157,positive regulation of photosynthesis; GO:0006355,regulation of DNA-templated transcription; GO:0009641,shade avoidance; GO:0003674,molecular_function; GO:0140110,transcr…	PF00643.27:B-box zinc finger	DBB	TF	DBB
Sin25462	up	up	up	up	up	up	up	--	--	B-box zinc finger protein 20 [Sesamum indicum]	BBX20_ARATH RecName: Full=B-box zinc finger protein 20 {ECO:0000303|PubMed:19920209}; AltName: Full=Protein BZR1 SUPPRESSOR 1 {ECO:0000303|PubMed:22535582}; AltName: Full=Protein DOUBLE B-BOX 2; AltName: Full=Protein SALT TOLERANCE HOMOLOG 7;	A0A6I9U3S7_SESIN SubName: Full=B-box zinc finger protein 20 {ECO:0000313|RefSeq:XP_011088466.1};	--	GO:0005634,nucleus; GO:0003700,DNA-binding transcription factor activity; GO:0000976,transcription cis-regulatory region binding; GO:0008270,zinc ion binding; GO:1900458,negative regulation of brassinosteroid mediated signaling pathway; GO:0009640,photomorphogenesis; GO:2000306,positive regulation of photomorphogenesis; GO:0006355,regulation of DNA-templated transcription; GO:0009741,response to …	PF00643.27:B-box zinc finger	DBB	TF	DBB
Sin21969	down	down	down	down	down	down	down	K14803 protein phosphatase PTC2/3 [EC:3.1.3.16] | (RefSeq) probable protein phosphatase 2C 27 (A)	--	probable protein phosphatase 2C 27 [Sesamum indicum]	P2C27_ORYSJ RecName: Full=Probable protein phosphatase 2C 27; Short=OsPP2C27; EC=3.1.3.16;	A0A6I9TFQ4_SESIN RecName: Full=Protein-serine/threonine phosphatase {ECO:0000256|ARBA:ARBA00013081}; EC=3.1.3.16 {ECO:0000256|ARBA:ARBA00013081};	Serine/threonine protein phosphatase	GO:0046872,metal ion binding; GO:0017018,myosin phosphatase activity; GO:0006470,protein dephosphorylation; GO:0003674,molecular_function; GO:0005488,binding; GO:0043167,ion binding; GO:0043169,cation binding; GO:0003824,catalytic activity; GO:0004721,phosphoprotein phosphatase activity; GO:0004722,protein serine/threonine phosphatase activity; GO:0016787,hydrolase activity; GO:0016788,hydrolase …	PF00481.24:Protein phosphatase 2C	DBP	TF	DBP
Sin05532	false	down	down	down	down	down	down	K06620 transcription factor E2F3 | (RefSeq) transcription factor E2FA (A)	--	transcription factor E2FA [Sesamum indicum]	E2FA_ARATH RecName: Full=Transcription factor E2FA; AltName: Full=E2F transcription factor-3; Short=AtE2F3;	A0A6I9U217_SESIN SubName: Full=transcription factor E2FA {ECO:0000313|RefSeq:XP_011094221.1};	Transcription factor E2F/dimerization partner (TDP)	GO:0005737,cytoplasm; GO:0090575,RNA polymerase II transcription regulator complex; GO:0003677,DNA binding; GO:0000981,DNA-binding transcription factor activity, RNA polymerase II-specific; GO:0046983,protein dimerization activity; GO:0000978,RNA polymerase II cis-regulatory region sequence-specific DNA binding; GO:0007049,cell cycle; GO:0051446,positive regulation of meiotic cell cycle; GO:00458…	PF16421.8:E2F transcription factor CC-MB domain	E2F-DP	TF	E2F-DP
Sin12396	down	false	down	down	down	down	down	K09391 transcription factor E2F7/8 | (RefSeq) E2F transcription factor-like E2FE isoform X2 (A)	--	E2F transcription factor-like E2FE isoform X1 [Sesamum indicum]	E2FE_ARATH RecName: Full=E2F transcription factor-like E2FE; AltName: Full=DP-E2F-like protein 1; AltName: Full=E2F-like repressor E2L3;	A0A8M8UP44_SESIN SubName: Full=E2F transcription factor-like E2FE isoform X1 {ECO:0000313|RefSeq:XP_020548638.1};	Transcription factor E2F/dimerization partner (TDP)-like proteins	GO:0005634,nucleus; GO:0090575,RNA polymerase II transcription regulator complex; GO:0003677,DNA binding; GO:0003700,DNA-binding transcription factor activity; GO:0000981,DNA-binding transcription factor activity, RNA polymerase II-specific; GO:0000978,RNA polymerase II cis-regulatory region sequence-specific DNA binding; GO:0042023,DNA endoreduplication; GO:0032876,negative regulation of DNA end…	PF02319.23:E2F/DP family winged-helix DNA-binding domain	E2F-DP	TF	E2F-DP
[truncated: 593 more rows]

## Sheet: Sheet2
Table S6b. Transcription factors differentially expressed in C185_vs_0h
ID	C185-6h_vs_C185-0h.regulated	C185-12h_vs_C185-0h.regulated	C185-24h_vs_C185-0h.regulated	C185-36h_vs_C185-0h.regulated	C185-42h_vs_C185-0h.regulated	C185-54h_vs_C185-0h.regulated	C185-96h_vs_C185-0h.regulated	KEGG	KEGG pathway	NR	Swissprot	Tremble	KOG	GO	Pfam	TF-Family	TF-Category	TF-Classification
[truncated: 936 more rows]

## Sheet: Sheet3
Table S6c. Transcription factors differentially expressed in C177_vs_C185
[truncated: 581 more rows]

## Sheet: Sheet4
Table S6d. The core transcription factors in C177_vs_0h and C185_vs_0h
[truncated: 81 more rows]

## Sheet: Sheet5
Table S6e. The common transcription factors in C177_vs_C185
[truncated: 3 more rows]
