# Supplementary material for: Physiological and Transcriptional Responses of Sesame (Sesamum indicum L.) to Waterlogging Stress
Source: Int J Mol Sci. 2025 Mar 13;26(6):2603. doi: 10.3390/ijms26062603 (PMC11942034; doi:10.3390/ijms26062603)
Supplement: Supplementary file 1 [file ijms-26-02603-s001.zip › Table S7.xlsx]

## Sheet: Sheet1
Table S7. The KEGG pathway analysis of different modules
Module	KEGG_map	KEGG_level_1	KEGG_level_2	Description	DiffRatio	BgRatio	P-value	Adjusted P-value	All_index	Count_all
brown	ko04626	Organismal Systems	Environmental adaptation	Plant-pathogen interaction	88/495 17.78%	878/8374 10.48%	2.81409e-07	3.29248e-05	Sin00104;Sin00177;Sin00851;Sin01052;Sin04042;Sin04344;Sin05842;Sin07071;Sin07338;Sin07508;Sin07816;Sin07817;Sin07824;Sin07919;Sin07973;Sin08068;Sin08069;Sin08540;Sin08773;Sin08775;Sin08850;Sin08990;Sin09159;Sin09603;Sin10068;Sin10642;Sin10748;Sin11150;Sin11243;Sin11743;Sin11984;Sin12484;Sin12486;Sin12515;Sin12517;Sin12524;Sin12581;Sin12673;Sin13453;Sin13629;Sin13684;Sin14077;Sin14188;Sin14654;Sin…	88
brown	ko04141	Genetic Information Processing	Folding, sorting and degradation	Protein processing in endoplasmic reticulum	34/495 6.87%	272/8374 3.25%	2.45671e-05	0.00287435	Sin01458;Sin01751;Sin02220;Sin02825;Sin03628;Sin03791;Sin03809;Sin05198;Sin06620;Sin07172;Sin07911;Sin09049;Sin13019;Sin13442;Sin14500;Sin15769;Sin15823;Sin16824;Sin17724;Sin18142;Sin21766;Sin21986;Sin22043;Sin22610;Sin22797;Sin22805;Sin22963;Sin23400;Sin23829;Sin25290;Sin26677;Sin26706;Sin27856;Sin28402	34
brown	ko04075	Environmental Information Processing	Signal transduction	Plant hormone signal transduction	83/495 16.77%	908/8374 10.84%	2.5255e-05	0.00295483	Sin00200;Sin00807;Sin00946;Sin01123;Sin01690;Sin01989;Sin02532;Sin02533;Sin02645;Sin02676;Sin03915;Sin04691;Sin05201;Sin05602;Sin05793;Sin06134;Sin07071;Sin07085;Sin07501;Sin07656;Sin07816;Sin07919;Sin08069;Sin08773;Sin10503;Sin10541;Sin10642;Sin11007;Sin11150;Sin11418;Sin12581;Sin12660;Sin13056;Sin13075;Sin13301;Sin13501;Sin14441;Sin14795;Sin15082;Sin15165;Sin15771;Sin15840;Sin16004;Sin17035;Sin…	83
brown	ko04144	Cellular Processes	Transport and catabolism	Endocytosis	25/495 5.05%	214/8374 2.56%	0.000810391	0.0948158	Sin00572;Sin00920;Sin02034;Sin02789;Sin03795;Sin03809;Sin05911;Sin07614;Sin07823;Sin10399;Sin12081;Sin14041;Sin14629;Sin15480;Sin16824;Sin17627;Sin18126;Sin18142;Sin19870;Sin21578;Sin22393;Sin24140;Sin25865;Sin26160;Sin27694	25
brown	ko00966	Metabolism	Biosynthesis of other secondary metabolites	Glucosinolate biosynthesis	4/495 0.81%	14/8374 0.17%	0.0075049	0.878073	Sin05770;Sin14118;Sin21478;Sin25722	4
magenta	ko00561	Metabolism	Lipid metabolism	Glycerolipid metabolism	4/46 8.7%	108/8374 1.29%	0.00281575	0.126709	Sin17436;Sin18211;Sin21853;Sin21999	4
magenta	ko04146	Cellular Processes	Transport and catabolism	Peroxisome	3/46 6.52%	94/8374 1.12%	0.0146778	0.6605	Sin00774;Sin13175;Sin16104	3
magenta	ko00564	Metabolism	Lipid metabolism	Glycerophospholipid metabolism	3/46 6.52%	146/8374 1.74%	0.0457114	1	Sin02846;Sin16710;Sin21853	3
magenta	ko00460	Metabolism	Metabolism of other amino acids	Cyanoamino acid metabolism	2/46 4.35%	66/8374 0.79%	0.0507148	1	Sin07248;Sin12378	2
magenta	ko04148	Cellular Processes	Transport and catabolism	Efferocytosis	2/46 4.35%	74/8374 0.88%	0.0621354	1	Sin01135;Sin22905	2
pink	ko00430	Metabolism	Metabolism of other amino acids	Taurine and hypotaurine metabolism	2/60 3.33%	16/8374 0.19%	0.00567956	0.346453	Sin17404;Sin19811	2
pink	ko00620	Metabolism	Carbohydrate metabolism	Pyruvate metabolism	4/60 6.67%	145/8374 1.73%	0.0198912	1	Sin14010;Sin14045;Sin24049;Sin25180	4
pink	ko03008	Genetic Information Processing	Translation	Ribosome biogenesis in eukaryotes	3/60 5%	98/8374 1.17%	0.032907	1	Sin03651;Sin12483;Sin22876	3
pink	ko01210	Metabolism	Global and overview maps	2-Oxocarboxylic acid metabolism	3/60 5%	99/8374 1.18%	0.0337666	1	Sin14045;Sin14744;Sin24049	3
pink	ko00904	Metabolism	Metabolism of terpenoids and polyketides	Diterpenoid biosynthesis	2/60 3.33%	44/8374 0.53%	0.0394012	1	Sin16241;Sin21800	2
turquoise	ko03010	Genetic Information Processing	Translation	Ribosome	271/3381 8.02%	449/8374 5.36%	1.40713e-18	2.04034e-16	Sin00008;Sin00192;Sin00618;Sin01219;Sin01233;Sin01370;Sin01651;Sin01674;Sin01721;Sin01779;Sin01841;Sin02183;Sin02287;Sin02428;Sin02505;Sin02649;Sin02685;Sin02701;Sin02708;Sin02863;Sin03759;Sin03848;Sin03919;Sin03980;Sin04001;Sin04095;Sin04107;Sin04172;Sin04318;Sin04371;Sin04372;Sin04422;Sin04456;Sin04510;Sin04670;Sin04924;Sin04988;Sin05064;Sin05077;Sin05096;Sin05189;Sin05196;Sin05216;Sin05218;Sin…	271
turquoise	ko03030	Genetic Information Processing	Replication and repair	DNA replication	38/3381 1.12%	46/8374 0.55%	4.73857e-09	6.87092e-07	Sin01337;Sin01679;Sin01700;Sin02413;Sin02764;Sin05560;Sin06936;Sin07075;Sin08958;Sin10026;Sin10646;Sin10985;Sin11038;Sin12669;Sin13350;Sin14894;Sin15402;Sin15581;Sin17301;Sin18752;Sin18840;Sin19954;Sin20981;Sin22085;Sin22981;Sin24272;Sin24338;Sin24771;Sin24855;Sin24884;Sin26071;Sin26072;Sin26487;Sin26620;Sin27388;Sin27496;Sin28000;novel.735	38
turquoise	ko03050	Genetic Information Processing	Folding, sorting and degradation	Proteasome	56/3381 1.66%	82/8374 0.98%	2.6451e-07	3.83539e-05	Sin00793;Sin00798;Sin01153;Sin01166;Sin01303;Sin01390;Sin01519;Sin02027;Sin02343;Sin02360;Sin02421;Sin02734;Sin04182;Sin04732;Sin05412;Sin05990;Sin06834;Sin07483;Sin08328;Sin09057;Sin10312;Sin10652;Sin11133;Sin11961;Sin12880;Sin13214;Sin13225;Sin13655;Sin13962;Sin13963;Sin14399;Sin14542;Sin14800;Sin16255;Sin16327;Sin16948;Sin17784;Sin18328;Sin18406;Sin20253;Sin20568;Sin21704;Sin21898;Sin22767;Sin…	56
turquoise	ko01230	Metabolism	Global and overview maps	Biosynthesis of amino acids	138/3381 4.08%	246/8374 2.94%	3.19449e-07	4.63201e-05	Sin00928;Sin00929;Sin01147;Sin01356;Sin01436;Sin01591;Sin02012;Sin02013;Sin02164;Sin02304;Sin02318;Sin02391;Sin02401;Sin02426;Sin02477;Sin02673;Sin03939;Sin04129;Sin04156;Sin04217;Sin04280;Sin04929;Sin04975;Sin05489;Sin05619;Sin05699;Sin05711;Sin05752;Sin05890;Sin05900;Sin06773;Sin06878;Sin06928;Sin06960;Sin07324;Sin07408;Sin07546;Sin07555;Sin07605;Sin08135;Sin08258;Sin08870;Sin08923;Sin08938;Sin…	138
turquoise	ko03008	Genetic Information Processing	Translation	Ribosome biogenesis in eukaryotes	64/3381 1.89%	98/8374 1.17%	4.7459e-07	6.88156e-05	Sin00168;Sin00230;Sin00655;Sin01501;Sin01649;Sin01671;Sin02205;Sin02419;Sin03642;Sin04427;Sin05066;Sin05735;Sin06859;Sin07179;Sin07513;Sin07733;Sin09984;Sin10131;Sin10594;Sin10595;Sin10619;Sin10877;Sin11270;Sin12871;Sin12877;Sin14139;Sin14381;Sin14847;Sin14947;Sin15592;Sin15606;Sin15634;Sin16055;Sin17116;Sin17185;Sin18453;Sin18487;Sin19430;Sin19445;Sin20292;Sin20550;Sin20833;Sin21592;Sin22080;Sin…	64
yellow	ko04814	Cellular Processes	Cell motility	Motor proteins	20/495 4.04%	121/8374 1.44%	2.42933e-05	0.00310955	Sin00373;Sin02399;Sin02639;Sin03687;Sin04009;Sin05931;Sin08830;Sin09318;Sin10808;Sin14720;Sin17941;Sin18146;Sin21498;Sin21601;Sin22052;Sin22923;Sin25354;Sin26390;Sin26648;novel.120	20
yellow	ko04075	Environmental Information Processing	Signal transduction	Plant hormone signal transduction	79/495 15.96%	908/8374 10.84%	0.000216446	0.0277051	Sin00024;Sin00302;Sin00898;Sin00959;Sin02370;Sin02502;Sin03499;Sin03940;Sin05677;Sin05697;Sin06064;Sin06191;Sin06667;Sin06835;Sin06901;Sin07072;Sin07240;Sin07320;Sin07597;Sin07749;Sin07840;Sin08272;Sin08991;Sin09526;Sin09614;Sin09616;Sin09988;Sin11049;Sin11104;Sin11197;Sin11444;Sin11451;Sin11547;Sin11701;Sin12190;Sin12332;Sin13993;Sin14442;Sin14510;Sin14760;Sin15098;Sin15777;Sin16214;Sin16388;Sin…	79
yellow	ko04626	Organismal Systems	Environmental adaptation	Plant-pathogen interaction	69/495 13.94%	878/8374 10.48%	0.00755392	0.966902	Sin00654;Sin00823;Sin01025;Sin01732;Sin01760;Sin01848;Sin01897;Sin01899;Sin03499;Sin04597;Sin04598;Sin05811;Sin05812;Sin06064;Sin06158;Sin06897;Sin07125;Sin07320;Sin07749;Sin08108;Sin09003;Sin09025;Sin09602;Sin10742;Sin10784;Sin11151;Sin12016;Sin12044;Sin12332;Sin12464;Sin13226;Sin13298;Sin13695;Sin13785;Sin13988;Sin13993;Sin14420;Sin14752;Sin14760;Sin15754;Sin15767;Sin15775;Sin16231;Sin16388;Sin…	69
yellow	ko04122	Genetic Information Processing	Folding, sorting and degradation	Sulfur relay system	3/495 0.61%	12/8374 0.14%	0.0302657	1	Sin10249;Sin26251;novel.489	3
yellow	ko00230	Metabolism	Nucleotide metabolism	Purine metabolism	13/495 2.63%	127/8374 1.52%	0.0368219	1	Sin00959;Sin01335;Sin04091;Sin05248;Sin05853;Sin12008;Sin13445;Sin13731;Sin13782;Sin16371;Sin17112;novel.1080;novel.1097	13
