# Supplementary material for: Physiological and Transcriptional Responses of Sesame (Sesamum indicum L.) to Waterlogging Stress
Source: Int J Mol Sci. 2025 Mar 13;26(6):2603. doi: 10.3390/ijms26062603 (PMC11942034; doi:10.3390/ijms26062603)
Supplement: Supplementary file 1 [file ijms-26-02603-s001.zip › Table S8.xlsx]

## Sheet: Sheet1
Table S8. The KEGG pathway analysis of DEGs in different classes
Class	KEGG_map	KEGG_level_1	KEGG_level_2	Description	DiffRatio	BgRatio	P-value	Adjusted P-value	All_index	Count_all
1	ko04141	Genetic Information Processing	Folding, sorting and degradation	Protein processing in endoplasmic reticulum	55/479 11.48%	272/8374 3.25%	4.90597e-17	5.59281e-15	Sin05953;Sin15671;Sin15713;Sin01458;Sin02825;Sin02888;Sin03809;Sin04455;Sin05817;Sin06620;Sin07172;Sin07581;Sin07911;Sin09049;Sin09165;Sin11780;Sin13019;Sin15823;Sin16824;Sin18142;Sin21986;Sin22192;Sin22610;Sin22797;Sin22800;Sin22805;Sin22807;Sin22963;Sin23400;Sin26677;Sin27443;Sin27856;Sin00280;Sin01388;Sin02651;Sin03792;Sin06000;Sin07764;Sin10174;Sin11933;Sin13200;Sin13658;Sin18054;Sin19245;Sin…	55
1	ko04626	Organismal Systems	Environmental adaptation	Plant-pathogen interaction	97/479 20.25%	878/8374 10.48%	5.03404e-11	5.73881e-09	Sin06043;Sin09229;Sin09957;Sin13126;Sin00851;Sin00913;Sin04042;Sin05842;Sin07338;Sin07816;Sin07817;Sin07824;Sin07919;Sin07973;Sin08069;Sin08540;Sin08775;Sin08990;Sin09005;Sin09603;Sin10642;Sin10748;Sin11150;Sin11243;Sin11743;Sin11773;Sin11984;Sin12484;Sin12515;Sin12524;Sin12525;Sin12581;Sin12673;Sin12683;Sin13629;Sin13684;Sin14077;Sin14188;Sin14654;Sin14664;Sin15165;Sin15810;Sin15812;Sin15823;Sin…	97
1	ko04016	Environmental Information Processing	Signal transduction	MAPK signaling pathway - plant	47/479 9.81%	415/8374 4.96%	4.29348e-06	0.000489456	Sin09229;Sin23439;Sin00977;Sin02188;Sin07816;Sin07919;Sin07974;Sin08069;Sin10023;Sin10642;Sin10748;Sin11150;Sin11743;Sin11773;Sin12581;Sin12683;Sin13629;Sin13684;Sin14664;Sin15165;Sin15770;Sin15812;Sin16004;Sin17480;Sin18255;Sin20041;Sin20144;Sin20379;Sin20403;Sin20724;Sin22992;Sin23019;Sin23722;Sin23831;novel.1237;novel.223;novel.382;Sin07071;Sin07725;Sin09263;Sin10566;Sin15241;Sin15529;Sin15763…	47
1	ko04075	Environmental Information Processing	Signal transduction	Plant hormone signal transduction	81/479 16.91%	908/8374 10.84%	2.32252e-05	0.00264767	Sin01621;Sin02000;Sin09519;Sin21942;Sin23439;Sin00200;Sin01123;Sin01690;Sin02532;Sin02533;Sin04691;Sin05602;Sin06134;Sin07085;Sin07816;Sin07919;Sin07974;Sin08069;Sin10541;Sin10642;Sin11150;Sin11418;Sin11601;Sin11773;Sin12406;Sin12581;Sin13056;Sin13301;Sin13501;Sin13742;Sin15082;Sin15165;Sin15771;Sin16004;Sin17105;Sin17480;Sin17908;Sin17985;Sin18255;Sin20379;Sin20403;Sin20724;Sin21755;Sin21917;Sin…	81
1	ko04144	Cellular Processes	Transport and catabolism	Endocytosis	21/479 4.38%	214/8374 2.56%	0.0107046	1	Sin00572;Sin00920;Sin03795;Sin03809;Sin07614;Sin07823;Sin14041;Sin14119;Sin14629;Sin15607;Sin16824;Sin18142;Sin19870;Sin26160;Sin01388;Sin02281;Sin10174;Sin13658;Sin22841;Sin27694;novel.354	21
2	ko03010	Genetic Information Processing	Translation	Ribosome	188/1576 11.93%	449/8374 5.36%	2.33261e-31	3.3123e-29	Sin00192;Sin00618;Sin01219;Sin01233;Sin01370;Sin01779;Sin02287;Sin02428;Sin02505;Sin02649;Sin02685;Sin02701;Sin02863;Sin03848;Sin03919;Sin03980;Sin04095;Sin04172;Sin04318;Sin04372;Sin04456;Sin04670;Sin05064;Sin05096;Sin05216;Sin05218;Sin05301;Sin05338;Sin05465;Sin05571;Sin05593;Sin05836;Sin05845;Sin05852;Sin06017;Sin06019;Sin06093;Sin06730;Sin06904;Sin07250;Sin07388;Sin07520;Sin07526;Sin07891;Sin…	188
2	ko03030	Genetic Information Processing	Replication and repair	DNA replication	28/1576 1.78%	46/8374 0.55%	3.26727e-10	4.63953e-08	Sin01337;Sin01679;Sin02413;Sin02738;Sin05300;Sin06936;Sin08958;Sin10646;Sin11038;Sin12669;Sin13350;Sin15402;Sin15581;Sin17301;Sin18752;Sin19954;Sin20981;Sin22085;Sin22981;Sin24272;Sin24338;Sin24884;Sin26071;Sin26072;Sin26720;Sin27388;Sin27496;Sin28000	28
2	ko00270	Metabolism	Amino acid metabolism	Cysteine and methionine metabolism	54/1576 3.43%	143/8374 1.71%	7.07145e-08	1.00415e-05	Sin00723;Sin01147;Sin01294;Sin02164;Sin02813;Sin05489;Sin05752;Sin07153;Sin07408;Sin07705;Sin08870;Sin09102;Sin10639;Sin10686;Sin11693;Sin12175;Sin12232;Sin12304;Sin13234;Sin14101;Sin14713;Sin14747;Sin15752;Sin16804;Sin16806;Sin16810;Sin16813;Sin16815;Sin16817;Sin16818;Sin17605;Sin17614;Sin17855;Sin18044;Sin18090;Sin18719;Sin18822;Sin21563;Sin22097;Sin22694;Sin23313;Sin23846;Sin24239;Sin25273;Sin…	54
2	ko01110	Metabolism	Global and overview maps	Biosynthesis of secondary metabolites	434/1576 27.54%	1932/8374 23.07%	2.44277e-06	0.000346874	Sin00047;Sin00161;Sin00321;Sin00326;Sin00347;Sin00552;Sin00575;Sin00723;Sin00748;Sin00779;Sin00845;Sin01069;Sin01072;Sin01147;Sin01187;Sin01356;Sin01374;Sin01385;Sin01403;Sin01408;Sin01481;Sin01592;Sin01670;Sin01676;Sin01853;Sin02012;Sin02013;Sin02056;Sin02105;Sin02106;Sin02107;Sin02109;Sin02113;Sin02138;Sin02158;Sin02164;Sin02181;Sin02192;Sin02333;Sin02334;Sin02335;Sin02337;Sin02396;Sin02426;Sin…	434
2	ko00520	Metabolism	Carbohydrate metabolism	Amino sugar and nucleotide sugar metabolism	53/1576 3.36%	158/8374 1.89%	6.44904e-06	0.000915763	Sin00575;Sin00781;Sin01109;Sin01265;Sin02014;Sin02757;Sin03640;Sin04496;Sin04683;Sin04927;Sin05304;Sin05878;Sin06673;Sin06979;Sin07059;Sin07724;Sin08314;Sin09148;Sin09551;Sin10308;Sin10309;Sin10621;Sin11723;Sin11730;Sin12564;Sin13036;Sin13309;Sin13490;Sin14132;Sin14249;Sin15379;Sin15784;Sin18118;Sin18196;Sin18646;Sin20908;Sin22040;Sin22104;Sin22486;Sin22487;Sin22488;Sin22576;Sin23141;Sin23303;Sin…	53
3	ko04626	Organismal Systems	Environmental adaptation	Plant-pathogen interaction	48/312 15.38%	878/8374 10.48%	0.00394983	0.430532	Sin00316;Sin01896;Sin04139;Sin05797;Sin06078;Sin09009;Sin12494;Sin12496;Sin16129;Sin16159;Sin19304;Sin20250;Sin21807;Sin24340;Sin09317;Sin12609;Sin15323;Sin17052;Sin18483;Sin22756;Sin24615;novel.850;Sin00914;Sin01342;Sin01358;Sin03864;Sin06158;Sin06176;Sin07467;Sin10240;Sin11127;Sin11256;Sin12379;Sin12488;Sin12489;Sin12490;Sin12523;Sin12526;Sin12528;Sin12607;Sin13298;Sin19674;Sin24485;Sin24694;Si…	48
3	ko00945	Metabolism	Biosynthesis of other secondary metabolites	Stilbenoid, diarylheptanoid and gingerol biosynthesis	7/312 2.24%	64/8374 0.76%	0.00937544	1	Sin11936;Sin03546;Sin09188;Sin11937;novel.1194;Sin13661;Sin17622	7
3	ko04075	Environmental Information Processing	Signal transduction	Plant hormone signal transduction	47/312 15.06%	908/8374 10.84%	0.0117575	1	Sin01179;Sin01248;Sin02555;Sin04040;Sin04934;Sin05530;Sin06407;Sin10079;Sin12196;Sin13172;Sin13912;Sin14584;Sin14915;Sin17127;Sin20378;Sin20646;Sin21598;Sin23437;Sin24377;Sin26581;Sin27089;Sin27301;Sin01431;Sin13761;Sin16314;Sin17132;Sin18477;Sin23125;Sin25063;Sin28182;Sin00679;Sin01021;Sin10839;Sin11127;Sin11371;Sin12154;Sin13579;Sin14421;Sin14787;Sin15062;Sin23440;Sin25430;Sin25497;Sin25757;Sin…	47
3	ko00941	Metabolism	Biosynthesis of other secondary metabolites	Flavonoid biosynthesis	9/312 2.88%	104/8374 1.24%	0.0152532	1	Sin02234;Sin11936;Sin13335;Sin03546;Sin09188;Sin11937;novel.1194;Sin13661;Sin17622	9
3	ko00940	Metabolism	Biosynthesis of other secondary metabolites	Phenylpropanoid biosynthesis	16/312 5.13%	242/8374 2.89%	0.0185998	1	Sin05825;Sin08233;Sin11936;Sin18378;Sin03546;Sin09188;Sin11937;novel.1194;Sin04483;Sin06642;Sin08224;Sin13661;Sin17622;Sin21496;Sin21497;novel.1561	16
4	ko04626	Organismal Systems	Environmental adaptation	Plant-pathogen interaction	95/460 20.65%	878/8374 10.48%	2.57082e-11	3.08498e-09	Sin00823;Sin00953;Sin01236;Sin01376;Sin01544;Sin01760;Sin02179;Sin02235;Sin02570;Sin02745;Sin03499;Sin03765;Sin04112;Sin04276;Sin04494;Sin04597;Sin04598;Sin04657;Sin05811;Sin05812;Sin06064;Sin06113;Sin06182;Sin07068;Sin07218;Sin07320;Sin07814;Sin07820;Sin07821;Sin09003;Sin09025;Sin09524;Sin10163;Sin10612;Sin10623;Sin10742;Sin10784;Sin11152;Sin11200;Sin11467;Sin11512;Sin11662;Sin11685;Sin11802;Sin…	95
4	ko04075	Environmental Information Processing	Signal transduction	Plant hormone signal transduction	91/460 19.78%	908/8374 10.84%	4.33911e-09	5.20693e-07	Sin21863;Sin00024;Sin00302;Sin00959;Sin01012;Sin01603;Sin02170;Sin02265;Sin02502;Sin02563;Sin02570;Sin02745;Sin03499;Sin03940;Sin04276;Sin05101;Sin05552;Sin05677;Sin06064;Sin06191;Sin06835;Sin06836;Sin06926;Sin07258;Sin07320;Sin07813;Sin08057;Sin08991;Sin09614;Sin09616;Sin09685;Sin09988;Sin10823;Sin11197;Sin11200;Sin11451;Sin11547;Sin11651;Sin11829;Sin11987;Sin12190;Sin12373;Sin13578;Sin13993;Sin…	91
4	ko04016	Environmental Information Processing	Signal transduction	MAPK signaling pathway - plant	42/460 9.13%	415/8374 4.96%	7.89371e-05	0.00947245	Sin00856;Sin01389;Sin02179;Sin02235;Sin02570;Sin02745;Sin04276;Sin06113;Sin07337;Sin08922;Sin09614;Sin10742;Sin11200;Sin11662;Sin13578;Sin13993;Sin14330;Sin16185;Sin16214;Sin16378;Sin16890;Sin18263;Sin18744;Sin19200;Sin20242;Sin20402;Sin20820;Sin21000;Sin21640;Sin22014;Sin22707;Sin22987;Sin23659;Sin25760;Sin26042;Sin27440;Sin27704;Sin27715;Sin28003;Sin28445;novel.1067;novel.923	42
4	ko00040	Metabolism	Carbohydrate metabolism	Pentose and glucuronate interconversions	23/460 5%	220/8374 2.63%	0.00216723	0.260068	Sin01164;Sin02180;Sin02784;Sin04516;Sin05366;Sin05378;Sin09543;Sin11502;Sin11867;Sin12857;Sin15739;Sin15985;Sin17581;Sin19826;Sin20034;Sin20927;Sin21012;Sin21018;Sin23510;Sin23990;Sin24142;Sin28080;Sin28272	23
4	ko00010	Metabolism	Carbohydrate metabolism	Glycolysis / Gluconeogenesis	16/460 3.48%	157/8374 1.87%	0.0122614	1	Sin16522;Sin00232;Sin05674;Sin05687;Sin07998;Sin10581;Sin10587;Sin11853;Sin14157;Sin15415;Sin16320;Sin19790;Sin24269;Sin26329;Sin27557;Sin27921	16
5	ko03082	Genetic Information Processing	Chromosome	ATP-dependent chromatin remodeling	26/1010 2.57%	87/8374 1.04%	6.65233e-06	0.000898064	Sin03403;Sin04005;Sin04238;Sin07105;Sin09101;Sin09729;Sin13098;Sin13852;Sin14162;Sin14186;Sin14718;Sin14912;Sin17076;Sin18130;Sin18580;Sin20490;Sin20830;Sin24939;Sin25408;Sin26273;Sin26458;Sin27386;Sin27494;Sin28452;novel.1843;novel.371	26
5	ko04120	Genetic Information Processing	Folding, sorting and degradation	Ubiquitin mediated proteolysis	41/1010 4.06%	179/8374 2.14%	2.98963e-05	0.004036	Sin00553;Sin02156;Sin02166;Sin02220;Sin03967;Sin04662;Sin04666;Sin05741;Sin05840;Sin07166;Sin07666;Sin08148;Sin09590;Sin09592;Sin11131;Sin12055;Sin12119;Sin12260;Sin14389;Sin15734;Sin15769;Sin17192;Sin17769;Sin17911;Sin18010;Sin18034;Sin18282;Sin19700;Sin20251;Sin22458;Sin23172;Sin25451;Sin25566;Sin25758;Sin25927;Sin26015;Sin26016;Sin26248;Sin26280;Sin27668;novel.877	41
5	ko04136	Cellular Processes	Transport and catabolism	Autophagy - other	15/1010 1.49%	40/8374 0.48%	3.21996e-05	0.00434694	Sin01730;Sin05979;Sin06531;Sin07328;Sin08931;Sin10731;Sin11196;Sin15629;Sin16847;Sin17582;Sin20651;Sin21029;Sin25320;Sin25696;Sin27426	15
5	ko04712	Organismal Systems	Environmental adaptation	Circadian rhythm - plant	33/1010 3.27%	153/8374 1.83%	0.000560774	0.0757045	Sin00238;Sin00756;Sin00946;Sin00988;Sin02586;Sin02587;Sin02686;Sin02762;Sin04644;Sin05243;Sin05846;Sin07161;Sin09061;Sin12048;Sin12681;Sin13059;Sin13248;Sin15662;Sin15820;Sin16884;Sin16922;Sin18210;Sin18492;Sin19183;Sin19700;Sin22417;Sin22775;Sin23103;Sin23172;Sin23578;Sin24655;Sin24861;Sin24955	33
5	ko03015	Genetic Information Processing	Translation	mRNA surveillance pathway	34/1010 3.37%	160/8374 1.91%	0.000618741	0.08353	Sin00034;Sin01246;Sin01320;Sin01730;Sin02709;Sin02859;Sin03989;Sin04033;Sin05535;Sin07247;Sin07393;Sin07926;Sin08096;Sin09759;Sin11583;Sin12541;Sin13037;Sin13072;Sin14388;Sin14771;Sin16323;Sin16494;Sin17042;Sin17238;Sin17531;Sin17986;Sin22215;Sin22535;Sin22815;Sin24260;Sin25367;Sin25696;Sin26570;Sin27392	34
6	ko01110	Metabolism	Global and overview maps	Biosynthesis of secondary metabolites	322/1077 29.9%	1932/8374 23.07%	1.70017e-08	2.36323e-06	Sin00032;Sin00217;Sin00256;Sin00320;Sin00453;Sin00844;Sin00940;Sin01001;Sin01023;Sin01099;Sin01151;Sin01221;Sin01310;Sin01386;Sin01428;Sin01488;Sin01503;Sin01507;Sin01517;Sin01593;Sin01687;Sin01698;Sin01831;Sin01837;Sin01905;Sin01961;Sin02108;Sin02110;Sin02121;Sin02332;Sin02401;Sin02477;Sin02782;Sin02804;Sin02819;Sin03356;Sin03540;Sin03598;Sin03645;Sin03720;Sin04026;Sin04117;Sin04127;Sin04164;Sin…	322
6	ko01100	Metabolism	Global and overview maps	Metabolic pathways	542/1077 50.32%	3580/8374 42.75%	5.03742e-08	7.00202e-06	Sin00027;Sin00032;Sin00173;Sin00234;Sin00256;Sin00320;Sin00453;Sin00659;Sin00720;Sin00770;Sin00839;Sin00844;Sin00863;Sin00864;Sin00925;Sin00941;Sin00943;Sin01001;Sin01023;Sin01131;Sin01221;Sin01230;Sin01310;Sin01330;Sin01335;Sin01386;Sin01428;Sin01448;Sin01449;Sin01488;Sin01503;Sin01507;Sin01517;Sin01593;Sin01608;Sin01687;Sin01698;Sin01726;Sin01831;Sin01837;Sin01890;Sin01905;Sin01937;Sin01940;Sin…	542
6	ko04814	Cellular Processes	Cell motility	Motor proteins	35/1077 3.25%	121/8374 1.44%	1.9482e-06	0.0002708	Sin00677;Sin01724;Sin02399;Sin03687;Sin05927;Sin05931;Sin07040;Sin07458;Sin07846;Sin08830;Sin09621;Sin10808;Sin13866;Sin14903;Sin14995;Sin16509;Sin17154;Sin17757;Sin18106;Sin18146;Sin18630;Sin20578;Sin21498;Sin21601;Sin22052;Sin22923;Sin24735;Sin25200;Sin26368;Sin26390;Sin26791;Sin27290;Sin27979;Sin04009;Sin19996	35
6	ko00904	Metabolism	Metabolism of terpenoids and polyketides	Diterpenoid biosynthesis	15/1077 1.39%	44/8374 0.53%	0.000238956	0.0332149	Sin01687;Sin04996;Sin08143;Sin11431;Sin12335;Sin13026;Sin14482;Sin15933;Sin16070;Sin18535;Sin19065;Sin20762;Sin22577;Sin01120;Sin21011	15
6	ko01212	Metabolism	Global and overview maps	Fatty acid metabolism	25/1077 2.32%	94/8374 1.12%	0.000244798	0.0340269	Sin00925;Sin01310;Sin01940;Sin02121;Sin03752;Sin04233;Sin06022;Sin10669;Sin11029;Sin11408;Sin12089;Sin13317;Sin14907;Sin14910;Sin16915;Sin17146;Sin18203;Sin18397;Sin18788;Sin20136;Sin20527;Sin22982;Sin24274;Sin25372;Sin26083	25
