# Supplementary material for: Physiological and Transcriptional Responses of Sesame (Sesamum indicum L.) to Waterlogging Stress
Source: Int J Mol Sci. 2025 Mar 13;26(6):2603. doi: 10.3390/ijms26062603 (PMC11942034; doi:10.3390/ijms26062603)
Supplement: Supplementary file 1 [file ijms-26-02603-s001.zip › Table S9.xlsx]

## Sheet: Sheet1
Table S9. The common DEGs in different groups
ID	C185-0h-1_count	C185-0h-2_count	C185-0h-3_count	C185-6h-1_count	C185-6h-2_count	C185-6h-3_count	C185-12h-1_count	C185-12h-2_count	C185-12h-3_count	C185-24h-1_count	C185-24h-2_count	C185-24h-3_count	C185-36h-1_count	C185-36h-2_count	C185-36h-3_count	C185-42h-1_count	C185-42h-2_count	C185-42h-3_count	C185-54h-1_count	C185-54h-2_count	C185-54h-3_count	C185-96h-1_count	C185-96h-2_count	C185-96h-3_count	C177-0h-1_count	C177-0h-2_count	C177-0h-3_count	C177-6h-1_count	C177-6h-2_count	C177-6h-3_count	C177-12h-1_count	C177-12h-2_count	C177-12h-3_count	C177-24h-1_count	C177-24h-2_count	C177-24h-3_count	C177-36h-1_count	C177-36h-2_count	C177-36h-3_count	C177-42h-1_count	C177-42h-2_count	C177-42h-3_count	C177-54h-1_count	C177-54h-2_count	C177-54h-3_count	C177-96h-1_count	C177-96h-2_count	C177-96h-3_count	C177-0h_vs_C185-0h.log2FoldChange
Sin01236	41	42	33	143	116	117	466	464	518	309	352	301	303	297	328	370	307	355	128	182	176	108	124	91	39	60	45	182	189	212	647	595	532	276	216	246	291	340	373	237	239	262	281	213	240	117	143	111	0.244091
Sin01376	1190	1223	1275	2188	1986	2293	8558	8882	9103	8405	8583	8484	4379	4249	4380	4128	3731	4037	7951	8368	8609	5316	5238	5193	595	555	591	1458	1368	1442	11191	10011	10321	4708	4417	4464	3932	4327	4410	4010	3537	3828	5586	5619	5932	5231	5819	5000	-1.15031
Sin02532	1	5	3	19	20	21	101	89	88	375	333	337	464	485	493	92	69	106	287	297	344	533	418	444	4	1	3	26	29	31	105	77	89	101	73	108	270	320	307	322	294	268	221	205	251	118	160	166	NA
Sin02533	34	17	13	137	113	79	604	516	636	2008	1996	2054	2899	2948	2903	528	472	539	1792	1794	2050	2679	2887	2542	4	20	10	120	144	135	773	723	685	621	533	544	1502	1665	1736	1895	1579	1777	1370	1212	1250	943	1108	994	-0.983724
Sin02552	84	91	108	211	197	185	225	202	251	345	321	345	384	417	419	720	590	743	1014	1132	1188	402	478	436	44	34	28	233	228	192	408	298	323	279	220	234	874	952	999	841	636	769	848	763	863	1273	1563	1326	-1.48759
Sin02570	26	25	33	237	263	329	1155	1109	1314	449	485	397	698	599	594	83	63	70	158	140	166	547	555	632	53	57	61	372	310	404	1969	1474	1820	779	615	743	256	265	294	92	81	108	313	335	487	1434	2122	1852	0.958546
Sin05101	927	965	941	7749	7179	7891	6796	6805	7166	4266	4348	4379	3854	3967	3842	5663	5076	5162	3988	4330	4456	3064	3170	2932	600	522	566	6161	5932	6506	5285	4612	4989	5086	5106	4635	5239	5428	5799	5280	4504	4804	4725	4463	4911	3703	4006	3413	-0.814241
Sin05325	373	404	409	831	787	883	3214	3255	3474	2163	2157	2113	1386	1472	1323	1377	1183	1388	3063	3048	3445	2610	2646	2568	201	196	212	907	982	1019	4702	4103	4229	1700	1674	1575	2294	2505	2588	1934	1505	1762	2538	2457	2665	4210	4750	4240	-1.02842
Sin06113	206	237	258	442	359	401	1319	1491	1452	1222	1226	1193	568	583	567	374	339	423	1005	1042	1115	700	735	711	147	170	162	395	396	396	2137	1768	1950	823	875	850	854	1013	903	772	639	670	1074	1208	1155	1015	1094	960	-0.61675
Sin06134	851	876	815	2696	2455	2855	3502	3318	3642	3250	3316	3214	2765	2785	2751	3072	2550	2800	4187	4376	4786	3281	3436	3126	398	386	432	1872	1813	2102	3554	3117	3170	2707	2476	2469	3006	3383	3446	3255	2699	3016	3502	3491	3789	4518	5006	4348	-1.13005
Sin06836	12	13	8	66	84	84	267	230	270	130	159	118	168	144	139	175	155	167	110	98	118	56	66	51	7	6	9	163	134	150	259	195	223	230	237	225	154	191	201	250	199	200	115	151	119	132	174	169	NA
Sin07258	334	346	306	636	549	582	1771	1986	1866	2285	2311	2340	1173	1161	1175	898	875	942	1838	1857	1895	1493	1540	1413	222	257	241	415	405	428	4157	3686	3851	1239	1144	1188	1825	2004	1863	1332	1214	1221	1549	1593	1682	1337	1520	1249	-0.52057
Sin07817	234	196	209	437	389	468	911	929	876	1287	1339	1326	1133	1182	1170	675	579	647	1982	1996	2166	2369	2444	2405	96	111	98	258	265	287	689	588	603	640	661	649	755	827	913	855	765	831	1001	1058	1052	1985	2099	1889	-1.13582
Sin07820	626	673	729	1174	1153	1327	2480	2544	2801	1727	1739	1773	1567	1678	1560	2204	1819	2015	1710	1870	1896	1606	1612	1446	573	583	494	1180	1165	1262	2785	2352	2426	1805	1643	1769	1672	1748	1856	2154	2010	1982	2137	2132	2372	1033	1248	979	-0.367046
Sin07824	132	167	142	991	908	1086	1901	1928	2003	1813	1916	1820	1316	1371	1383	1094	888	988	1792	1935	2052	2065	2206	1918	60	70	55	661	610	761	1535	1294	1403	1212	1234	1183	1394	1541	1729	1453	1164	1268	1807	1588	1775	2002	2152	1892	-1.32115
Sin07919	264	292	273	526	536	620	1309	1358	1465	1620	1735	1695	1217	1200	1149	1286	1074	1175	2543	2423	2661	1529	1424	1313	184	178	186	471	464	487	1171	990	1046	922	831	874	1315	1452	1524	1494	1179	1344	2066	2038	2135	1882	2128	1954	-0.664017
Sin07942	385	456	421	893	857	948	1542	1636	1776	2984	3218	3080	1861	1855	1935	1449	1248	1441	2992	3169	3234	2560	2623	2522	314	310	332	921	954	924	4124	3457	3689	2403	2295	2332	1915	2109	2240	2365	1945	2275	2778	2699	3036	2556	3097	2843	-0.466749
Sin08775	936	911	892	3692	3401	3732	8233	8160	8238	13021	13448	13440	15512	15853	15597	20482	17237	19092	20947	21364	22922	25333	25679	23159	33	34	42	425	462	500	826	758	815	1744	1597	1643	3724	3893	4231	4549	3876	4180	4895	4735	5005	3432	3669	3229	-4.7188
Sin08922	112	122	127	302	270	389	776	780	875	1087	1171	1077	841	846	790	456	355	469	1310	1423	1480	368	430	410	83	91	88	319	312	309	964	811	858	359	421	377	527	627	594	462	437	513	658	618	604	429	417	372	-0.529862
Sin09538	1450	1524	1388	6384	5694	6686	6353	6436	6806	9032	9295	9413	10300	10085	9856	12659	10952	12020	16196	16800	17673	13532	14034	13142	581	548	598	5317	5119	5456	6511	5686	6072	8637	8287	8294	11200	12181	12425	14404	12210	13883	15855	15884	17114	14542	17292	14985	-1.40323
Sin10568	20	17	20	68	50	76	165	138	130	220	233	243	353	329	313	190	144	183	323	361	340	322	303	297	15	11	17	34	20	36	120	107	132	133	128	122	169	184	218	197	162	191	139	166	153	182	188	182	-0.472164
Sin10853	25	19	19	140	137	155	177	224	222	2524	2620	2473	2889	2691	2747	1216	1075	1073	1445	1570	1670	1638	1643	1317	1	1	4	60	86	79	143	101	112	768	656	682	504	555	547	1209	988	1002	652	599	608	827	904	824	-3.45509
Sin11007	566	499	499	1330	1336	1480	7478	7787	8054	8860	9208	9010	4069	3959	4006	2696	2301	2612	12229	12722	13433	9072	9744	9102	156	149	133	1578	1482	1534	8162	6965	7435	4003	4074	3972	2559	2598	2874	3248	2709	2966	6989	7267	7322	12934	13850	12314	-1.90533
Sin11535	34	16	19	59	76	72	94	111	107	240	205	212	260	242	281	244	255	216	446	446	490	695	708	705	28	26	7	53	67	58	183	165	147	194	148	195	182	209	184	395	308	352	264	300	354	465	613	545	-0.260244
Sin11661	1381	1328	1291	2864	2562	3005	3652	3469	3942	4548	4665	4668	3297	3339	3341	3902	3202	3639	6689	7182	7583	6100	6113	5880	250	271	277	1986	1951	2135	3408	2914	3082	2836	2687	2688	3494	3696	3690	3949	3284	3514	4371	4194	4551	6855	8168	7002	-2.39287
Sin12373	373	422	374	1009	907	925	2112	2193	2152	1454	1624	1540	1493	1589	1540	723	651	719	852	887	980	699	706	723	207	223	189	889	789	862	2125	1707	1761	989	957	971	856	923	974	695	582	622	714	712	768	743	753	717	-0.985338
Sin12570	230	224	219	718	651	654	2328	2295	2501	1904	1939	2049	1468	1557	1557	1043	919	1028	1470	1545	1499	1246	1161	1101	199	177	203	1425	1242	1500	3925	3468	3667	3004	3051	3008	3207	3375	3557	2763	2342	2583	3811	3503	3983	1965	2025	1821	-0.283667
Sin13684	1636	1775	1670	3274	3188	3410	6045	6265	6366	8052	8773	8862	4941	4874	5011	5037	4230	4823	8033	8678	8933	11583	11879	10271	333	302	317	1423	1367	1467	7064	6283	6332	3826	3970	3822	2971	3473	3545	4770	4089	4261	5608	5293	5686	5700	6117	5565	-2.48339
Sin14330	7	9	3	271	231	221	1404	1399	1503	273	271	303	247	284	309	49	67	42	123	130	139	102	101	73	5	20	6	250	255	296	974	818	904	277	299	291	128	138	136	54	31	58	182	204	188	349	370	312	NA
Sin16185	242	212	193	1472	1295	1519	1763	1782	1870	1420	1448	1390	703	767	722	971	892	970	774	859	870	1072	1192	1155	43	34	27	1493	1426	1444	1889	1508	1780	1733	1768	1770	1190	1247	1223	1137	920	1133	1404	1446	1557	1316	1745	1608	-2.70696
Sin17480	3093	3283	2839	5518	5143	5621	10058	9969	10211	9841	10370	9975	9287	9103	9224	11187	9335	10729	11049	11516	12136	13024	13917	12238	2265	2284	2066	4710	4320	4970	7738	6860	7297	8434	8422	8367	9027	9495	9630	12157	10345	11132	10269	10384	10683	11437	12008	10598	-0.546129
Sin17602	350	337	372	1289	1135	1289	1728	1709	1821	1412	1450	1475	960	981	1013	526	457	512	888	880	933	1180	1165	1131	197	252	229	1340	1382	1423	2021	1746	1880	1626	1568	1513	1612	1779	1786	1197	1042	1150	1907	1867	1938	2106	2384	2265	-0.711192
Sin19199	38	51	42	209	189	214	804	853	855	318	347	278	414	395	365	331	270	368	211	206	164	330	394	326	23	35	33	337	332	329	770	738	821	407	430	376	457	459	507	474	342	403	354	343	399	167	168	139	-0.590481
Sin19215	420	465	449	1178	1061	1167	2195	2199	2349	1412	1480	1393	1850	1894	1907	1226	1017	1180	1263	1294	1343	1347	1405	1165	639	533	480	1134	1170	1241	2458	2204	2205	1460	1592	1487	1599	1681	1928	1403	1144	1371	2015	1786	2019	1378	1620	1260	0.238941
Sin20242	24	30	23	123	87	117	461	471	503	135	190	211	157	157	165	69	92	68	64	67	108	165	144	172	35	20	33	142	119	111	487	439	415	260	234	236	124	104	125	58	55	71	188	151	182	152	159	143	0.1289
Sin20723	32	28	33	63	67	65	221	218	268	136	148	101	157	138	157	73	61	69	212	238	246	257	219	232	19	47	39	106	88	119	164	134	153	116	95	105	99	132	121	104	88	88	345	319	343	389	452	388	0.108699
Sin21863	21	36	13	233	252	291	822	812	847	813	906	886	626	643	525	676	626	667	616	624	688	888	918	853	0	1	1	242	223	241	1056	908	950	776	717	720	480	537	525	730	569	703	676	686	764	319	445	404	-5.19007
Sin22707	1026	1172	1008	5484	4992	5480	5627	5629	6329	4441	4656	4562	3301	3308	3293	5131	4511	5047	3796	4117	4185	4262	4705	4653	316	294	250	5308	5254	5455	4485	3809	4191	4169	4025	3981	4396	4596	4865	4246	3443	4002	3691	3665	4341	4934	6412	5352	-1.96668
Sin23023	649	679	603	1156	1026	1206	3227	3153	3141	3466	3488	3560	2382	2365	2333	2692	2388	2584	3527	3682	3856	4553	4492	4293	414	436	409	1023	988	983	3811	3064	3286	2771	2709	2651	2399	2780	2722	3344	2521	2827	3149	3179	3516	2834	3198	3033	-0.684492
Sin23865	170	140	147	306	266	278	541	556	609	854	831	896	683	718	762	642	559	664	1144	1249	1340	873	1029	958	99	102	124	208	202	239	790	661	732	389	379	342	574	631	664	581	482	580	867	872	859	858	951	908	-0.557543
Sin25254	250	284	243	849	722	831	837	880	927	780	757	778	683	648	628	394	378	422	474	543	530	776	757	710	239	161	185	460	420	507	1570	1391	1411	928	886	769	503	572	495	676	574	634	525	488	520	546	587	625	-0.476824
Sin25471	1001	981	933	2884	2550	3023	7971	7958	8153	6798	7155	6818	5729	6034	5783	5970	5305	5861	10185	10491	11067	10056	10005	9377	550	524	490	2513	2340	2586	7721	6721	6895	4998	4910	4777	5565	5909	6101	7689	6236	7202	8360	8266	8630	9840	10715	9439	-0.966589
Sin26618	2089	1961	2035	4606	4247	4700	13988	14098	15047	14824	15066	15461	12747	12550	12656	12331	10637	11530	15209	16459	17365	15428	15127	14534	1105	1104	1073	4064	4098	4463	10943	9184	9827	9568	9020	9654	13130	14023	15148	15249	12590	14232	14778	14630	16331	12988	15744	13579	-0.95885
Sin26814	85	93	89	305	248	309	458	442	405	391	392	352	496	553	517	504	422	373	1357	1420	1494	930	859	896	90	96	59	229	223	287	290	265	313	270	278	201	789	800	908	924	747	805	838	802	814	1362	1503	1343	-0.195983
Sin27234	300	270	250	2781	2546	2874	3933	4025	4257	2621	2734	2602	2250	2483	2306	2251	1713	1969	1494	1543	1640	1900	1930	1799	296	329	307	2522	2404	2553	5107	4271	4642	3394	3314	3407	2007	2178	2246	1262	1095	1223	2342	2356	2580	2802	3284	2884	0.117024
Sin27625	575	646	617	7408	6808	7502	13494	13669	14557	14018	14209	14216	11138	11320	11239	9461	8119	8964	11468	11934	12407	14369	14762	14236	112	85	82	5823	5563	5902	11554	10124	10702	11768	11521	11318	8084	8494	8925	10190	8261	9785	10189	10130	10733	7065	8213	7363	-2.78814
novel.1076	5	3	14	21	9	23	167	147	159	51	37	59	87	96	117	68	66	80	92	99	102	263	282	239	12	4	4	25	22	26	172	144	157	48	34	33	85	132	131	113	84	83	76	115	117	94	133	73	NA
novel.627	90	100	81	204	223	244	773	694	772	373	460	418	312	310	244	184	126	157	547	529	591	182	198	234	46	23	19	364	438	357	1958	1720	1727	372	293	375	619	654	658	216	144	234	371	414	546	138	160	133	-1.69393
Sin00914	710	741	618	407	460	454	492	477	464	279	271	254	322	338	296	169	125	154	205	255	271	242	294	263	23	12	15	11	12	9	8	6	4	8	3	3	9	5	6	4	4	2	0	1	1	0	1	6	-5.43825
Sin01472	491	544	538	270	256	341	212	218	243	759	805	788	686	606	621	918	815	953	817	777	812	1617	1518	1469	93	73	83	10	5	13	7	4	4	22	30	35	35	34	44	29	25	21	57	69	78	46	72	36	-2.7268
Sin12539	29	43	32	33	32	28	34	24	29	24	29	37	14	26	32	20	14	15	14	17	23	30	10	16	182	166	182	202	193	212	172	157	186	211	237	247	153	236	243	192	178	161	279	254	266	251	292	232	2.28387
Sin13298	86	109	112	133	145	131	196	202	209	106	79	94	90	100	125	73	60	50	43	41	36	34	52	50	29	38	40	33	50	56	29	27	20	31	24	41	15	17	15	9	10	9	6	2	9	13	3	8	-1.58637
Sin13742	19	13	6	6	10	10	19	15	39	10	14	13	19	8	17	6	2	9	16	10	16	10	11	13	24	40	29	21	31	24	70	68	78	75	79	62	101	102	124	122	98	94	99	130	128	130	129	122	1.22319
Sin27693	67	47	54	37	49	41	38	78	62	86	98	90	53	82	64	37	32	35	61	67	66	103	128	99	0	0	0	0	0	0	0	0	0	0	2	0	2	0	0	0	0	1	0	0	0	0	5	0	-8.31917
novel.616	244	270	291	331	206	292	350	367	419	313	326	317	239	257	257	252	215	219	259	235	287	191	222	204	147	92	104	103	115	115	85	81	100	134	137	129	111	100	105	102	81	71	105	81	125	118	132	93	-1.29975
novel.850	753	807	825	682	600	722	489	520	473	678	755	708	865	823	859	1028	862	867	715	780	843	732	828	720	4	2	2	3	3	2	1	1	0	2	1	2	1	18	19	10	5	15	1	1	4	8	11	1	-8.28792
[truncated: 104 more columns]
